# Supplementary material for: Linking photosynthesis and yield reveals a strategy to improve light use efficiency in a climbing bean breeding population
Source: J Exp Bot. 2023 Oct 25;75(3):901–16. doi: 10.1093/jxb/erad416 (PMC10837016; doi:10.1093/jxb/erad416)
Supplement: erad416_suppl_Supplementary_Dataset_S1 [file erad416_suppl_supplementary_dataset_s1.xlsx]

## Sheet: erad416_suppl_Supplementary_Dat
	Genotype	Plot	Site	Rep	Year	Row	Block	NoOfPlants	variable	value	Trial
1	ENF25	1	Inside	Rep3	2020	row25	block1	2 plants	Biomass	4.26	CKA20D
2	CGA74	10	Inside	Rep1	2020	row25	block5	2 plants	Biomass	5.59	CKA20D
3	MCA47	100	Inside	Rep1	2020	row29	block15	2 plants	Biomass	4.12	CKA20D
4	ENF102	101	Inside	Rep2	2020	row29	block15	2 plants	Biomass	4.26	CKA20D
5	MAC74	102	Inside	Rep1	2020	row29	block15	2 plants	Biomass	3.84	CKA20D
6	MNC484	103	Inside	Rep1	2020	row29	block15	2 plants	Biomass	4.58	CKA20D
7	MCA12	104	Inside	Rep1	2020	row29	block15	2 plants	Biomass	4.51	CKA20D
8	CIR5	105	Inside	Rep1	2020	row29	block15	1 Plant	Biomass	NA	CKA20D
9	ENF21	106	Inside	Rep1	2020	row29	block15	2 plants	Biomass	4.3	CKA20D
10	MNC402	107	Inside	Rep1	2020	row29	block15	2 plants	Biomass	4.81	CKA20D
11	ENF125	108	Inside	Rep1	2020	row29	block15	2 plants	Biomass	4.71	CKA20D
12	ENF29	109	Inside	Rep1	2020	row29	block21	2 plants	Biomass	5.46	CKA20D
13	MAC47	11	Inside	Rep1	2020	row25	block15	2 plants	Biomass	5.02	CKA20D
14	NCC41	110	Inside	Rep6	2020	row29	block22	2 plants	Biomass	4.92	CKA20D
15	ENF25	111	Inside	Rep6	2020	row30	block1	2 plants	Biomass	4.56	CKA20D
16	NCC50	112	Inside	Rep1	2020	row30	block5	2 plants	Biomass	3.28	CKA20D
17	ENF21	113	Inside	Rep2	2020	row30	block5	2 plants	Biomass	2.44	CKA20D
18	MBC32	114	Inside	Rep2	2020	row30	block5	2 plants	Biomass	4.66	CKA20D
19	NCC34-5	115	Inside	Rep2	2020	row30	block5	2 plants	Biomass	4.59	CKA20D
20	MAC47	116	Inside	Rep2	2020	row30	block5	2 plants	Biomass	3.84	CKA20D
21	MNC53	117	Inside	Rep2	2020	row30	block5	2 plants	Biomass	4.81	CKA20D
22	CGA78	118	Inside	Rep2	2020	row30	block5	2 plants	Biomass	3.77	CKA20D
23	MNC430	119	Inside	Rep2	2020	row30	block5	2 plants	Biomass	5.08	CKA20D
24	MCA26	12	Inside	Rep1	2020	row25	block15	2 plants	Biomass	4.89	CKA20D
25	MCA26	120	Inside	Rep2	2020	row30	block5	2 plants	Biomass	2.9	CKA20D
26	ENF25	121	Inside	Rep1	2020	row30	block15	2 plants	Biomass	3.4	CKA20D
27	MNC155	122	Inside	Rep2	2020	row30	block15	2 plants	Biomass	4.58	CKA20D
28	ENF228	123	Inside	Rep1	2020	row30	block15	2 plants	Biomass	5.58	CKA20D
29	MNC417	124	Inside	Rep2	2020	row30	block15	2 plants	Biomass	5.02	CKA20D
30	ENF159	125	Inside	Rep1	2020	row30	block15	2 plants	Biomass	3.75	CKA20D
31	MNC426	126	Inside	Rep2	2020	row30	block15	2 plants	Biomass	5.41	CKA20D
32	CGA80	127	Inside	Rep2	2020	row30	block15	2 plants	Biomass	5.26	CKA20D
33	ENF235	128	Inside	Rep2	2020	row30	block15	2 plants	Biomass	4.69	CKA20D
34	NUC265	129	Inside	Rep2	2020	row30	block15	2 plants	Biomass	2.88	CKA20D
35	NUC405	13	Inside	Rep1	2020	row25	block15	2 plants	Biomass	5.12	CKA20D
36	NCC27	130	Inside	Rep2	2020	row30	block15	2 plants	Biomass	4.71	CKA20D
37	NUC348	131	Inside	Rep1	2020	row30	block21	2 plants	Biomass	3.81	CKA20D
38	CGA19	132	Inside	Rep6	2020	row30	block22	2 plants	Biomass	4.38	CKA20D
39	MAC60	14	Inside	Rep1	2020	row25	block15	2 plants	Biomass	5.18	CKA20D
40	CGA78	15	Inside	Rep1	2020	row25	block15	2 plants	Biomass	3.85	CKA20D
41	ENF41	16	Inside	Rep1	2020	row25	block15	2 plants	Biomass	6.46	CKA20D
42	VRA4	17	Inside	Rep2	2020	row25	block15	2 plants	Biomass	6.86	CKA20D
43	NUC481	18	Inside	Rep2	2020	row25	block15	2 plants	Biomass	4.57	CKA20D
44	MNC430	19	Inside	Rep1	2020	row25	block15	2 plants	Biomass	5	CKA20D
45	CGA6	2	Inside	Rep1	2020	row25	block5	2 plants	Biomass	2.65	CKA20D
46	NCC34-5	20	Inside	Rep1	2020	row25	block15	2 plants	Biomass	5.35	CKA20D
47	VRA4	21	Inside	Rep1	2020	row25	block21	2 plants	Biomass	5.99	CKA20D
48	NCC84	22	Inside	Rep3	2020	row25	block22	2 plants	Biomass	3.89	CKA20D
49	CGA19	23	Inside	Rep3	2020	row26	block1	2 plants	Biomass	3.72	CKA20D
50	ENF1	24	Inside	Rep1	2020	row26	block5	2 plants	Biomass	3.77	CKA20D
51	G14519	25	Inside	Rep1	2020	row26	block5	2 plants	Biomass	3.37	CKA20D
52	MCA48	26	Inside	Rep1	2020	row26	block5	2 plants	Biomass	3.74	CKA20D
53	ENF45	27	Inside	Rep1	2020	row26	block5	2 plants	Biomass	3.02	CKA20D
54	C.Rojo	28	Inside	Rep1	2020	row26	block5	2 plants	Biomass	4.48	CKA20D
55	MAC148	29	Inside	Rep2	2020	row26	block5	2 plants	Biomass	3.93	CKA20D
56	CGA63	3	Inside	Rep1	2020	row25	block5	2 plants	Biomass	3.36	CKA20D
57	NCC60	30	Inside	Rep1	2020	row26	block5	2 plants	Biomass	4.27	CKA20D
58	ENF105	31	Inside	Rep1	2020	row26	block5	1 Plant	Biomass	NA	CKA20D
59	CGA17	32	Inside	Rep1	2020	row26	block5	2 plants	Biomass	2.64	CKA20D
60	MNC434	33	Inside	Rep1	2020	row26	block15	2 plants	Biomass	3.44	CKA20D
61	BOLIVAR	34	Inside	Rep1	2020	row26	block15	2 plants	Biomass	4.35	CKA20D
62	ENF235	35	Inside	Rep1	2020	row26	block15	2 plants	Biomass	4.76	CKA20D
63	NUC423	36	Inside	Rep1	2020	row26	block15	2 plants	Biomass	4.8	CKA20D
64	MAN1	37	Inside	Rep1	2020	row26	block15	2 plants	Biomass	4.38	CKA20D
65	MNC493	38	Inside	Rep1	2020	row26	block15	2 plants	Biomass	4.36	CKA20D
66	ENF74	39	Inside	Rep1	2020	row26	block15	2 plants	Biomass	3.89	CKA20D
67	CIR160	4	Inside	Rep1	2020	row25	block5	2 plants	Biomass	3.06	CKA20D
68	ENF186	40	Inside	Rep1	2020	row26	block15	2 plants	Biomass	3.93	CKA20D
69	MBC36	41	Inside	Rep1	2020	row26	block15	2 plants	Biomass	3.97	CKA20D
70	CGA40	42	Inside	Rep1	2020	row26	block15	2 plants	Biomass	4.24	CKA20D
71	MNC426	43	Inside	Rep1	2020	row26	block21	2 plants	Biomass	4.47	CKA20D
72	NCC41	44	Inside	Rep4	2020	row26	block22	2 plants	Biomass	4.68	CKA20D
73	ENF235	45	Inside	Rep4	2020	row27	block1	2 plants	Biomass	5.2	CKA20D
74	MAC148	46	Inside	Rep1	2020	row27	block5	2 plants	Biomass	4.49	CKA20D
75	ENF102	47	Inside	Rep1	2020	row27	block5	2 plants	Biomass	4.84	CKA20D
76	NUC115	48	Inside	Rep1	2020	row27	block5	2 plants	Biomass	4.99	CKA20D
77	MNC543	49	Inside	Rep2	2020	row27	block5	2 plants	Biomass	5.01	CKA20D
78	NUC481	5	Inside	Rep1	2020	row25	block5	2 plants	Biomass	2.61	CKA20D
79	NCC109	50	Inside	Rep1	2020	row27	block5	2 plants	Biomass	3.44	CKA20D
80	CGA49	51	Inside	Rep1	2020	row27	block5	2 plants	Biomass	5.33	CKA20D
81	NCC21	52	Inside	Rep1	2020	row27	block5	2 plants	Biomass	5.09	CKA20D
82	MNC493	53	Inside	Rep2	2020	row27	block5	2 plants	Biomass	5.69	CKA20D
83	CGA19	54	Inside	Rep1	2020	row27	block5	2 plants	Biomass	4.52	CKA20D
84	CGA39	55	Inside	Rep1	2020	row27	block15	2 plants	Biomass	4.69	CKA20D
85	MCA48	56	Inside	Rep2	2020	row27	block15	2 plants	Biomass	4.45	CKA20D
86	ENF234	57	Inside	Rep1	2020	row27	block15	2 plants	Biomass	4.44	CKA20D
87	MNC359	58	Inside	Rep1	2020	row27	block15	2 plants	Biomass	4.73	CKA20D
88	CAB19	59	Inside	Rep2	2020	row27	block15	1 Plant	Biomass	NA	CKA20D
89	NCC84	6	Inside	Rep1	2020	row25	block5	2 plants	Biomass	5.26	CKA20D
90	NUC423	60	Inside	Rep2	2020	row27	block15	2 plants	Biomass	4.39	CKA20D
91	CGA10	61	Inside	Rep1	2020	row27	block15	2 plants	Biomass	3.28	CKA20D
92	MNC468	62	Inside	Rep1	2020	row27	block15	2 plants	Biomass	5.12	CKA20D
93	MBC32	63	Inside	Rep1	2020	row27	block15	2 plants	Biomass	5.22	CKA20D
94	NCC21	64	Inside	Rep2	2020	row27	block15	2 plants	Biomass	4.09	CKA20D
95	NCC27	65	Inside	Rep1	2020	row27	block21	2 plants	Biomass	4.71	CKA20D
96	CGA19	66	Inside	Rep4	2020	row27	block22	2 plants	Biomass	5.59	CKA20D
97	NCC41	67	Inside	Rep5	2020	row28	block1	2 plants	Biomass	5.9	CKA20D
98	MNC56	68	Inside	Rep1	2020	row28	block5	2 plants	Biomass	3.16	CKA20D
99	MNC108	69	Inside	Rep1	2020	row28	block5	2 plants	Biomass	3.1	CKA20D
100	CGA80	7	Inside	Rep1	2020	row25	block5	2 plants	Biomass	4.5	CKA20D
101	MNC402	70	Inside	Rep2	2020	row28	block5	2 plants	Biomass	4.22	CKA20D
102	MBC71	71	Inside	Rep1	2020	row28	block5	2 plants	Biomass	4.44	CKA20D
103	MAC66	72	Inside	Rep1	2020	row28	block5	2 plants	Biomass	6.48	CKA20D
104	MAN12	73	Inside	Rep1	2020	row28	block5	2 plants	Biomass	4.72	CKA20D
105	MNC53	74	Inside	Rep1	2020	row28	block5	2 plants	Biomass	6.18	CKA20D
106	MNC543	75	Inside	Rep1	2020	row28	block5	2 plants	Biomass	5.72	CKA20D
107	NCC104	76	Inside	Rep1	2020	row28	block5	2 plants	Biomass	5.24	CKA20D
108	ENF234	77	Inside	Rep2	2020	row28	block15	2 plants	Biomass	6.27	CKA20D
109	CGA58	78	Inside	Rep1	2020	row28	block15	2 plants	Biomass	5.67	CKA20D
110	ENF144	79	Inside	Rep2	2020	row28	block15	2 plants	Biomass	4.39	CKA20D
111	NUC265	8	Inside	Rep1	2020	row25	block5	2 plants	Biomass	3.41	CKA20D
112	ENF206	80	Inside	Rep1	2020	row28	block15	2 plants	Biomass	5.45	CKA20D
113	CGA19	81	Inside	Rep2	2020	row28	block15	2 plants	Biomass	4.29	CKA20D
114	BOLIVAR	82	Inside	Rep2	2020	row28	block15	2 plants	Biomass	5.11	CKA20D
115	MNC417	83	Inside	Rep1	2020	row28	block15	2 plants	Biomass	4.74	CKA20D
116	ENF144	84	Inside	Rep1	2020	row28	block15	2 plants	Biomass	3.63	CKA20D
117	G14519	85	Inside	Rep2	2020	row28	block15	2 plants	Biomass	6.16	CKA20D
118	CGA10	86	Inside	Rep2	2020	row28	block15	2 plants	Biomass	3.76	CKA20D
119	ENF184	87	Inside	Rep1	2020	row28	block21	2 plants	Biomass	4.17	CKA20D
120	ENF25	88	Inside	Rep5	2020	row28	block22	2 plants	Biomass	4.43	CKA20D
121	CGA19	89	Inside	Rep5	2020	row29	block1	2 plants	Biomass	4.36	CKA20D
122	MNC17	9	Inside	Rep1	2020	row25	block5	2 plants	Biomass	4.76	CKA20D
123	NCC113	90	Inside	Rep1	2020	row29	block5	2 plants	Biomass	4.45	CKA20D
124	MNC155	91	Inside	Rep1	2020	row29	block5	2 plants	Biomass	5.2	CKA20D
125	NUC441	92	Inside	Rep1	2020	row29	block5	2 plants	Biomass	2.89	CKA20D
126	G13595	93	Inside	Rep1	2020	row29	block5	2 plants	Biomass	4.53	CKA20D
127	CGA32	94	Inside	Rep1	2020	row29	block5	2 plants	Biomass	1.6	CKA20D
128	CGA39	95	Inside	Rep2	2020	row29	block5	2 plants	Biomass	4.42	CKA20D
129	RAD51	96	Inside	Rep1	2020	row29	block5	2 plants	Biomass	3.94	CKA20D
130	CAB19	97	Inside	Rep1	2020	row29	block5	2 plants	Biomass	3.59	CKA20D
131	ENF41	98	Inside	Rep2	2020	row29	block5	2 plants	Biomass	6.12	CKA20D
132	MCA47	99	Inside	Rep2	2020	row29	block15	2 plants	Biomass	4.99	CKA20D
133	MAC47	1	Inside	Rep3	2020	row25	block1	2 plants	Biomass	3.16	CKA20E
134	NUC490	10	Inside	Rep1	2020	row25	block5	2 plants	Biomass	3.6	CKA20E
135	NUC177	100	Inside	Rep1	2020	row29	block15	2 plants	Biomass	3.94	CKA20E
136	NCC118	101	Inside	Rep1	2020	row29	block15	2 plants	Biomass	5.87	CKA20E
137	ENF1	102	Inside	Rep1	2020	row29	block15	2 plants	Biomass	2.09	CKA20E
138	NUC481	103	Inside	Rep1	2020	row29	block15	2 plants	Biomass	3.28	CKA20E
139	MNC323	104	Inside	Rep1	2020	row29	block15	2 plants	Biomass	4.79	CKA20E
140	NUC95	105	Inside	Rep1	2020	row29	block15	2 plants	Biomass	2.65	CKA20E
141	ENF147	106	Inside	Rep1	2020	row29	block15	2 plants	Biomass	3.67	CKA20E
142	MNC420	107	Inside	Rep1	2020	row29	block15	2 plants	Biomass	3.21	CKA20E
143	MAC112	108	Inside	Rep1	2020	row29	block15	2 plants	Biomass	2.78	CKA20E
144	ENF41	109	Inside	Rep2	2020	row29	block21	2 plants	Biomass	2.97	CKA20E
145	MNC138	11	Inside	Rep1	2020	row25	block15	2 plants	Biomass	4.76	CKA20E
146	NUC490	110	Inside	Rep4	2020	row29	block22	2 plants	Biomass	2.02	CKA20E
147	NUC410	111	Inside	Rep4	2020	row30	block1	2 plants	Biomass	4.22	CKA20E
148	NCC109	112	Inside	Rep2	2020	row30	block5	2 plants	Biomass	2.43	CKA20E
149	ENF144	113	Inside	Rep2	2020	row30	block5	2 plants	Biomass	3.3	CKA20E
150	MNC347	114	Inside	Rep1	2020	row30	block5	2 plants	Biomass	5.55	CKA20E
151	NUC476	115	Inside	Rep1	2020	row30	block5	2 plants	Biomass	5.09	CKA20E
152	ENF146	116	Inside	Rep2	2020	row30	block5	2 plants	Biomass	4.86	CKA20E
153	MCA94	117	Inside	Rep1	2020	row30	block5	2 plants	Biomass	4.86	CKA20E
154	NUC423	118	Inside	Rep2	2020	row30	block5	2 plants	Biomass	4.44	CKA20E
155	G13595	119	Inside	Rep2	2020	row30	block5	2 plants	Biomass	4.14	CKA20E
156	ENF214	12	Inside	Rep1	2020	row25	block15	2 plants	Biomass	2.98	CKA20E
157	NUC481	120	Inside	Rep2	2020	row30	block5	2 plants	Biomass	4.15	CKA20E
158	NUC193	121	Inside	Rep2	2020	row30	block15	2 plants	Biomass	4.29	CKA20E
159	ENF199	122	Inside	Rep2	2020	row30	block15	2 plants	Biomass	3.14	CKA20E
160	MAC112	123	Inside	Rep2	2020	row30	block15	2 plants	Biomass	3.02	CKA20E
161	MNC465	124	Inside	Rep1	2020	row30	block15	2 plants	Biomass	3.02	CKA20E
162	MAN25	125	Inside	Rep1	2020	row30	block15	2 plants	Biomass	4.41	CKA20E
163	MNC310	126	Inside	Rep2	2020	row30	block15	2 plants	Biomass	4.41	CKA20E
164	VAB91	127	Inside	Rep2	2020	row30	block15	2 plants	Biomass	1.96	CKA20E
165	NUC177	128	Inside	Rep2	2020	row30	block15	2 plants	Biomass	4.4	CKA20E
166	MNC528	129	Inside	Rep2	2020	row30	block15	2 plants	Biomass	1.02	CKA20E
167	MCA48	13	Inside	Rep1	2020	row25	block15	2 plants	Biomass	4.69	CKA20E
168	NUC247	130	Inside	Rep2	2020	row30	block15	2 plants	Biomass	4.38	CKA20E
169	CGA6	131	Inside	Rep2	2020	row30	block21	2 plants	Biomass	3.49	CKA20E
170	ENF34	132	Inside	Rep4	2020	row30	block22	2 plants	Biomass	4.62	CKA20E
171	NUC410	14	Inside	Rep1	2020	row25	block15	2 plants	Biomass	4.17	CKA20E
172	NUC429	15	Inside	Rep2	2020	row25	block15	2 plants	Biomass	3.04	CKA20E
173	MCA47	16	Inside	Rep2	2020	row25	block15	2 plants	Biomass	4.03	CKA20E
174	ENF146	17	Inside	Rep1	2020	row25	block15	2 plants	Biomass	4.99	CKA20E
175	ENF45	18	Inside	Rep1	2020	row25	block15	2 plants	Biomass	3.6	CKA20E
176	MNC476	19	Inside	Rep1	2020	row25	block15	2 plants	Biomass	4.52	CKA20E
177	MNC528	2	Inside	Rep1	2020	row25	block5	2 plants	Biomass	1.79	CKA20E
178	MNC56	20	Inside	Rep1	2020	row25	block15	2 plants	Biomass	2.83	CKA20E
179	MNC373	21	Inside	Rep2	2020	row25	block21	2 plants	Biomass	3.98	CKA20E
180	NCC21	22	Inside	Rep3	2020	row25	block22	2 plants	Biomass	3.62	CKA20E
181	MNC420	23	Inside	Rep3	2020	row26	block1	2 plants	Biomass	3.71	CKA20E
182	MNC543	24	Inside	Rep2	2020	row26	block5	2 plants	Biomass	6.09	CKA20E
183	ENF144	25	Inside	Rep1	2020	row26	block5	2 plants	Biomass	2.98	CKA20E
184	CGA63	26	Inside	Rep1	2020	row26	block5	1 Plant	Biomass	NA	CKA20E
185	MNC373	27	Inside	Rep1	2020	row26	block5	2 plants	Biomass	3.55	CKA20E
186	CGA49	28	Inside	Rep1	2020	row26	block5	2 plants	Biomass	5.74	CKA20E
187	MCA47	29	Inside	Rep1	2020	row26	block5	2 plants	Biomass	4.97	CKA20E
188	MCA98	3	Inside	Rep1	2020	row25	block5	2 plants	Biomass	2.95	CKA20E
189	ENF3	30	Inside	Rep1	2020	row26	block5	2 plants	Biomass	3.86	CKA20E
190	NCC21	31	Inside	Rep2	2020	row26	block5	2 plants	Biomass	5.22	CKA20E
191	MNC310	32	Inside	Rep1	2020	row26	block5	2 plants	Biomass	5.99	CKA20E
192	ENF235	33	Inside	Rep1	2020	row26	block15	2 plants	Biomass	5.66	CKA20E
193	MAC132	34	Inside	Rep1	2020	row26	block15	2 plants	Biomass	3.16	CKA20E
194	MNC178	35	Inside	Rep1	2020	row26	block15	2 plants	Biomass	5.35	CKA20E
195	MNC474	36	Inside	Rep1	2020	row26	block15	2 plants	Biomass	5.13	CKA20E
196	VAB91	37	Inside	Rep1	2020	row26	block15	2 plants	Biomass	2.17	CKA20E
197	MNC70	38	Inside	Rep2	2020	row26	block15	2 plants	Biomass	4.02	CKA20E
198	MCA48	39	Inside	Rep2	2020	row26	block15	2 plants	Biomass	4.05	CKA20E
199	ENF105	4	Inside	Rep1	2020	row25	block5	2 plants	Biomass	2.73	CKA20E
200	ENF52	40	Inside	Rep1	2020	row26	block15	2 plants	Biomass	3.32	CKA20E
201	MNC126	41	Inside	Rep1	2020	row26	block15	2 plants	Biomass	3.45	CKA20E
202	CGA10	42	Inside	Rep1	2020	row26	block15	2 plants	Biomass	2.17	CKA20E
203	MNC70	43	Inside	Rep1	2020	row26	block21	2 plants	Biomass	3.15	CKA20E
204	NUC490	44	Inside	Rep3	2020	row26	block22	2 plants	Biomass	3.5	CKA20E
205	NUC410	45	Inside	Rep3	2020	row27	block1	2 plants	Biomass	4.16	CKA20E
206	MNC108	46	Inside	Rep1	2020	row27	block5	2 plants	Biomass	5.16	CKA20E
207	ENF112	47	Inside	Rep1	2020	row27	block5	2 plants	Biomass	1.74	CKA20E
208	MNC420	48	Inside	Rep2	2020	row27	block5	2 plants	Biomass	4.06	CKA20E
209	MBC34	49	Inside	Rep1	2020	row27	block5	2 plants	Biomass	4.58	CKA20E
210	NCC21	5	Inside	Rep1	2020	row25	block5	2 plants	Biomass	3.48	CKA20E
211	NUC410	50	Inside	Rep2	2020	row27	block5	2 plants	Biomass	3.98	CKA20E
212	MNC139	51	Inside	Rep1	2020	row27	block5	2 plants	Biomass	5.21	CKA20E
213	BOLIVAR	52	Inside	Rep2	2020	row27	block5	2 plants	Biomass	3.51	CKA20E
214	MNC573	53	Inside	Rep1	2020	row27	block5	2 plants	Biomass	3.29	CKA20E
215	NCC84	54	Inside	Rep1	2020	row27	block5	2 plants	Biomass	2.92	CKA20E
216	MNC468	55	Inside	Rep1	2020	row27	block15	2 plants	Biomass	4.66	CKA20E
217	CAB19	56	Inside	Rep1	2020	row27	block15	2 plants	Biomass	1.72	CKA20E
218	G13595	57	Inside	Rep1	2020	row27	block15	2 plants	Biomass	3.37	CKA20E
219	CIR160	58	Inside	Rep1	2020	row27	block15	2 plants	Biomass	4.38	CKA20E
220	ENF29	59	Inside	Rep1	2020	row27	block15	2 plants	Biomass	5.35	CKA20E
221	NUC247	6	Inside	Rep1	2020	row25	block5	2 plants	Biomass	4.71	CKA20E
222	G14519	60	Inside	Rep1	2020	row27	block15	2 plants	Biomass	2.45	CKA20E
223	NUC193	61	Inside	Rep1	2020	row27	block15	2 plants	Biomass	4.52	CKA20E
224	NUC405	62	Inside	Rep1	2020	row27	block15	2 plants	Biomass	4.34	CKA20E
225	ENF199	63	Inside	Rep1	2020	row27	block15	2 plants	Biomass	3.29	CKA20E
226	CGA49	64	Inside	Rep2	2020	row27	block15	1 Plant	Biomass	NA	CKA20E
227	CGA10	65	Inside	Rep2	2020	row27	block21	2 plants	Biomass	2.45	CKA20E
228	ENF34	66	Inside	Rep3	2020	row27	block22	2 plants	Biomass	4.11	CKA20E
229	MAC47	67	Inside	Rep4	2020	row28	block1	2 plants	Biomass	3.84	CKA20E
230	MAN1	68	Inside	Rep1	2020	row28	block5	2 plants	Biomass	4.06	CKA20E
231	MNC116	69	Inside	Rep1	2020	row28	block5	2 plants	Biomass	4.13	CKA20E
232	MAC74	7	Inside	Rep1	2020	row25	block5	2 plants	Biomass	3.81	CKA20E
233	MNC340	70	Inside	Rep1	2020	row28	block5	2 plants	Biomass	4.29	CKA20E
234	MAC47	71	Inside	Rep2	2020	row28	block5	2 plants	Biomass	3.68	CKA20E
235	ENF50	72	Inside	Rep1	2020	row28	block5	2 plants	Biomass	3.77	CKA20E
236	MAC47	73	Inside	Rep1	2020	row28	block5	2 plants	Biomass	4.66	CKA20E
237	CAB19	74	Inside	Rep2	2020	row28	block5	2 plants	Biomass	2.73	CKA20E
238	NCC85	75	Inside	Rep2	2020	row28	block5	2 plants	Biomass	4.19	CKA20E
239	ENF34	76	Inside	Rep2	2020	row28	block5	2 plants	Biomass	5.1	CKA20E
240	NCC109	77	Inside	Rep1	2020	row28	block15	2 plants	Biomass	4.37	CKA20E
241	ENF41	78	Inside	Rep1	2020	row28	block15	2 plants	Biomass	3.94	CKA20E
242	CGA6	79	Inside	Rep1	2020	row28	block15	2 plants	Biomass	NA	CKA20E
243	ENF34	8	Inside	Rep1	2020	row25	block5	2 plants	Biomass	4.64	CKA20E
244	NCC29	80	Inside	Rep1	2020	row28	block15	2 plants	Biomass	3.78	CKA20E
245	NUC188	81	Inside	Rep1	2020	row28	block15	2 plants	Biomass	3.76	CKA20E
246	BOLIVAR	82	Inside	Rep1	2020	row28	block15	2 plants	Biomass	3.79	CKA20E
247	G14519	83	Inside	Rep2	2020	row28	block15	2 plants	Biomass	2.81	CKA20E
248	NCC85	84	Inside	Rep1	2020	row28	block15	2 plants	Biomass	4.83	CKA20E
249	MBC71	85	Inside	Rep1	2020	row28	block15	2 plants	Biomass	2.62	CKA20E
250	ENF112	86	Inside	Rep2	2020	row28	block15	2 plants	Biomass	2.56	CKA20E
251	MAA10	87	Inside	Rep1	2020	row28	block21	2 plants	Biomass	3.42	CKA20E
252	NCC21	88	Inside	Rep4	2020	row28	block22	2 plants	Biomass	3.76	CKA20E
253	MNC420	89	Inside	Rep4	2020	row29	block1	2 plants	Biomass	4.33	CKA20E
254	NUC423	9	Inside	Rep1	2020	row25	block5	2 plants	Biomass	2.72	CKA20E
255	CIR5	90	Inside	Rep1	2020	row29	block5	2 plants	Biomass	4.07	CKA20E
256	NUC429	91	Inside	Rep1	2020	row29	block5	2 plants	Biomass	2.72	CKA20E
257	MBC28	92	Inside	Rep1	2020	row29	block5	2 plants	Biomass	5.41	CKA20E
258	ENF30	93	Inside	Rep1	2020	row29	block5	2 plants	Biomass	4.64	CKA20E
259	NCC104	94	Inside	Rep1	2020	row29	block5	2 plants	Biomass	2.95	CKA20E
260	MNC73	95	Inside	Rep1	2020	row29	block5	2 plants	Biomass	4.98	CKA20E
261	MNC543	96	Inside	Rep1	2020	row29	block5	2 plants	Biomass	4.85	CKA20E
262	NUC490	97	Inside	Rep2	2020	row29	block5	2 plants	Biomass	3.8	CKA20E
263	VCM5	98	Inside	Rep1	2020	row29	block5	2 plants	Biomass	3.97	CKA20E
264	RAD51	99	Inside	Rep1	2020	row29	block15	2 plants	Biomass	4.72	CKA20E
