# Supplementary material for: Linking photosynthesis and yield reveals a strategy to improve light use efficiency in a climbing bean breeding population
Source: J Exp Bot. 2023 Oct 25;75(3):901–16. doi: 10.1093/jxb/erad416 (PMC10837016; doi:10.1093/jxb/erad416)
Supplement: erad416_suppl_Supplementary_Dataset_S2 [file erad416_suppl_supplementary_dataset_s2.xlsx]

## Sheet: erad416_suppl_Supplementary_Dat
Datetime	Fo	Fm	S.N_RAT	Fv.Fm	carQ	Fr1.Fv	Fr2.Fv	Filename	IRRAD	Humidity	PPFR	Temperature	Absorbance	Reflectance	NDVI_I	MTCI_I	NDVI	NDVI_II	MTCI	PRI	GNDVI	NSDI_1	NSDI_2	NSDI_3	NSDI_4	SIPI	NPQI	pNDVI	pNDVI_II	pPRI	pGNDVI	pMTCI	pNSDI_1	pNSDI_2	pNSDI_3	pNSDI_4	pSIPI	pNPQI	X400	X410	X420	X430	X440	X450	X460	X470	X480	X490	X500
2020-09-13 08:21:00	12.619	22.5465	36.88	0.440312	0.00327373	0.112115	0.474104	Bean_L008___13.09.2020_08_01_26_data.csv	1096.39	NA	103.031	NA	0.984889	14675.5	0.187964	1.17861	0.0895686	NA	0.0874	-0.0690114	0.398251	-0.694479	0.471029	0.35339	-0.0259713	0.497097	NA	0.0363715	NA	0.322528	0.270714	-0.0217748	-0.907164	0.845771	0.223629	0.11804	NA	NA	7.08277	7.66348	4.64242	1.50176	0.360569	6.19814	15.2837	22.9274	33.7052	43.9015	56.0469
2020-09-13 08:21:00	125.897	318.599	182.477	0.604842	0.0554172	0.0767386	0.365078	Bean_L008___13.09.2020_08_01_26_data.csv	1049.1	NA	103.031	NA	0.984185	33513.9	0.740383	1.86054	0.367346	0.742	0.679209	0.0169468	0.549742	-0.810879	0.667783	0.369214	-0.0802923	0.813944	NA	0.320254	0.695118	0.397382	0.441488	0.420831	-0.945156	0.911521	0.240847	0.0640167	0.73265	NA	9.77277	10.3121	6.54613	2.22409	1.12505	9.04147	19.9037	29.9637	43.4839	54.0134	74.1749
2020-09-13 08:21:00	95.128	280.346	196.755	0.660676	0.0560017	0.0824854	0.372205	Bean_L008___13.09.2020_08_01_26_data.csv	1084.18	NA	103.031	NA	0.970163	50259.6	0.672771	1.72947	0.324429	0.673311	0.543663	0.0256817	0.494115	-0.772539	0.631699	0.323646	-0.0671881	0.758718	0.241605	0.275834	0.616694	0.404715	0.377855	0.315498	-0.933031	0.900329	0.191482	0.077127	0.673606	0.677116	14.0478	19.3722	12.5148	6.24943	5.95219	18.3161	39.6485	59.5411	83.0518	103.216	134.223
2020-09-13 08:21:00	12.966	23.804	62.1366	0.455302	0.0470566	0.155878	0.493161	Bean_L008___13.09.2020_08_01_26_data.csv	1097.1	NA	103.031	NA	0.986998	16824	0.515379	1.60125	0.270014	0.504761	0.39718	0.0212746	0.484937	-0.711303	0.5194	0.341426	-0.0460611	0.736598	-0.0381676	0.21981	0.428903	0.401021	0.367462	0.210073	-0.912878	0.863064	0.210665	0.0981591	0.573346	0.492309	6.53249	8.40272	5.75013	2.36843	2.00805	6.10599	16.1818	22.5084	34.3498	41.7685	54.4806
2020-09-13 08:21:00	137.317	383.68	257.846	0.642106	0.0646179	0.0770077	0.36924	Bean_L008___13.09.2020_08_01_26_data.csv	1084.93	NA	103.031	NA	0.985356	28596.4	0.719421	1.64595	0.305449	0.722329	0.507258	0.0199457	0.517338	-0.804978	0.649272	0.373831	-0.0654086	0.831539	NA	0.256256	0.672545	0.399905	0.404287	0.27931	-0.943314	0.905824	0.245887	0.0789034	0.721862	0.781349	9.31082	9.55895	6.84128	2.32676	1.78785	7.65166	16.918	28.0388	40.8056	49.3276	67.9252
2020-09-13 08:21:00	20.633	37.789	77.9776	0.453995	0.0597459	0.133427	0.436784	Bean_L008___13.09.2020_08_01_26_data.csv	1100.3	NA	103.031	NA	0.988245	14332.3	0.34729	1.35997	0.184939	NA	0.200357	-0.0741237	0.507662	-0.810346	0.605752	0.438674	-0.0482783	0.648444	NA	0.13288	NA	0.317916	0.393252	0.0621059	-0.94499	0.892055	0.317396	0.0959579	0.469716	NA	2.82554	3.8781	2.18985	-0.116241	-2.26686	2.9209	9.7642	16.8846	27.0805	33.8492	44.5972
2020-09-13 08:21:00	80.442	225.739	223.497	0.643651	0.0403138	0.108061	0.429431	Bean_L008___13.09.2020_08_01_26_data.csv	1125.52	NA	103.031	NA	0.979722	40100.9	0.761853	2.01439	0.40894	0.762253	0.80448	0.0341176	0.552895	-0.761929	0.611056	0.335049	-0.0710821	0.824788	NA	0.363502	0.718456	0.411751	0.445128	0.522804	-0.92961	0.893762	0.203773	0.0732364	0.750754	0.731285	14.0222	16.0064	11.8937	4.68709	3.39719	13.8187	29.8549	45.0737	63.8671	76.7087	99.1589
2020-09-13 08:21:00	135.108	395.867	281.881	0.658704	0.0584946	0.0877155	0.390966	Bean_L008___13.09.2020_08_01_26_data.csv	1059.58	NA	103.031	NA	0.982148	40684.2	0.80799	2.01127	0.410299	0.809074	0.833148	0.0369761	0.561626	-0.800502	0.661084	0.346459	-0.0717583	0.857384	NA	0.364919	0.772791	0.414126	0.455225	0.540918	-0.94191	0.90947	0.216113	0.0725603	0.793411	0.709247	12.1855	13.6995	10.641	3.55209	3.52257	12.0415	27.9185	38.9954	55.3032	68.275	88.7182
2020-09-13 08:21:00	134.738	395.933	273.886	0.659695	0.0594937	0.0867819	0.388139	Bean_L008___13.09.2020_08_01_26_data.csv	1060.12	NA	103.031	NA	0.982148	40684.2	0.80799	2.01127	0.410299	0.809074	0.833148	0.0369761	0.561626	-0.800502	0.661084	0.346459	-0.0717583	0.857384	NA	0.364919	0.772791	0.414126	0.455225	0.540918	-0.94191	0.90947	0.216113	0.0725603	0.793411	0.709247	12.1855	13.6995	10.641	3.55209	3.52257	12.0415	27.9185	38.9954	55.3032	68.275	88.7182
2020-09-13 08:21:00	104.96	286.109	219.417	0.633147	0.0466412	0.0914233	0.395116	Bean_L008___13.09.2020_08_01_26_data.csv	1045.4	NA	103.031	NA	0.98368	29776.1	0.68092	1.87117	0.361569	0.673914	0.643551	-0.00171269	0.553226	-0.813881	0.669648	0.363851	-0.0696726	0.795725	NA	0.314263	0.617378	0.381552	0.445509	0.398912	-0.94609	0.91209	0.235003	0.0746451	0.687333	NA	7.24193	8.01005	5.88204	2.12376	0.075569	8.5949	20.6383	30.2426	44.9205	55.5671	74.1912
2020-09-13 08:21:00	59.645	158.68	253.522	0.624118	0.0486899	0.0965878	0.404906	Bean_L008___13.09.2020_08_01_26_data.csv	1085.82	NA	103.031	NA	0.981497	20092.8	0.238627	1.21085	0.112203	NA	0.115151	-0.0335018	0.403649	-0.757035	0.570238	0.364413	-0.0510022	0.597827	NA	0.0591868	NA	0.354056	0.276665	-0.0046236	-0.928022	0.880411	0.235615	0.0932517	0.411885	NA	8.34971	8.75538	4.95146	1.24243	-0.739145	5.49861	17.6377	28.8896	41.9523	52.6832	69.1089
2020-09-13 08:21:00	104.227	302.525	195.358	0.655476	0.0584272	0.0718286	0.355096	Bean_L008___13.09.2020_08_01_26_data.csv	1039.54	NA	103.031	NA	0.988529	15262.7	0.455947	1.53094	0.242474	0.426677	0.318123	-0.043985	0.508493	-0.821107	0.657453	0.38969	-0.0627318	0.685284	0.228835	0.191582	0.344072	0.344839	0.394197	0.151289	-0.948329	0.908353	0.263248	0.081574	0.530758	0.669728	3.58804	5.04738	1.44204	-0.279574	0.407426	3.61994	11.6091	18.2387	28.5844	35.1051	47.7809
2020-09-13 08:21:00	130.742	356.81	228.091	0.633581	0.0613509	0.0861168	0.381575	Bean_L008___13.09.2020_08_01_26_data.csv	1083.64	NA	103.031	NA	0.980124	27264.2	0.513235	1.59589	0.276347	0.511943	0.386702	-0.0264224	0.508621	-0.790034	0.620894	0.372574	-0.069682	0.698546	NA	0.226314	0.436774	0.360238	0.394344	0.200936	-0.938609	0.896907	0.244514	0.0746358	0.564283	0.710067	8.04749	10.8678	7.30628	2.69409	1.77171	9.58561	21.3138	32.2632	48.473	59.4581	77.2352
2020-09-13 08:21:00	32.642	78.082	136.064	0.581952	0.0332086	0.124487	0.457139	Bean_L008___13.09.2020_08_01_26_data.csv	1104.63	NA	103.031	NA	0.976456	36877.8	0.6436	1.82177	0.349048	0.63585	0.586688	-0.00589714	0.516587	-0.777469	0.632661	0.332721	-0.0736076	0.762769	0.215054	0.30129	0.574393	0.377971	0.40343	0.355535	-0.934611	0.900632	0.20126	0.0707107	0.655578	0.661657	8.54916	11.8481	9.6397	4.28176	2.92647	13.5282	31.1519	45.0243	67.0611	83.0713	107.993
2020-09-13 08:21:00	32.788	79.3305	270.412	0.586691	0.046377	0.129931	0.458169	Bean_L008___13.09.2020_08_01_26_data.csv	1103.95	NA	103.031	NA	0.977404	34833.6	0.620126	1.79667	0.343065	0.612493	0.562972	-0.00777646	0.515475	-0.831926	0.715318	0.334643	-0.0645748	0.750353	0.201624	0.295097	0.548182	0.376359	0.40216	0.338282	-0.951658	0.925734	0.203334	0.0797355	0.638045	0.65369	8.21304	10.0681	7.93313	3.79109	2.71281	12.992	27.3885	41.825	63.2543	78.036	102.028
2020-09-13 08:21:00	67.978	177.208	206.045	0.616393	0.0362677	0.106395	0.417662	Bean_L008___13.09.2020_08_01_26_data.csv	1082.79	NA	103.031	NA	0.976456	36877.8	0.6436	1.82177	0.349048	0.63585	0.586688	-0.00589714	0.516587	-0.777469	0.632661	0.332721	-0.0736076	0.762769	0.215054	0.30129	0.574393	0.377971	0.40343	0.355535	-0.934611	0.900632	0.20126	0.0707107	0.655578	0.661657	8.54916	11.8481	9.6397	4.28176	2.92647	13.5282	31.1519	45.0243	67.0611	83.0713	107.993
2020-09-13 08:21:00	64.837	167.173	366.495	0.612157	0.0347432	0.11995	0.451647	Bean_L008___13.09.2020_08_01_26_data.csv	1093.03	NA	103.031	NA	0.982113	36554.4	0.783904	2.11134	0.426797	0.779689	0.889434	0.0188921	0.588532	-0.781883	0.620285	0.360266	-0.070227	0.827049	0.216386	0.38213	0.738628	0.399019	0.486514	0.591177	-0.93602	0.896713	0.231101	0.0740911	0.767691	0.662442	11.5061	13.0999	9.33499	4.19709	3.04447	12.5746	26.7068	37.9507	52.9106	65.973	88.5389
2020-09-13 08:21:00	154.863	461.722	265.819	0.664597	0.0620448	0.0913225	0.394136	Bean_L008___13.09.2020_08_01_26_data.csv	1054.68	NA	103.031	NA	0.981671	32841.1	0.686043	1.65251	0.304018	0.689607	0.499604	0.0235856	0.486876	-0.79687	0.661699	0.331875	-0.059463	0.773355	NA	0.254781	0.635199	0.40296	0.369654	0.276663	-0.940768	0.909659	0.200348	0.0848323	0.685716	NA	8.24554	11.007	7.1247	3.99143	2.96438	9.86623	22.3253	34.3743	49.8414	61.1763	84.2159
2020-09-13 09:02:00	86.47	210.909	203.109	0.590013	0.0432903	0.11553	0.458068	Bean_L008___13.09.2020_09_01_26_data.csv	1547.15	NA	180.684	NA	0.976707	115769	0.797267	1.89693	0.381723	0.797485	0.748801	0.0403087	0.477859	-0.69853	0.568663	0.265125	-0.067002	0.797079	0.0224097	0.309163	0.756396	0.394067	0.40028	0.408102	-0.934561	0.903145	0.194387	0.0669125	0.775357	0.54208	39.9994	43.5065	34.3643	19.2868	16.0419	39.2393	81.1578	114.788	160.076	192.4	257.666
2020-09-13 09:02:00	119.445	250.093	213.364	0.522397	0.0484778	0.122398	0.469318	Bean_L008___13.09.2020_09_01_26_data.csv	1605.73	NA	180.684	NA	0.986451	31832.3	0.255491	1.26069	0.132126	NA	0.15006	-0.0464138	0.363612	-0.520365	0.285421	0.301938	-0.0430364	0.475881	-0.0420553	0.0504049	NA	0.318366	0.277359	-0.00164438	-0.886572	0.81342	0.232594	0.0908014	NA	0.494955	17.4497	19.2638	13.9698	7.09243	6.01847	17.0274	34.0782	50.6687	74.5512	90.6858	116.112
2020-09-13 09:02:00	138.593	321.101	263.243	0.568383	0.0583343	0.119342	0.46204	Bean_L008___13.09.2020_09_01_26_data.csv	1519.62	NA	180.684	NA	0.973498	119756	0.74566	1.74663	0.337089	0.743531	0.603378	0.0242714	0.438391	-0.686548	0.559718	0.253334	-0.0672781	0.768633	-0.0521852	0.262088	0.693363	0.38042	0.357497	0.300237	-0.931582	0.900698	0.182195	0.0666364	0.730369	0.487251	40.1978	46.8427	37.4722	18.8328	17.3803	42.6551	86.4037	123.539	174.515	210.975	283.705
2020-09-13 09:02:00	141.938	330.516	215.954	0.570556	0.0540466	0.118967	0.462955	Bean_L008___13.09.2020_09_01_26_data.csv	1518.74	NA	180.684	NA	0.973498	119756	0.74566	1.74663	0.337089	0.743531	0.603378	0.0242714	0.438391	-0.686548	0.559718	0.253334	-0.0672781	0.768633	-0.0521852	0.262088	0.693363	0.38042	0.357497	0.300237	-0.931582	0.900698	0.182195	0.0666364	0.730369	0.487251	40.1978	46.8427	37.4722	18.8328	17.3803	42.6551	86.4037	123.539	174.515	210.975	283.705
2020-09-13 09:02:00	69.115	150.59	250.6	0.541039	0.0379994	0.126739	0.466272	Bean_L008___13.09.2020_09_01_26_data.csv	1562.3	NA	180.684	NA	0.974758	128852	0.792829	1.75333	0.341918	0.793946	0.631668	0.0286334	0.446959	-0.722572	0.602053	0.261965	-0.0688348	0.794632	-0.0443135	0.267165	0.752239	0.384148	0.366756	0.315224	-0.94044	0.912094	0.191118	0.0650792	0.771383	0.493245	43.5569	45.7696	35.4479	19.6224	16.7182	40.7308	83.026	118.365	167.306	201.545	276.458
2020-09-13 09:02:00	124.087	297.48	319.201	0.582873	0.0424931	0.134336	0.479947	Bean_L008___13.09.2020_09_01_26_data.csv	1710.21	NA	180.684	NA	0.966457	158849	0.746062	1.63084	0.300645	0.74489	0.51564	0.00914806	0.434238	-0.735622	0.607356	0.280154	-0.0719928	0.774363	-0.0155583	0.223915	0.694942	0.367408	0.353015	0.229663	-0.943577	0.913489	0.209959	0.0619182	0.731673	0.514715	51.0414	53.8165	43.2326	23.5751	19.2941	50.2518	101.109	146.84	209.05	256.554	351.124
2020-09-13 09:02:00	118.966	272.952	179.03	0.564151	0.0422992	0.125549	0.470899	Bean_L008___13.09.2020_09_01_26_data.csv	1423.32	NA	180.684	NA	0.975071	122334	0.773987	1.70104	0.324597	0.772748	0.57987	0.0177832	0.460735	-0.751284	0.621043	0.289909	-0.0657948	0.792542	-0.0183794	0.248978	0.727402	0.374855	0.381676	0.277028	-0.947294	0.917055	0.220087	0.0681195	0.756209	0.512637	35.6169	39.1486	31.6712	17.2241	14.7223	39.2815	78.4557	114.299	160.356	197.391	271.614
2020-09-13 09:02:00	145.441	302.118	221.281	0.518595	0.0528063	0.12065	0.46511	Bean_L008___13.09.2020_09_01_26_data.csv	1758.74	NA	180.684	NA	0.959627	180302	0.74721	1.56033	0.278037	0.751352	0.460753	0.0176493	0.368224	-0.712325	0.614376	0.219365	-0.0632169	0.755779	-0.0698751	0.200351	0.702453	0.37474	0.282267	0.184861	-0.93795	0.915323	0.147192	0.0706956	0.729285	0.473594	65.0325	68.5582	55.4484	29.8451	26.6539	64.317	129.886	186.824	265.928	325.879	450.814
2020-09-13 09:02:00	119.314	273.027	207.745	0.562996	0.0447392	0.125228	0.471625	Bean_L008___13.09.2020_09_01_26_data.csv	1423.29	NA	180.684	NA	0.971295	135685	0.767072	1.65477	0.309308	0.768405	0.544568	0.0278287	0.412757	-0.727862	0.618232	0.243695	-0.061725	0.777758	0.0160615	0.232968	0.722328	0.383461	0.329891	0.249411	-0.941716	0.916326	0.172244	0.0721858	0.748242	0.53758	43.8967	47.5021	39.2159	21.1854	17.3839	46.9825	94.0755	136.691	190.003	232.394	319.298
2020-09-13 09:02:00	57.39	128.474	214.526	0.553293	0.0491605	0.12218	0.462398	Bean_L008___13.09.2020_09_01_26_data.csv	1546.03	NA	180.684	NA	0.959627	180302	0.74721	1.56033	0.278037	0.751352	0.460753	0.0176493	0.368224	-0.712325	0.614376	0.219365	-0.0632169	0.755779	-0.0698751	0.200351	0.702453	0.37474	0.282267	0.184861	-0.93795	0.915323	0.147192	0.0706956	0.729285	0.473594	65.0325	68.5582	55.4484	29.8451	26.6539	64.317	129.886	186.824	265.928	325.879	450.814
2020-09-13 09:02:00	135.809	298.336	253.089	0.544778	0.0494872	0.124279	0.47056	Bean_L008___13.09.2020_09_01_26_data.csv	1728.58	NA	180.684	NA	0.962917	164542	0.744612	1.67073	0.31334	0.745592	0.545933	0.0295126	0.417122	-0.696666	0.576749	0.245741	-0.0629901	0.753827	-0.0872078	0.237185	0.695757	0.384897	0.334582	0.253918	-0.9341	0.905339	0.174354	0.0709222	0.726997	0.459954	58.9825	64.362	51.3394	28.8618	24.0616	61.2607	118.384	172.393	244.375	295.152	399.405
2020-09-13 09:03:00	54.383	100.849	216.974	0.460746	0.0462386	0.121272	0.467544	Bean_L008___13.09.2020_09_01_26_data.csv	1497.63	NA	185.49	NA	0.989303	38736	0.586812	1.59496	0.279237	0.573738	0.423732	-0.0206054	0.45937	-0.703931	0.531873	0.315271	-0.0648034	0.699106	0.107076	0.201599	0.499883	0.341391	0.380196	0.179626	-0.935893	0.892937	0.246485	0.0691104	0.609768	0.599374	12.9769	14.9115	12.4778	5.65609	4.45433	13.4784	28.1764	42.5776	61.1879	75.1313	99.8319
2020-09-13 09:03:00	41.577	90.74	311.772	0.541801	0.0348229	0.141313	0.511089	Bean_L008___13.09.2020_09_01_26_data.csv	1323.59	NA	185.49	NA	0.966614	142555	0.731096	1.68443	0.320636	0.73452	0.547995	0.0235845	0.41776	-0.702232	0.586972	0.243475	-0.0656374	0.740523	-0.0561054	0.244826	0.682909	0.379833	0.335268	0.257405	-0.935475	0.908088	0.172017	0.0682768	0.714658	0.484247	46.8772	52.6564	44.5573	24.8354	22.9497	56.5576	109.655	159.838	224.999	272.394	363.703
2020-09-13 09:03:00	67.141	138.272	194.44	0.514426	0.0283634	0.15546	0.530693	Bean_L008___13.09.2020_09_01_26_data.csv	1539.28	NA	185.49	NA	0.958455	217974	0.790706	1.88082	0.376121	0.787689	0.732353	0.0165485	0.512166	-0.762806	0.624976	0.314145	-0.0749868	0.812921	-0.0955679	0.303236	0.744895	0.373793	0.437745	0.396438	-0.949995	0.918071	0.24531	0.0589189	0.772978	0.453281	58.1842	62.8677	51.5075	28.8398	25.8928	66.3537	131.407	191.205	271.988	329.919	440.749
2020-09-13 09:03:00	166.336	394.384	251.37	0.578238	0.0459224	0.135695	0.497725	Bean_L008___13.09.2020_09_01_26_data.csv	1486.45	NA	185.49	NA	0.973311	144618	0.804288	1.82668	0.363768	0.804678	0.698966	0.0175739	0.493137	-0.746507	0.609987	0.304564	-0.0799511	0.806348	-0.0852443	0.290183	0.764857	0.374675	0.416932	0.367213	-0.946166	0.914178	0.235327	0.0539405	0.782661	0.461512	45.1747	46.4624	37.219	20.4601	19.2768	43.3319	83.2764	121.554	170.055	205.675	279.065
2020-09-13 09:03:00	168.352	396.5	295.132	0.575404	0.0470419	0.135418	0.494579	Bean_L008___13.09.2020_09_01_26_data.csv	1500.02	NA	185.49	NA	0.974009	144519	0.804538	1.82904	0.364551	0.805225	0.700088	0.0198297	0.49275	-0.76281	0.633686	0.306059	-0.0796693	0.817106	-0.0737861	0.29101	0.765502	0.376613	0.41651	0.36802	-0.949996	0.920308	0.236885	0.0542233	0.784806	0.470539	42.118	44.2407	34.2069	18.1198	16.6614	42.5012	83.674	119.563	166.952	204.264	276.899
2020-09-13 09:03:00	168.28	396.913	256.091	0.576029	0.0450043	0.134218	0.493497	Bean_L008___13.09.2020_09_01_26_data.csv	1502.68	NA	185.49	NA	0.958455	217974	0.790706	1.88082	0.376121	0.787689	0.732353	0.0165485	0.512166	-0.762806	0.624976	0.314145	-0.0749868	0.812921	-0.0955679	0.303236	0.744895	0.373793	0.437745	0.396438	-0.949995	0.918071	0.24531	0.0589189	0.772978	0.453281	58.1842	62.8677	51.5075	28.8398	25.8928	66.3537	131.407	191.205	271.988	329.919	440.749
2020-09-13 09:03:00	99.87	221.435	309.675	0.548988	0.0498785	0.123506	0.47556	Bean_L008___13.09.2020_09_01_26_data.csv	2128.58	NA	185.49	NA	0.965175	154633	0.716719	1.68422	0.316369	0.707218	0.541146	0.0083798	0.48368	-0.766484	0.620784	0.323617	-0.0682331	0.767862	-0.0893616	0.240356	0.651368	0.366743	0.406618	0.255571	-0.950851	0.916988	0.255194	0.0656811	0.70887	0.45824	42.1658	45.1074	38.8991	21.1638	19.5201	49.607	102.394	151.973	216.249	264.77	354.18
2020-09-13 09:03:00	99.51	220.998	230.406	0.549723	0.0481901	0.12531	0.477895	Bean_L008___13.09.2020_09_01_26_data.csv	2128.15	NA	185.49	NA	0.966839	116834	0.646832	1.68261	0.31362	0.641774	0.507375	0.0178566	0.433773	-0.614791	0.458084	0.255222	-0.0546378	0.678041	-0.0119085	0.237479	0.576536	0.374918	0.352513	0.238126	-0.913027	0.871279	0.184145	0.0792563	0.645109	0.517393	54.0183	57.7695	46.8342	23.9098	21.0711	53.9912	106.558	153.918	219.388	264.639	343.705
2020-09-13 09:03:00	83.561	195.025	198.181	0.571537	0.0479886	0.11564	0.458574	Bean_L008___13.09.2020_09_01_26_data.csv	1916.4	NA	185.49	NA	0.966614	142555	0.731096	1.68443	0.320636	0.73452	0.547995	0.0235845	0.41776	-0.702232	0.586972	0.243475	-0.0656374	0.740523	-0.0561054	0.244826	0.682909	0.379833	0.335268	0.257405	-0.935475	0.908088	0.172017	0.0682768	0.714658	0.484247	46.8772	52.6564	44.5573	24.8354	22.9497	56.5576	109.655	159.838	224.999	272.394	363.703
2020-09-13 09:03:00	129.778	263.918	314.543	0.508265	0.0496457	0.135488	0.495301	Bean_L008___13.09.2020_09_01_26_data.csv	1929.72	NA	185.49	NA	0.97023	157639	0.76135	1.64714	0.306954	0.754186	0.534891	-0.00366565	0.515229	-0.816356	0.668666	0.374518	-0.0800328	0.808499	-0.0837472	0.230506	0.705751	0.356272	0.441103	0.243588	-0.962191	0.929105	0.308555	0.0538586	0.749274	0.462698	35.4667	38.0911	30.4693	15.6348	14.5942	38.3853	77.5081	117.131	169.978	211.235	293.703
2020-09-13 09:03:00	135.566	353	204.29	0.61596	0.0536669	0.11528	0.458638	Bean_L008___13.09.2020_09_01_26_data.csv	1569.2	NA	185.49	NA	0.966839	116834	0.646832	1.68261	0.31362	0.641774	0.507375	0.0178566	0.433773	-0.614791	0.458084	0.255222	-0.0546378	0.678041	-0.0119085	0.237479	0.576536	0.374918	0.352513	0.238126	-0.913027	0.871279	0.184145	0.0792563	0.645109	0.517393	54.0183	57.7695	46.8342	23.9098	21.0711	53.9912	106.558	153.918	219.388	264.639	343.705
2020-09-13 09:03:00	148.021	314.271	242.83	0.529002	0.048794	0.135662	0.497434	Bean_L008___13.09.2020_09_01_26_data.csv	2168.23	NA	185.49	NA	0.972823	137775	0.791173	1.99303	0.405799	0.784861	0.814872	0.00637176	0.543111	-0.769586	0.624428	0.331864	-0.0795611	0.805218	-0.0477362	0.334704	0.741579	0.365004	0.471762	0.462663	-0.951571	0.91793	0.263812	0.0543319	0.771967	0.490645	37.1786	39.4752	33.2126	18.3248	18.1098	44.771	87.5805	128.306	180.845	219.188	288.19
2020-09-13 09:03:00	33.389	73.9015	202.283	0.548196	0.0318544	0.141681	0.502348	Bean_L008___13.09.2020_09_01_26_data.csv	1354.37	NA	185.49	NA	0.980612	85724.7	0.743568	1.88576	0.376306	0.739855	0.704272	0.0476453	0.495656	-0.698071	0.548404	0.288708	-0.0635259	0.769271	-0.01017	0.303432	0.689096	0.400258	0.419683	0.381573	-0.934448	0.897571	0.218838	0.0703869	0.728912	0.518665	30.5011	32.2294	25.4174	13.5344	11.8503	31.924	65.8501	95.8136	133.224	160.125	206.965
2020-09-13 09:03:00	33.517	74.0025	130.062	0.547083	0.0292327	0.147885	0.507398	Bean_L008___13.09.2020_09_01_26_data.csv	1355.9	NA	185.49	NA	0.977638	110073	0.783098	1.98883	0.404045	0.779344	0.807718	0.0333677	0.527927	-0.727257	0.576948	0.308999	-0.068698	0.798624	-0.00919228	0.33284	0.735117	0.38818	0.455043	0.457965	-0.941571	0.905393	0.239947	0.065216	0.764411	0.51938	33.6289	36.2457	28.1191	15.7674	13.4968	38.4629	75.7593	110.986	156.949	186.327	241.842
2020-09-13 09:03:00	117.278	284.942	315.661	0.588415	0.050783	0.122823	0.471228	Bean_L008___13.09.2020_09_01_26_data.csv	1417.14	NA	185.49	NA	0.973071	110129	0.673243	1.52181	0.258091	0.661357	0.407084	-0.0169934	0.445209	-0.758747	0.609228	0.316064	-0.0627742	0.739116	-0.0553266	0.179637	0.598813	0.34458	0.364863	0.153871	-0.949047	0.913979	0.247312	0.0711379	0.673198	0.484845	30.9008	34.3769	27.7815	14.3574	13.4	35.348	73.4424	108.278	158.325	198.208	275.822
2020-09-13 09:03:00	55.066	116.316	201.631	0.526581	0.0406452	0.129712	0.482343	Bean_L008___13.09.2020_09_01_26_data.csv	1678.1	NA	185.49	NA	0.971863	134922	0.777645	1.76224	0.34377	0.777255	0.630267	0.0186887	0.44482	-0.727713	0.611061	0.259006	-0.0685764	0.784397	0.000343385	0.269113	0.732672	0.375633	0.364443	0.316599	-0.94168	0.914459	0.188057	0.0653377	0.757608	0.526309	45.4466	47.953	39.968	21.5288	17.9406	47.12	92.814	133.956	187.959	228.662	308.69
2020-09-13 09:03:00	27.358	51.8735	142.098	0.472602	0.00316126	0.149392	0.538457	Bean_L008___13.09.2020_09_01_26_data.csv	1505.63	NA	185.49	NA	0.971863	134922	0.777645	1.76224	0.34377	0.777255	0.630267	0.0186887	0.44482	-0.727713	0.611061	0.259006	-0.0685764	0.784397	0.000343385	0.269113	0.732672	0.375633	0.364443	0.316599	-0.94168	0.914459	0.188057	0.0653377	0.757608	0.526309	45.4466	47.953	39.968	21.5288	17.9406	47.12	92.814	133.956	187.959	228.662	308.69
2020-09-13 09:03:00	161.903	338.113	281.025	0.521158	0.0595226	0.122246	0.471292	Bean_L008___13.09.2020_09_01_26_data.csv	1622.89	NA	185.49	NA	0.974768	123115	0.79044	1.99012	0.397656	0.783342	0.814004	0.0138019	0.514784	-0.729762	0.589437	0.291626	-0.0662676	0.794393	-0.0782727	0.326054	0.739799	0.371427	0.440614	0.462002	-0.942173	0.908747	0.22187	0.0676468	0.769446	0.467018	36.3208	39.6863	32.8408	18.9834	16.0698	41.2486	80.0945	113.642	161.653	197.441	269.302
2020-09-13 09:04:00	28.697	58.2195	88.3238	0.507089	0.0163096	0.151861	0.533501	Bean_L008___13.09.2020_09_01_26_data.csv	1737.36	NA	189.157	NA	0.969848	112128	0.607171	1.48745	0.244605	0.590086	0.356855	-0.0263412	0.508047	-0.796068	0.611466	0.402465	-0.0734657	0.733547	-0.0454747	0.181503	0.531476	0.337787	0.434133	0.152916	-0.951979	0.905356	0.326203	0.0633021	0.640554	0.488185	29.4958	33.6619	26.6653	13.8154	12.7567	32.3432	68.4057	97.9062	143.893	178.262	242.303
2020-09-13 09:04:00	96.257	163.571	176.979	0.411528	0.0530499	0.118551	0.450294	Bean_L008___13.09.2020_09_01_26_data.csv	1797.8	NA	189.157	NA	0.971111	137775	0.780036	1.93433	0.392072	0.777721	0.75844	0.00470742	0.54233	-0.794477	0.656036	0.34364	-0.0824124	0.80577	-0.0422452	0.334704	0.741579	0.365004	0.471762	0.462663	-0.951571	0.91793	0.263812	0.0543319	0.771967	0.490645	37.1786	39.4752	33.2126	18.3248	18.1098	44.771	87.5805	128.306	180.845	219.188	288.19
2020-09-13 09:04:00	49.855	82.933	237.815	0.398852	0.0281456	0.146175	0.507808	Bean_L008___13.09.2020_09_01_26_data.csv	1752.44	NA	189.157	NA	0.969052	129281	0.683776	1.64766	0.308014	0.684639	0.494255	-0.00151292	0.547427	-0.78352	0.588404	0.410131	-0.0777818	0.763664	-0.064797	0.247005	0.636458	0.3596	0.477379	0.256539	-0.94875	0.898641	0.334383	0.0589775	0.695667	0.473283	38.6997	41.2795	32.1784	16.7834	15.5546	38.1384	78.4104	116.776	167.02	206.531	271.955
2020-09-13 09:04:00	49.747	82.78	145.152	0.399046	0.0358732	0.147077	0.507223	Bean_L008___13.09.2020_09_01_26_data.csv	1750	NA	189.157	NA	0.970053	125707	0.682522	1.6478	0.307848	0.683253	0.493439	-0.00974945	0.553402	-0.785568	0.586285	0.420102	-0.0811931	0.767107	0.0287472	0.246833	0.634906	0.352407	0.48397	0.256045	-0.94928	0.898016	0.34504	0.0555557	0.695452	0.542672	35.7044	39.5613	31.289	16.6211	13.4902	36.0716	75.6657	112.983	161.278	198.149	260.811
2020-09-13 09:04:00	127.092	250.055	230.797	0.491745	0.0476442	0.137834	0.494791	Bean_L008___13.09.2020_09_01_26_data.csv	1791.58	NA	189.157	NA	0.964784	174723	0.788917	2.07174	0.422476	0.78563	0.870987	0.00702385	0.579135	-0.772816	0.609062	0.364335	-0.0837138	0.816893	-0.0823364	0.366672	0.750594	0.36701	0.512447	0.554236	-0.945968	0.904663	0.285685	0.0530253	0.780792	0.459484	49.068	51.9839	42.5954	24.0498	21.9552	53.6677	104.577	151.377	215.235	259.51	339.255
2020-09-13 09:04:00	81.313	199.84	239.936	0.59311	0.0429394	0.131758	0.484644	Bean_L008___13.09.2020_09_01_26_data.csv	1761.23	NA	189.157	NA	0.96144	155836	0.709981	1.58808	0.288468	0.712842	0.465807	0.0131648	0.437091	-0.741335	0.606839	0.292649	-0.0690592	0.747729	-0.0312458	0.226754	0.66812	0.372312	0.357061	0.229224	-0.937637	0.90402	0.210264	0.0677121	0.710623	0.498963	54.0583	58.5049	48.5099	25.8424	22.9279	57.2828	113.307	166.224	234.518	285.048	380.496
2020-09-13 09:04:00	152.562	350.959	228.512	0.5653	0.0501217	0.120553	0.469594	Bean_L008___13.09.2020_09_01_26_data.csv	2168.18	NA	189.157	NA	0.985189	44501.9	0.488242	1.4128	0.211035	0.465098	0.273529	-0.020215	0.442032	-0.742505	0.56343	0.343668	-0.0593554	0.642809	0.177163	0.147051	0.395413	0.343206	0.362392	0.0969716	-0.937951	0.891201	0.263842	0.0774048	0.555204	0.640035	16.2191	17.2121	13.4081	6.34343	4.78814	16.7991	35.6234	53.3514	79.5195	96.9728	128.028
2020-09-13 09:04:00	166.267	373.824	273.8	0.555226	0.0467752	0.131945	0.491219	Bean_L008___13.09.2020_09_01_26_data.csv	2058.01	NA	189.157	NA	0.968926	71718.6	0.34933	1.29388	0.159727	NA	0.180368	-0.0351813	0.32998	-0.509262	0.324929	0.249884	-0.0453883	0.488983	0.0109673	0.0946927	NA	0.329925	0.242746	0.030657	-0.868373	0.810003	0.165733	0.0913106	0.458919	0.530002	46.2833	50.8051	39.3552	18.7264	17.0913	43.8986	88.572	129.75	184.705	224.113	282.856
2020-09-13 09:04:00	149.791	344.94	267.624	0.565747	0.051512	0.120664	0.47222	Bean_L008___13.09.2020_09_01_26_data.csv	2167.55	NA	189.157	NA	0.939368	299230	0.775263	1.81192	0.355812	0.773324	0.664584	0.000339811	0.519581	-0.839846	0.727632	0.340918	-0.0804431	0.813685	-0.155804	0.296751	0.736573	0.361212	0.446763	0.385732	-0.962977	0.937084	0.260941	0.0563083	0.769924	0.398695	57.2905	64.9996	57.7126	34.9958	34.3027	81.2388	163.482	241.788	346.648	430.125	594.591
2020-09-13 09:04:00	188.01	349.265	285.422	0.461698	0.0407181	0.122124	0.482203	Bean_L008___13.09.2020_09_01_26_data.csv	2550.01	NA	189.157	NA	NA	NA	0.746809	1.60931	0.296586	0.745042	0.49507	-0.0113075	0.490767	-0.807129	0.667545	0.354427	-0.082811	0.795078	-0.0844214	0.235158	0.70447	0.351042	0.415263	0.24933	-0.954796	0.921093	0.275203	0.0539318	0.745507	0.457826	120.611	128.174	103.677	60.4018	52.8649	129.008	261.572	388.671	559.39	694.436	945.428
2020-09-13 09:04:00	171.472	312.829	231.309	0.451868	0.0408999	0.12383	0.479799	Bean_L008___13.09.2020_09_01_26_data.csv	2456.09	NA	189.157	NA	0.972351	125873	0.758626	1.73959	0.337355	0.757133	0.600461	0.0132324	0.482272	-0.774692	0.645116	0.308183	-0.0729749	0.796252	-0.12228	0.277503	0.718175	0.372371	0.40601	0.334998	-0.946458	0.914897	0.226525	0.0637936	0.754314	0.427052	37.1639	39.9142	33.098	19.1744	16.1005	39.9941	81.0529	118.069	165.563	201.93	273.011
2020-09-13 09:04:00	186.48	345.724	251.319	0.460611	0.041543	0.123419	0.481969	Bean_L008___13.09.2020_09_01_26_data.csv	2551.91	NA	189.157	NA	0.955231	203749	0.748166	1.62057	0.302763	0.753922	0.503506	0.00242203	0.449765	-0.782764	0.66308	0.301554	-0.0784343	0.780385	-0.0818346	0.241559	0.714532	0.363021	0.370747	0.255369	-0.948554	0.91987	0.21958	0.0583232	0.743708	0.459882	58.4164	63.4378	52.203	30.4308	25.9303	64.3528	127.13	186.373	264.235	325.18	443.906
2020-09-13 09:04:00	163.038	379.438	258.957	0.570318	0.0504551	0.132182	0.488914	Bean_L008___13.09.2020_09_01_26_data.csv	1793.93	NA	189.157	NA	0.95335	248426	0.782798	1.76083	0.347309	0.780531	0.629464	-0.0154501	0.56098	-0.851016	0.712469	0.408892	-0.0937623	0.823357	-0.127396	0.287877	0.744781	0.347404	0.492341	0.355784	-0.965719	0.93313	0.33306	0.0429203	0.777425	0.422793	49.6614	53.1033	44.6662	26.8964	25.0565	61.9629	121.43	180.716	261.065	322.221	433.628
2020-09-13 09:04:00	137.192	275.042	245.563	0.501196	0.0416177	0.134253	0.498108	Bean_L008___13.09.2020_09_01_26_data.csv	2256.94	NA	189.157	NA	0.969949	153375	0.764051	1.72777	0.333758	0.760616	0.593382	-0.011664	0.558156	-0.853481	0.713854	0.409372	-0.0861365	0.815202	-0.110858	0.273758	0.722128	0.350729	0.48922	0.328595	-0.966321	0.933493	0.333573	0.0505915	0.761905	0.436472	27.3686	31.8193	25.8568	15.6268	14.3559	37.7953	76.9317	113.288	163.506	203.761	279.152
2020-09-13 09:04:00	11.396	19.495	37.9061	0.41544	0.0108655	0.134724	0.541225	Bean_L008___13.09.2020_09_01_26_data.csv	1897.05	NA	189.157	NA	0.97652	87998.4	0.628561	1.58125	0.279742	0.623283	0.428223	0.00140599	0.473977	-0.755921	0.594989	0.335716	-0.0658642	0.737694	-0.0313743	0.217731	0.568131	0.362139	0.39699	0.208916	-0.941526	0.900573	0.255458	0.0709063	0.654773	0.498866	27.3661	30.3312	23.2952	11.9244	10.5607	28.3002	60.1822	88.0103	127.23	156.845	209.995
2020-09-13 09:04:00	103.251	223.703	183.927	0.538447	0.0392395	0.128109	0.483845	Bean_L008___13.09.2020_09_01_26_data.csv	1683.69	NA	189.157	NA	0.960372	197898	0.762884	1.65374	0.312522	0.761771	0.534172	0.00756974	0.515595	-0.834193	0.700411	0.373523	-0.081141	0.815425	-0.115757	0.251683	0.723439	0.367482	0.442395	0.279541	-0.96158	0.929947	0.295423	0.055608	0.761088	0.432446	42.7014	46.821	39.3779	22.8074	19.4457	49.9695	103.708	152.226	219.932	272.104	373.735
2020-09-13 09:04:00	140.534	306.608	262.673	0.541649	0.0530607	0.129369	0.484319	Bean_L008___13.09.2020_09_01_26_data.csv	1718.35	NA	189.157	NA	0.969949	153375	0.764051	1.72777	0.333758	0.760616	0.593382	-0.011664	0.558156	-0.853481	0.713854	0.409372	-0.0861365	0.815202	-0.110858	0.273758	0.722128	0.350729	0.48922	0.328595	-0.966321	0.933493	0.333573	0.0505915	0.761905	0.436472	27.3686	31.8193	25.8568	15.6268	14.3559	37.7953	76.9317	113.288	163.506	203.761	279.152
2020-09-13 09:04:00	132.353	289.65	311.756	0.543059	0.0499946	0.125181	0.479239	Bean_L008___13.09.2020_09_01_26_data.csv	1707.48	NA	189.157	NA	0.963649	193050	0.7936	1.77572	0.350833	0.79222	0.646365	0.00775324	0.528197	-0.837165	0.713696	0.362282	-0.0861791	0.826968	-0.131023	0.291554	0.758115	0.367641	0.456219	0.368153	-0.962315	0.933452	0.283512	0.0505487	0.786294	0.419759	42.0125	44.5848	38.2736	22.2821	20.5204	52.2948	103.638	152.241	216.613	263.018	355.127
2020-09-13 09:05:00	115.528	232.284	193.509	0.502642	0.0532181	0.118495	0.471363	Bean_L008___13.09.2020_09_01_26_data.csv	2179.26	NA	196.253	NA	0.961889	182836	0.712852	1.66061	0.311725	0.71134	0.517892	-0.00714649	0.527276	-0.804878	0.643769	0.389246	-0.0882997	0.792552	-0.0626637	0.250856	0.666431	0.354685	0.455207	0.272636	-0.954225	0.914521	0.312125	0.0484171	0.720941	0.474943	49.1319	51.2593	39.9822	21.0308	19.1488	43.9107	85.9513	125.356	178.551	220.419	303.552
2020-09-13 09:05:00	192.144	355.647	276.805	0.459734	0.0615402	0.115068	0.458591	Bean_L008___13.09.2020_09_01_26_data.csv	1928.75	NA	196.253	NA	0.962982	180756	0.726733	1.67094	0.315775	0.725381	0.532273	-0.0026817	0.52383	-0.805711	0.649808	0.380831	-0.0858183	0.798167	-0.0193463	0.255061	0.68225	0.358582	0.451424	0.282749	-0.954436	0.916204	0.303181	0.0509112	0.731738	0.507852	51.0603	52.4241	40.3398	21.0701	18.5379	43.3961	86.6869	127.855	180.889	221.378	306.53
2020-09-13 09:05:00	115.422	231.364	198.684	0.501125	0.0553076	0.120521	0.47331	Bean_L008___13.09.2020_09_01_26_data.csv	2171.45	NA	196.253	NA	0.962982	180756	0.726733	1.67094	0.315775	0.725381	0.532273	-0.0026817	0.52383	-0.805711	0.649808	0.380831	-0.0858183	0.798167	-0.0193463	0.255061	0.68225	0.358582	0.451424	0.282749	-0.954436	0.916204	0.303181	0.0509112	0.731738	0.507852	51.0603	52.4241	40.3398	21.0701	18.5379	43.3961	86.6869	127.855	180.889	221.378	306.53
2020-09-13 09:05:00	130.862	318.465	291.764	0.589085	0.0488478	0.129887	0.489827	Bean_L008___13.09.2020_09_01_26_data.csv	1529.79	NA	196.253	NA	0.966856	156690	0.74645	1.72081	0.331738	0.746344	0.579818	-0.0128461	0.506356	-0.795848	0.655686	0.348435	-0.0890918	0.796789	-0.0817814	0.271656	0.705945	0.349692	0.432282	0.319385	-0.951922	0.917833	0.268873	0.0476205	0.745572	0.459925	40.8169	44.7437	36.6649	20.6774	17.8648	44.429	90.1701	131.912	189.868	233.077	312.715
2020-09-13 09:05:00	113.308	215.804	299.86	0.47495	0.0459042	0.134121	0.500247	Bean_L008___13.09.2020_09_01_26_data.csv	2223.22	NA	196.253	NA	0.923734	371746	0.746932	1.77755	0.348011	0.742464	0.622124	-0.0267319	0.555681	-0.837653	0.694763	0.400112	-0.0976553	0.806455	-0.122482	0.28861	0.701553	0.33744	0.486486	0.354874	-0.962436	0.928444	0.323695	0.0389979	0.747748	0.426884	77.5555	84.7187	73.5619	43.3374	39.5354	96.7316	191.457	286.471	416.626	516.371	687.299
2020-09-13 09:05:00	122.013	283.618	252.563	0.569799	0.0519753	0.131878	0.489293	Bean_L008___13.09.2020_09_01_26_data.csv	1737.66	NA	196.253	NA	0.962999	151607	0.672494	1.65847	0.309682	0.669196	0.498903	-0.0220069	0.505918	-0.813882	0.674376	0.361108	-0.0831912	0.754598	-0.127524	0.248735	0.619188	0.341623	0.431804	0.262242	-0.956503	0.922956	0.282269	0.05355	0.686445	0.422687	33.8928	38.6917	32.4511	19.1054	18.633	47.1246	93.9738	141.15	205.248	253.261	336.178
2020-09-13 09:05:00	113.532	268.316	302.661	0.576872	0.0558585	0.121	0.467693	Bean_L008___13.09.2020_09_01_26_data.csv	1682.94	NA	196.253	NA	0.966856	156690	0.74645	1.72081	0.331738	0.746344	0.579818	-0.0128461	0.506356	-0.795848	0.655686	0.348435	-0.0890918	0.796789	-0.0817814	0.271656	0.705945	0.349692	0.432282	0.319385	-0.951922	0.917833	0.268873	0.0476205	0.745572	0.459925	40.8169	44.7437	36.6649	20.6774	17.8648	44.429	90.1701	131.912	189.868	233.077	312.715
2020-09-13 09:05:00	113.135	265.61	246.158	0.574056	0.0509395	0.121226	0.473672	Bean_L008___13.09.2020_09_01_26_data.csv	1682.04	NA	196.253	NA	0.977536	98859.4	0.71677	1.69112	0.321997	0.717848	0.540852	-0.0210851	0.498517	-0.808541	0.677062	0.344002	-0.089154	0.771397	-0.0161164	0.261524	0.673757	0.342438	0.423718	0.290964	-0.955154	0.923684	0.264194	0.0475579	0.719738	0.510246	25.6836	28.3547	22.7194	12.6074	12.0117	31.5806	62.3931	90.7023	130.262	159.427	211.316
2020-09-13 09:05:00	195.996	396.999	259.188	0.506306	0.0547255	0.125704	0.481569	Bean_L008___13.09.2020_09_01_26_data.csv	2166.1	NA	196.253	NA	0.944752	266545	0.758049	1.83419	0.364386	0.75319	0.669822	-0.00524389	0.551607	-0.814861	0.667024	0.378849	-0.0889119	0.805619	-0.158426	0.305708	0.713702	0.356347	0.481988	0.392865	-0.95675	0.920951	0.301075	0.0478015	0.755673	0.396432	61.3633	68.9472	58.1517	34.6694	32.3451	74.4401	148.791	220.441	317.548	389.332	513.611
2020-09-13 09:05:00	176.326	354.008	225.112	0.501915	0.0521944	0.127642	0.486214	Bean_L008___13.09.2020_09_01_26_data.csv	2182.21	NA	196.253	NA	0.939056	285625	0.747402	1.80277	0.354667	0.739643	0.641804	-0.0121324	0.575337	-0.817389	0.646722	0.413313	-0.0858493	0.804574	-0.0742219	0.295556	0.698361	0.350318	0.508236	0.37146	-0.957386	0.915345	0.337783	0.0508801	0.747732	0.465901	65.7222	73.6562	61.1053	34.6391	32.6105	79.2265	158.946	236.903	344.039	422.95	558.057
2020-09-13 09:05:00	196.149	395.44	271.125	0.503972	0.0536679	0.124545	0.480252	Bean_L008___13.09.2020_09_01_26_data.csv	2178.81	NA	196.253	NA	0.944798	266584	0.757919	1.83458	0.364936	0.753059	0.671	-0.00390498	0.551789	-0.812031	0.66231	0.378816	-0.0888064	0.804322	-0.0939073	0.306283	0.713554	0.357515	0.482189	0.393843	-0.956036	0.919659	0.301041	0.0479076	0.755332	0.450235	61.5053	68.2002	59.0166	34.7984	31.6473	74.5739	149.055	220.103	317.199	389.074	512.189
2020-09-13 09:05:00	53.77	123.751	213.31	0.565499	0.0452551	0.132112	0.482316	Bean_L008___13.09.2020_09_01_26_data.csv	1695.13	NA	196.253	NA	0.944085	187461	0.589393	1.46856	0.238285	0.580675	0.339653	-0.030611	0.464265	-0.762776	0.590617	0.356232	-0.0704175	0.690467	-0.088955	0.175005	0.521125	0.333996	0.386448	0.139709	-0.943336	0.899292	0.277112	0.0663534	0.62202	0.454208	57.338	64.0553	53.2827	30.0354	26.7262	68.3045	141.014	210.839	308.146	382.482	505.249
2020-09-13 09:05:00	40.148	80.866	301.111	0.503524	0.0415541	0.139058	0.496591	Bean_L008___13.09.2020_09_01_26_data.csv	1786.16	NA	196.253	NA	0.972022	120106	0.742015	1.65708	0.310319	0.740815	0.529035	0.0329797	0.452333	-0.759051	0.631433	0.291427	-0.0643377	0.776038	-0.0808745	0.249396	0.699686	0.389263	0.373525	0.278002	-0.942354	0.911053	0.208987	0.0724314	0.738464	0.460644	34.6403	39.8165	33.792	18.9394	17.1551	42.511	82.9212	121.863	168.524	206.026	277.269
2020-09-13 09:06:00	164.109	390.167	236.884	0.579388	0.0482973	0.1236	0.478858	Bean_L008___13.09.2020_09_01_26_data.csv	1601.61	NA	205.949	NA	0.961312	190006	0.781725	1.68687	0.323332	0.783547	0.572289	0.0110334	0.478559	-0.781187	0.65035	0.31839	-0.0774834	0.807299	-0.0657966	0.262912	0.748219	0.370475	0.40197	0.308257	-0.948146	0.916354	0.237234	0.0592766	0.773527	0.472503	57.1958	60.4593	49.422	25.8384	24.4616	56.2687	112.266	162.794	230.063	280.972	386.454
2020-09-13 09:06:00	81.015	171.625	194.488	0.527955	0.0354208	0.148359	0.515167	Bean_L008___13.09.2020_09_01_26_data.csv	1849.59	NA	205.949	NA	0.976651	98443.4	0.666874	1.63298	0.296604	0.650137	0.478875	-0.0598882	0.586249	-0.835158	0.640812	0.468052	-0.0947846	0.774937	-0.0255627	0.235177	0.597943	0.307679	0.520346	0.247573	-0.961819	0.913693	0.396559	0.0418907	0.686405	0.503222	22.1119	23.2851	19.0688	10.2424	8.62757	23.6349	48.3398	75.4688	107.705	137.077	184.751
2020-09-13 09:06:00	21.551	29.333	39.3283	0.265298	0.0149062	0.178661	0.586102	Bean_L008___13.09.2020_09_01_26_data.csv	1990.02	NA	205.949	NA	0.965374	89572.2	0.394529	1.40087	0.20376	0.384597	0.251385	-0.0675022	0.470566	-0.640283	0.38239	0.376165	-0.0629577	0.573716	-0.0490368	0.139605	0.309367	0.300741	0.393286	0.0872082	-0.909279	0.831429	0.298226	0.0738097	0.494532	0.485461	43.1861	44.9026	33.7119	19.2431	16.2807	40.3951	81.1388	120.565	174.307	215.146	273.78
2020-09-13 09:06:00	22.18	30.386	33.3099	0.270059	-0.0196198	0.195989	0.604633	Bean_L008___13.09.2020_09_01_26_data.csv	1990.18	NA	205.949	NA	0.966822	70797.5	0.183536	1.18921	0.10213	NA	0.103737	-0.0692405	0.342496	-0.561153	0.341147	0.298486	-0.0484872	0.429238	0.0774998	0.0363415	NA	0.299152	0.255979	-0.0190748	-0.88518	0.816184	0.216369	0.0882299	NA	0.576254	43.0325	44.4027	33.5921	16.8258	15.088	38.0709	80.7777	118.95	170.101	208.77	265.703
2020-09-13 09:06:00	9.983	16.2665	25.2098	0.386285	-0.0740829	0.127121	0.554058	Bean_L008___13.09.2020_09_01_26_data.csv	2058.11	NA	205.949	NA	0.974254	54305.6	0.162466	1.15702	0.0884435	NA	0.0868923	-0.065688	0.324362	-0.561015	0.348905	0.290293	-0.0502553	0.430227	0.0448415	0.0225418	NA	0.302398	0.236816	-0.0313127	-0.885137	0.819103	0.207802	0.0864711	NA	0.553943	31.643	34.177	25.8997	12.2374	10.3627	29.6395	61.9993	92.3935	134.225	164.107	209.464
2020-09-13 09:06:00	85.954	199.744	194.258	0.569679	0.0442394	0.121552	0.469227	Bean_L008___13.09.2020_09_01_26_data.csv	1717.62	NA	205.949	NA	0.961161	173298	0.720482	1.72106	0.329129	0.710996	0.565335	-0.0134738	0.550759	-0.815755	0.651431	0.399824	-0.0804856	0.793394	-0.0901753	0.268941	0.666043	0.349141	0.481053	0.311875	-0.956975	0.916655	0.323388	0.0562657	0.726438	0.453231	42.6905	45.316	38.0554	21.0878	19.1693	47.5117	98.3781	145.718	210.474	260.014	348.304
2020-09-13 09:06:00	136.306	352.51	256.304	0.613327	0.0439794	0.141298	0.51101	Bean_L008___13.09.2020_09_01_26_data.csv	1476.23	NA	205.949	NA	0.971169	109608	0.641119	1.74159	0.329116	0.640004	0.541553	-0.035597	0.524013	-0.749177	0.570216	0.364593	-0.086734	0.735819	-0.00614768	0.268927	0.586676	0.329553	0.451625	0.301487	-0.939734	0.89324	0.285959	0.049991	0.662486	0.517583	36.2536	37.7911	30.1393	14.9174	13.7128	36.0105	71.1303	107.341	153.006	188.623	248.27
2020-09-13 09:06:00	124.679	281.062	315.164	0.5564	0.0551722	0.130437	0.491562	Bean_L008___13.09.2020_09_01_26_data.csv	1804.05	NA	205.949	NA	0.974898	114938	0.747517	1.72397	0.33336	0.746801	0.58223	-0.000786332	0.49546	-0.756872	0.605865	0.33306	-0.0831117	0.788192	-0.019481	0.273344	0.706462	0.360233	0.420381	0.32133	-0.941778	0.903738	0.252661	0.0536298	0.744716	0.507752	36.7386	40.3466	30.1887	16.2291	14.5926	36.1159	70.9631	102.856	147.345	180.473	240.342
2020-09-13 09:06:00	123.797	279.555	278.836	0.557165	0.0509731	0.131516	0.491534	Bean_L008___13.09.2020_09_01_26_data.csv	1805.87	NA	205.949	NA	0.972602	130691	0.765154	1.74912	0.341999	0.764743	0.609601	0.00132782	0.498461	-0.761159	0.614317	0.331631	-0.0831634	0.80126	0.0318056	0.282342	0.726815	0.362071	0.423656	0.341601	-0.94291	0.906176	0.251157	0.053578	0.760057	0.544828	41.553	45.0791	34.4045	18.0254	15.4769	39.6432	80.1545	115.505	163.396	198.387	266.976
2020-09-13 09:06:00	53.718	94.397	253.987	0.430935	0.0282701	0.146898	0.515387	Bean_L008___13.09.2020_09_01_26_data.csv	1968.19	NA	205.949	NA	0.974898	114938	0.747517	1.72397	0.33336	0.746801	0.58223	-0.000786332	0.49546	-0.756872	0.605865	0.33306	-0.0831117	0.788192	-0.019481	0.273344	0.706462	0.360233	0.420381	0.32133	-0.941778	0.903738	0.252661	0.0536298	0.744716	0.507752	36.7386	40.3466	30.1887	16.2291	14.5926	36.1159	70.9631	102.856	147.345	180.473	240.342
2020-09-13 09:06:00	94.931	208.262	270.243	0.544176	0.0428081	0.136255	0.489807	Bean_L008___13.09.2020_09_01_26_data.csv	1599.03	NA	205.949	NA	0.971169	109608	0.641119	1.74159	0.329116	0.640004	0.541553	-0.035597	0.524013	-0.749177	0.570216	0.364593	-0.086734	0.735819	-0.00614768	0.268927	0.586676	0.329553	0.451625	0.301487	-0.939734	0.89324	0.285959	0.049991	0.662486	0.517583	36.2536	37.7911	30.1393	14.9174	13.7128	36.0105	71.1303	107.341	153.006	188.623	248.27
2020-09-13 09:06:00	102.446	207.018	181.615	0.505136	0.0318583	0.147179	0.503747	Bean_L008___13.09.2020_09_01_26_data.csv	1621.84	NA	205.949	NA	0.950006	206361	0.694247	1.7091	0.326665	0.695338	0.545649	-0.0156673	0.516327	-0.762867	0.594958	0.360646	-0.0856626	0.759595	-0.0744688	0.266378	0.64845	0.347213	0.443196	0.297891	-0.94336	0.900564	0.281781	0.0510677	0.702019	0.465706	63.4625	69.7816	55.6828	30.4344	27.9993	68.5989	133.995	197.217	284.823	347.411	453.333
2020-09-13 09:06:00	126.64	252.281	252.944	0.49802	0.0452798	0.138458	0.495768	Bean_L008___13.09.2020_09_01_26_data.csv	2120.15	NA	205.949	NA	0.963055	176765	0.746185	1.81292	0.353412	0.74085	0.645275	-0.0323354	0.590599	-0.838392	0.671573	0.428465	-0.0825689	0.809709	-0.141835	0.294245	0.699726	0.332461	0.525182	0.374126	-0.962619	0.922193	0.353993	0.0541748	0.747823	0.410642	36.5653	40.0359	32.6587	18.5764	18.4247	44.111	87.0173	131.393	190.936	237.293	325.466
2020-09-13 09:06:00	150.27	268.656	253.613	0.44066	0.0319632	0.121536	0.474814	Bean_L008___13.09.2020_09_01_26_data.csv	2588.4	NA	205.949	NA	0.973363	66632.4	0.369565	1.35633	0.18242	NA	0.218174	-0.052678	0.434177	-0.641034	0.407614	0.348937	-0.0553232	0.56586	-0.00962411	0.117806	NA	0.314213	0.353919	0.0628752	-0.909499	0.84043	0.269403	0.0814248	0.480864	0.515033	33.0625	34.7784	27.8627	14.4104	12.5061	30.4386	63.0791	92.9609	133.747	164.179	210.809
2020-09-13 09:06:00	174.546	342.749	300.518	0.490747	0.0438577	0.130364	0.483002	Bean_L008___13.09.2020_09_01_26_data.csv	2214.72	NA	205.949	NA	0.950006	206361	0.694247	1.7091	0.326665	0.695338	0.545649	-0.0156673	0.516327	-0.762867	0.594958	0.360646	-0.0856626	0.759595	-0.0744688	0.266378	0.64845	0.347213	0.443196	0.297891	-0.94336	0.900564	0.281781	0.0510677	0.702019	0.465706	63.4625	69.7816	55.6828	30.4344	27.9993	68.5989	133.995	197.217	284.823	347.411	453.333
2020-09-13 09:06:00	127.06	253.054	299.205	0.497894	0.0454387	0.138346	0.496027	Bean_L008___13.09.2020_09_01_26_data.csv	2118.82	NA	205.949	NA	0.963055	176765	0.746185	1.81292	0.353412	0.74085	0.645275	-0.0323354	0.590599	-0.838392	0.671573	0.428465	-0.0825689	0.809709	-0.141835	0.294245	0.699726	0.332461	0.525182	0.374126	-0.962619	0.922193	0.353993	0.0541748	0.747823	0.410642	36.5653	40.0359	32.6587	18.5764	18.4247	44.111	87.0173	131.393	190.936	237.293	325.466
2020-09-13 09:06:00	113.979	249.644	273.413	0.543435	0.0523088	0.136257	0.498356	Bean_L008___13.09.2020_09_01_26_data.csv	1810.18	NA	205.949	NA	0.954259	230773	0.781078	1.70217	0.327294	0.780349	0.582306	0.00374151	0.509884	-0.804755	0.664254	0.356334	-0.0827453	0.812118	-0.0571888	0.267031	0.744573	0.364166	0.436142	0.316882	-0.954194	0.920192	0.277219	0.0539977	0.773969	0.479187	60.9408	65.6844	53.9746	29.6338	27.3892	64.5128	125.693	184.718	263.877	322.44	439.089
2020-09-13 09:06:00	177.554	389.567	249.471	0.544227	0.0490985	0.123896	0.478272	Bean_L008___13.09.2020_09_01_26_data.csv	1924.52	NA	205.949	NA	0.954259	230773	0.781078	1.70217	0.327294	0.780349	0.582306	0.00374151	0.509884	-0.804755	0.664254	0.356334	-0.0827453	0.812118	-0.0571888	0.267031	0.744573	0.364166	0.436142	0.316882	-0.954194	0.920192	0.277219	0.0539977	0.773969	0.479187	60.9408	65.6844	53.9746	29.6338	27.3892	64.5128	125.693	184.718	263.877	322.44	439.089
2020-09-13 09:06:00	180.812	372.389	284.13	0.514455	0.0523209	0.129838	0.48295	Bean_L008___13.09.2020_09_01_26_data.csv	1917.46	NA	205.949	NA	0.945357	242952	0.738267	1.60609	0.29529	0.73904	0.487721	0.00597937	0.471953	-0.77522	0.632186	0.330923	-0.0760473	0.78142	-0.0798295	0.233816	0.697679	0.366106	0.394791	0.244098	-0.946596	0.911266	0.250411	0.060716	0.736796	0.461472	74.7861	78.9768	65.0181	35.7668	32.8358	76.6044	152.488	222.857	320.65	393.189	529.538
2020-09-13 09:06:00	180.67	372.279	292.631	0.514691	0.0528813	0.130394	0.483762	Bean_L008___13.09.2020_09_01_26_data.csv	1915.97	NA	205.949	NA	0.951391	233612	0.748936	1.61367	0.298179	0.748496	0.499884	-0.00392103	0.493862	-0.817951	0.683646	0.357708	-0.0817289	0.796539	-0.0715762	0.236808	0.708382	0.357502	0.418637	0.252903	-0.957527	0.925464	0.278673	0.055018	0.747321	0.467981	58.6525	63.2023	52.7755	29.5868	25.2829	64.6625	127.596	189.13	272.42	337.867	459.843
2020-09-13 09:06:00	143.639	343.644	243.648	0.582013	0.053651	0.120745	0.474996	Bean_L008___13.09.2020_09_01_26_data.csv	1852	NA	205.949	NA	0.978636	141635	0.857281	2.25482	0.465295	0.851676	1.07834	0.00953982	0.64155	-0.84798	0.700457	0.421685	-0.0937059	0.879704	-0.0951063	0.411918	0.826385	0.369185	0.582136	0.714419	-0.964977	0.929959	0.346734	0.0429771	0.846999	0.44927	26.0828	27.769	23.8634	14.5084	13.002	30.8328	61.7289	89.198	126.281	153.248	206.325
2020-09-13 09:06:00	96.044	194.94	184.645	0.507314	0.0323725	0.138313	0.496051	Bean_L008___13.09.2020_09_01_26_data.csv	1859.21	NA	205.949	NA	0.951391	233612	0.748936	1.61367	0.298179	0.748496	0.499884	-0.00392103	0.493862	-0.817951	0.683646	0.357708	-0.0817289	0.796539	-0.0715762	0.236808	0.708382	0.357502	0.418637	0.252903	-0.957527	0.925464	0.278673	0.055018	0.747321	0.467981	58.6525	63.2023	52.7755	29.5868	25.2829	64.6625	127.596	189.13	272.42	337.867	459.843
2020-09-13 09:06:00	134.504	322.461	274.13	0.582882	0.0498014	0.129721	0.487905	Bean_L008___13.09.2020_09_01_26_data.csv	1571.1	NA	205.949	NA	0.978636	141635	0.857281	2.25482	0.465295	0.851676	1.07834	0.00953982	0.64155	-0.84798	0.700457	0.421685	-0.0937059	0.879704	-0.0951063	0.411918	0.826385	0.369185	0.582136	0.714419	-0.964977	0.929959	0.346734	0.0429771	0.846999	0.44927	26.0828	27.769	23.8634	14.5084	13.002	30.8328	61.7289	89.198	126.281	153.248	206.325
2020-09-13 09:07:00	135.462	285.22	266.615	0.525061	0.0551223	0.120019	0.468121	Bean_L008___13.09.2020_09_01_26_data.csv	1849.19	NA	220.552	NA	0.95508	233848	0.765108	1.91465	0.385575	0.760555	0.731237	-0.00245078	0.57956	-0.78641	0.610341	0.391448	-0.0838868	0.808186	-0.0874083	0.327097	0.716975	0.356149	0.513443	0.436222	-0.951781	0.908277	0.319711	0.0511899	0.756741	0.453109	60.9847	65.9262	53.8143	30.5938	28.9057	68.1578	134.306	196.911	284.98	346.956	454.94
2020-09-13 09:07:00	135.925	285.885	323.284	0.524546	0.0572455	0.118347	0.466028	Bean_L008___13.09.2020_09_01_26_data.csv	1849.78	NA	220.552	NA	0.955318	229584	0.762326	1.90789	0.383679	0.758326	0.724106	0.0021089	0.573443	-0.781468	0.607083	0.384377	-0.0829058	0.805594	-0.109224	0.325109	0.714407	0.360124	0.506664	0.430704	-0.950559	0.907367	0.312219	0.0521751	0.75417	0.435428	61.4836	66.1285	54.9339	30.5048	28.2908	68.1864	135.719	199.322	285.802	348.556	454.733
2020-09-13 09:07:00	73.447	162.808	220.502	0.548874	0.045098	0.114453	0.458265	Bean_L008___13.09.2020_09_01_26_data.csv	2088.67	NA	220.552	NA	0.968932	147092	0.727128	1.86425	0.367786	0.713285	0.670603	-0.00797589	0.571165	-0.75707	0.560353	0.391627	-0.0799891	0.791894	-0.0619548	0.30846	0.662751	0.351315	0.504142	0.392655	-0.94445	0.893995	0.3199	0.0551029	0.725772	0.473213	41.775	45.7456	36.6766	19.5028	16.8485	44.4171	90.3415	134.566	193.832	237.14	308.756
2020-09-13 09:07:00	181.561	421.022	235.949	0.568761	0.0523217	0.124727	0.478794	Bean_L008___13.09.2020_09_01_26_data.csv	1714.24	NA	220.552	NA	0.977452	68534.6	0.46124	1.43841	0.221344	0.459346	0.287774	-0.0321973	0.430297	-0.642126	0.44126	0.316709	-0.0555339	0.612035	-0.0267578	0.156749	0.380245	0.329895	0.350361	0.106406	-0.913818	0.856996	0.240968	0.0795595	0.529025	0.500125	34.4305	34.5646	26.3844	13.3428	11.717	31.235	61.402	91.8002	131.837	159.809	206.836
2020-09-13 09:07:00	63.46	136.511	183.862	0.535129	0.0332644	0.132025	0.483938	Bean_L008___13.09.2020_09_01_26_data.csv	1991.22	NA	220.552	NA	0.965146	181043	0.765926	1.75344	0.338457	0.761855	0.611947	-0.00634055	0.521956	-0.795851	0.649535	0.356006	-0.0814089	0.806555	-0.0759039	0.277832	0.718475	0.352748	0.449935	0.337974	-0.9541	0.91901	0.282246	0.053678	0.757053	0.462264	46.1378	49.9538	41.2271	22.9831	21.0238	52.185	104.221	153.353	217.162	266.864	361.97
2020-09-13 09:07:00	95.579	184.852	186.961	0.482944	0.0346967	0.15915	0.530539	Bean_L008___13.09.2020_09_01_26_data.csv	2057.76	NA	220.552	NA	0.986424	42327.4	0.455001	1.30331	0.161886	0.420923	0.198369	-0.0843085	0.438961	-0.698857	0.473744	0.373292	-0.0674172	0.625077	0.0567267	0.0960081	0.338748	0.282512	0.359696	0.03477	-0.929334	0.867532	0.30049	0.0676957	0.52774	0.560132	16.0003	17.5527	14.1487	6.58009	5.98824	15.6449	32.2362	49.5582	72.8288	89.3795	118.453
2020-09-13 09:07:00	57.355	105.16	252.385	0.454596	0.031032	0.156876	0.51853	Bean_L008___13.09.2020_09_01_26_data.csv	1637.28	NA	220.552	NA	0.989762	28043.2	0.422331	1.41053	0.204747	NA	0.26035	-0.0323585	0.436098	-0.590725	0.350763	0.328221	-0.0427119	0.598747	0.251464	0.139744	0.284724	0.329751	0.356609	0.092192	-0.899041	0.825691	0.253032	0.0923175	0.506279	0.682197	15.0414	16.0258	12.2584	6.96043	3.85057	14.4982	29.0885	42.4024	60.6779	74.2582	95.6636
2020-09-13 09:07:00	37.452	65.5565	139.559	0.428706	0.0215446	0.168155	0.545426	Bean_L008___13.09.2020_09_01_26_data.csv	1582.48	NA	220.552	NA	0.989762	28043.2	0.422331	1.41053	0.204747	NA	0.26035	-0.0323585	0.436098	-0.590725	0.350763	0.328221	-0.0427119	0.598747	0.251464	0.139744	0.284724	0.329751	0.356609	0.092192	-0.899041	0.825691	0.253032	0.0923175	0.506279	0.682197	15.0414	16.0258	12.2584	6.96043	3.85057	14.4982	29.0885	42.4024	60.6779	74.2582	95.6636
2020-09-13 09:07:00	35.759	61.425	85.4004	0.417843	0.0230655	0.178063	0.562792	Bean_L008___13.09.2020_09_01_26_data.csv	1578.15	NA	220.552	NA	0.989764	28073.7	0.42546	1.41174	0.205844	NA	0.257541	-0.0363522	0.436943	-0.573561	0.327881	0.329207	-0.0433797	0.612084	0.0445159	0.140867	0.289562	0.326183	0.35752	0.089597	-0.893945	0.817283	0.254066	0.0916543	0.510006	0.551673	13.8086	16.5012	11.7929	5.20343	5.54776	13.3186	29.4097	43.7345	62.0808	74.1583	95.5399
2020-09-13 09:07:00	111.565	211.936	193.353	0.473591	0.0378695	0.145027	0.517434	Bean_L008___13.09.2020_09_01_26_data.csv	1934.97	NA	220.552	NA	0.975684	69761	0.389692	1.30203	0.164311	0.386276	0.194272	-0.0615298	0.410723	-0.655258	0.441553	0.337616	-0.0618547	0.569896	-0.0536283	0.0984757	0.301601	0.303447	0.329328	0.0354748	-0.917482	0.857093	0.262895	0.0732539	0.485073	0.479671	31.9039	33.2373	25.3391	13.4664	12.5348	30.5312	61.7572	90.9407	133.094	163.583	212.77
2020-09-13 09:07:00	40.534	78.3	184.396	0.482324	0.0228248	0.14715	0.509502	Bean_L008___13.09.2020_09_01_26_data.csv	1639.96	NA	220.552	NA	0.974714	96352	0.585933	1.59766	0.279308	0.564368	0.418794	-0.0215932	0.536915	-0.782554	0.585024	0.403366	-0.0661144	0.714621	0.00511503	0.216436	0.495318	0.339319	0.466357	0.203346	-0.950828	0.901129	0.33236	0.0689983	0.617969	0.523648	25.6786	28.8058	23.7403	12.1768	10.8631	29.394	63.285	94.9982	139.119	172.692	227.959
2020-09-13 09:07:00	36.34	58.3205	109.683	0.376891	0.033689	0.151053	0.515291	Bean_L008___13.09.2020_09_01_26_data.csv	1676.11	NA	220.552	NA	0.979669	46812.4	0.166351	1.14964	0.0781783	NA	0.085376	-0.0733705	0.356603	-0.570373	0.329944	0.320718	-0.0460889	NA	0.0850322	0.0113198	NA	0.292608	0.271592	-0.0341748	-0.892989	0.81805	0.245167	0.0889618	NA	0.579344	26.3986	27.8583	21.0591	11.6728	8.12457	25.1052	50.0752	74.1392	108.506	133.174	169.918
2020-09-13 09:07:00	101.129	253.379	200.795	0.600878	0.0346044	0.136254	0.488982	Bean_L008___13.09.2020_09_01_26_data.csv	1541.33	NA	220.552	NA	0.986816	64258.7	0.724989	1.62536	0.297869	0.717356	0.495707	-0.0134105	0.509487	-0.776634	0.606988	0.368673	-0.076161	0.808592	0.10013	0.235649	0.667401	0.346541	0.436282	0.248082	-0.949359	0.90734	0.29561	0.0589419	0.727272	0.589372	17.4553	19.9123	15.9488	7.88209	5.27447	17.2769	37.9494	55.4293	80.4032	99.0411	133.152
2020-09-13 09:07:00	145.258	377.411	320.983	0.615119	0.0467085	0.130224	0.475295	Bean_L008___13.09.2020_09_01_26_data.csv	1476.74	NA	220.552	NA	0.97794	125816	0.808081	1.74766	0.338798	0.80877	0.632557	0.0192107	0.483751	-0.765558	0.634287	0.307572	-0.075361	0.826594	0.00440494	0.278187	0.772834	0.374917	0.408212	0.348552	-0.94659	0.914882	0.231409	0.0597437	0.793344	0.523132	39.8539	41.3966	32.2076	17.1704	13.9268	34.7906	69.8484	100.411	142.864	174.634	241.978
2020-09-13 09:07:00	97.018	241.052	272.653	0.597522	0.0403066	0.140178	0.494941	Bean_L008___13.09.2020_09_01_26_data.csv	1552.28	NA	220.552	NA	0.986471	64142.2	0.722879	1.62676	0.295363	0.714386	0.49708	-0.0165261	0.509306	-0.771521	0.599349	0.368283	-0.0773346	0.781917	0.0329168	0.233051	0.664008	0.343796	0.436085	0.24957	-0.948084	0.905195	0.295198	0.0577654	0.720902	0.54354	19.1183	21.1484	16.136	9.08543	6.26176	19.3533	38.2115	55.9319	81.1298	100.049	135.397
2020-09-13 09:07:00	45.606	84.5125	148.736	0.460364	0.0168995	0.16754	0.549512	Bean_L008___13.09.2020_09_01_26_data.csv	2021.98	NA	220.552	NA	0.964473	190006	0.787171	1.69409	0.324127	0.787582	0.579837	0.0140532	0.478011	-0.771768	0.639701	0.313142	-0.0758271	0.808114	-0.0628658	0.262912	0.748219	0.370475	0.40197	0.308257	-0.948146	0.916354	0.237234	0.0592766	0.773527	0.472503	57.1958	60.4593	49.422	25.8384	24.4616	56.2687	112.266	162.794	230.063	280.972	386.454
2020-09-13 09:07:00	118.083	276.582	256.697	0.573063	0.0441896	0.131793	0.49003	Bean_L008___13.09.2020_09_01_26_data.csv	1806.98	NA	220.552	NA	0.956575	201432	0.726943	1.53442	0.2679	0.726979	0.429772	-0.00871359	0.434201	-0.788628	0.668609	0.303099	-0.0736225	0.759769	-0.0993735	0.204651	0.678405	0.350668	0.354565	0.192645	-0.952327	0.924093	0.226735	0.0614855	0.719785	0.443464	54.4394	60.2747	51.2358	29.2561	27.8904	66.4298	133.361	195.014	277.506	339.07	462.112
2020-09-13 09:08:00	63.705	156.506	163.083	0.592954	0.0431409	0.12025	0.463259	Bean_L008___13.09.2020_09_01_26_data.csv	1452.24	NA	221.308	NA	0.981413	104541	0.814779	1.91232	0.386583	0.814902	0.767047	0.0344804	0.4969	-0.714233	0.578003	0.285389	-0.0723048	0.822084	0.0333089	0.328155	0.779978	0.387974	0.422536	0.457786	-0.933403	0.899116	0.208263	0.0628052	0.797797	0.543816	34.9689	39.5525	29.2315	14.0588	12.2754	32.1884	63.6706	92.4519	128.298	155.844	211.542
2020-09-13 09:08:00	28.419	48.8665	83.214	0.418436	0.01944	0.197255	0.588076	Bean_L008___13.09.2020_09_01_26_data.csv	1401.27	NA	221.308	NA	0.989304	40363.6	0.605616	1.51891	0.25002	0.584386	0.378034	-0.0499768	0.464472	-0.758022	0.593088	0.345054	-0.068455	0.709551	0.191353	0.186218	0.51753	0.313931	0.387277	0.166761	-0.944691	0.903425	0.270715	0.0666579	0.629376	0.646917	14.7305	15.0759	11.2079	5.79376	4.77571	13.3948	29.2919	43.8681	62.1651	77.7391	105.443
2020-09-13 09:08:00	27.687	48.3795	94.4776	0.427712	0.00592002	0.172299	0.557521	Bean_L008___13.09.2020_09_01_26_data.csv	1400.73	NA	221.308	NA	0.989304	40363.6	0.605616	1.51891	0.25002	0.584386	0.378034	-0.0499768	0.464472	-0.758022	0.593088	0.345054	-0.068455	0.709551	0.191353	0.186218	0.51753	0.313931	0.387277	0.166761	-0.944691	0.903425	0.270715	0.0666579	0.629376	0.646917	14.7305	15.0759	11.2079	5.79376	4.77571	13.3948	29.2919	43.8681	62.1651	77.7391	105.443
2020-09-13 09:08:00	104.787	263.205	195.676	0.601881	0.0427918	0.119301	0.474344	Bean_L008___13.09.2020_09_01_26_data.csv	1351.58	NA	221.308	NA	0.989484	39656.4	0.603784	1.51588	0.24731	0.580727	0.377257	-0.0505603	0.468514	-0.704321	0.508019	0.348693	-0.071334	0.716298	0.0621124	0.183428	0.513464	0.313404	0.391659	0.166436	-0.930786	0.878278	0.274544	0.063777	0.629379	0.563829	13.2991	15.1196	11.5567	5.73409	4.14095	13.4499	28.5551	43.1764	60.8635	76.1418	102.323
2020-09-13 09:08:00	136.775	307.064	266.048	0.554572	0.0506257	0.120256	0.469254	Bean_L008___13.09.2020_09_01_26_data.csv	1460.33	NA	221.308	NA	0.981754	40256.1	0.159165	1.15554	0.0830109	NA	0.080402	-0.0567497	0.301377	-0.476982	0.266491	0.261953	-0.0377244	NA	0.0720843	0.0161831	NA	0.307795	0.213301	-0.0369579	-0.863638	0.793648	0.183904	0.0972682	NA	0.570623	26.7378	28.8721	21.3579	10.4694	8.63166	24.5327	50.3919	72.9426	105.981	129.988	164.125
2020-09-13 09:08:00	59.098	107.572	192.929	0.450617	0.0367108	0.130338	0.478676	Bean_L008___13.09.2020_09_01_26_data.csv	1697.48	NA	221.308	NA	0.970969	143688	0.730018	1.63803	0.30099	0.726449	0.509885	0.00197445	0.488096	-0.818695	0.693269	0.341802	-0.0773183	0.788052	-0.0702176	0.238883	0.677799	0.360007	0.412941	0.258686	-0.959634	0.930533	0.267294	0.0577817	0.727157	0.466747	33.8066	37.1634	30.7754	17.1211	15.545	41.7534	83.7739	124.638	178.354	221.475	301.461
2020-09-13 09:08:00	154.982	353.479	246.657	0.561553	0.0589883	0.115007	0.452833	Bean_L008___13.09.2020_09_01_26_data.csv	1624.91	NA	221.308	NA	0.961625	196498	0.768007	1.89833	0.379812	0.763312	0.723072	0.0155122	0.548651	-0.794942	0.648239	0.353517	-0.0769172	0.804086	-0.0902519	0.321054	0.720155	0.371733	0.479276	0.429022	-0.953877	0.918662	0.279623	0.0581839	0.758161	0.450828	48.3744	52.33	44.6765	25.2448	23.9235	62.0391	123.766	181.793	259.864	315.412	412.529
2020-09-13 09:08:00	29.264	51.3755	107.852	0.43039	0.0574588	0.13935	0.515091	Bean_L008___13.09.2020_09_01_26_data.csv	1575.26	NA	221.308	NA	0.957221	220554	0.775531	1.84442	0.365701	0.773205	0.689338	0.0151717	0.522271	-0.782814	0.643965	0.331003	-0.0744679	0.801489	-0.0700499	0.306279	0.731577	0.371439	0.45028	0.400011	-0.950892	0.917509	0.255951	0.0606385	0.763374	0.466879	59.5155	64.2273	54.4625	30.1151	27.1628	69.7656	137.57	200.37	286.194	347.784	464.095
2020-09-13 09:08:00	155.352	352.921	318.337	0.559811	0.0600347	0.112429	0.451995	Bean_L008___13.09.2020_09_01_26_data.csv	1629.77	NA	221.308	NA	0.967757	160340	0.782063	2.00137	0.407494	0.78145	0.809024	0.0260074	0.546916	-0.759093	0.610994	0.327376	-0.0711742	0.796329	-0.121696	0.350123	0.741115	0.380746	0.477364	0.497042	-0.944962	0.908459	0.252145	0.063937	0.767389	0.425128	45.9044	49.3135	42.2723	24.9444	23.5926	57.2557	113.799	164.054	230.513	276.024	356.109
2020-09-13 09:08:00	116.455	242.357	174.925	0.51949	0.0451542	0.128694	0.471308	Bean_L008___13.09.2020_09_01_26_data.csv	1669.94	NA	221.308	NA	0.957221	220554	0.775531	1.84442	0.365701	0.773205	0.689338	0.0151717	0.522271	-0.782814	0.643965	0.331003	-0.0744679	0.801489	-0.0700499	0.306279	0.731577	0.371439	0.45028	0.400011	-0.950892	0.917509	0.255951	0.0606385	0.763374	0.466879	59.5155	64.2273	54.4625	30.1151	27.1628	69.7656	137.57	200.37	286.194	347.784	464.095
2020-09-13 09:08:00	111.407	276.339	179.617	0.596847	0.05123	0.109274	0.442978	Bean_L008___13.09.2020_09_01_26_data.csv	1450.6	NA	221.308	NA	0.961625	196498	0.768007	1.89833	0.379812	0.763312	0.723072	0.0155122	0.548651	-0.794942	0.648239	0.353517	-0.0769172	0.804086	-0.0902519	0.321054	0.720155	0.371733	0.479276	0.429022	-0.953877	0.918662	0.279623	0.0581839	0.758161	0.450828	48.3744	52.33	44.6765	25.2448	23.9235	62.0391	123.766	181.793	259.864	315.412	412.529
2020-09-13 09:08:00	51.785	112.695	222.828	0.540483	0.037802	0.150892	0.515977	Bean_L008___13.09.2020_09_01_26_data.csv	1426.96	NA	221.308	NA	0.978635	79128.4	0.641708	1.65955	0.306605	0.650695	0.484228	0.0254058	0.411533	-0.651334	0.524757	0.236151	-0.0573625	0.68778	-0.00588836	0.244707	0.591758	0.380232	0.330197	0.24764	-0.916392	0.883393	0.157195	0.0777364	0.648709	0.515615	36.5205	38.9054	31.4735	16.8651	13.9355	35.9333	71.2643	103.939	145.546	174.693	228.338
2020-09-13 09:08:00	140.798	341.593	253.896	0.587819	0.0491148	0.130873	0.488128	Bean_L008___13.09.2020_09_01_26_data.csv	1502.98	NA	221.308	NA	0.979886	80282.1	0.670368	1.63047	0.290489	0.666302	0.478358	-0.0027486	0.423438	-0.692634	0.559104	0.262017	-0.0599028	0.727923	-0.0292176	0.228004	0.609375	0.355889	0.342981	0.240292	-0.92767	0.893629	0.18397	0.0752022	0.674733	0.498277	30.2719	32.5141	25.2901	14.3164	12.0975	29.6947	62.2126	90.1653	127.739	157.283	214.813
2020-09-13 09:09:00	75.046	139.477	180.014	0.461947	0.0421071	0.133829	0.487406	Bean_L008___13.09.2020_09_01_26_data.csv	1832.73	NA	226.49	NA	0.972447	135917	0.759635	1.68313	0.317655	0.760475	0.556232	0.0111034	0.47071	-0.777594	0.651594	0.30449	-0.0701856	0.784507	-0.0682297	0.256183	0.716884	0.367927	0.394041	0.292527	-0.949598	0.919563	0.228187	0.0649265	0.748244	0.468308	36.4783	41.0456	34.7382	18.5951	17.1242	44.1538	88.6411	129.421	180.989	222.225	303.555
2020-09-13 09:09:00	113.228	250.229	211.764	0.547503	0.040496	0.13534	0.487897	Bean_L008___13.09.2020_09_01_26_data.csv	1475.24	NA	226.49	NA	0.974892	119717	0.756253	1.70921	0.326407	0.761848	0.575487	0.0307566	0.440112	-0.737045	0.623008	0.259311	-0.0652389	0.769666	0.0131364	0.265284	0.718467	0.384803	0.360938	0.308269	-0.939338	0.91179	0.181164	0.0698733	0.742981	0.529445	39.8736	43.2752	35.6801	18.9611	16.8703	43.6124	86.5815	124.41	174.935	211.008	282.728
2020-09-13 09:09:00	213.885	451.024	237.145	0.525779	0.0516448	0.130386	0.487957	Bean_L008___13.09.2020_09_01_26_data.csv	1815.88	NA	226.49	NA	0.957721	223355	0.767728	1.68554	0.320728	0.769455	0.562786	0.0043054	0.492005	-0.793184	0.660177	0.332193	-0.0786076	0.798025	-0.106497	0.259377	0.727244	0.362034	0.417199	0.296774	-0.953447	0.921857	0.2572	0.0564888	0.756822	0.437661	58	63.129	51.9991	29.4204	26.4951	65.0931	129.502	189.849	271.163	333.266	450.668
2020-09-13 09:09:00	213.609	450.971	225.958	0.526336	0.0520449	0.130812	0.488663	Bean_L008___13.09.2020_09_01_26_data.csv	1812.28	NA	226.49	NA	0.957868	223270	0.767184	1.68502	0.321027	0.769026	0.560427	0.00483854	0.491323	-0.794188	0.661898	0.332761	-0.0797275	0.803414	-0.0580732	0.259688	0.72675	0.362497	0.416456	0.294903	-0.953693	0.922315	0.257796	0.0553654	0.757416	0.476231	59.2942	62.5624	52.501	28.7114	25.5142	64.9395	129.3	189.87	271.303	332.27	450.17
2020-09-13 09:09:00	94.072	232.772	212.541	0.595862	0.0366691	0.141038	0.498339	Bean_L008___13.09.2020_09_01_26_data.csv	1600.41	NA	226.49	NA	0.976161	57625.7	0.24356	1.21153	0.11352	NA	0.125281	-0.0684603	0.342731	-0.540304	0.326903	0.292404	-0.0532061	0.442626	-0.0145868	0.0469594	NA	0.297114	0.256891	-0.00812642	-0.883829	0.816919	0.215573	0.081879	NA	0.5092	35.6164	36.1413	27.6836	14.2438	11.5884	32.4896	63.9502	94.2324	134.226	163.906	209.765
2020-09-13 09:09:00	113.601	262.644	180.667	0.567472	0.0381399	0.154075	0.523687	Bean_L008___13.09.2020_09_01_26_data.csv	1570.99	NA	226.49	NA	0.96313	82099	0.227272	1.20187	0.110372	NA	0.111726	-0.0366504	0.226395	-0.436556	0.314121	0.166856	-0.0400556	NA	-0.0452614	0.0437773	NA	0.325916	0.135148	-0.0189506	-0.850064	0.812125	0.0860334	0.0949551	NA	0.486103	57.7153	63.5905	49.8607	27.2078	25.1399	59.321	114.769	167.155	237.194	288.583	363.6
2020-09-13 09:09:00	146.027	297.095	299.349	0.508484	0.0556173	0.127716	0.478986	Bean_L008___13.09.2020_09_01_26_data.csv	1806.33	NA	226.49	NA	0.967356	107642	0.555598	1.46545	0.232875	0.552764	0.327759	0.00947296	0.391176	-0.629312	0.469483	0.264788	-0.0522309	0.640225	0.00767022	0.168584	0.482484	0.366516	0.308404	0.129169	-0.910201	0.86617	0.186845	0.0828503	0.58708	0.5255	52.6905	56.3346	43.0537	21.2364	19.1753	50.1096	101.786	150.05	213.912	259.721	336.512
2020-09-13 09:09:00	30.442	53.695	124.353	0.433057	0.0442524	0.150078	0.50224	Bean_L008___13.09.2020_09_01_26_data.csv	1856.97	NA	226.49	NA	0.968338	92698.2	0.400101	1.32582	0.177423	0.418922	0.202973	-0.0483964	0.350019	-0.646481	0.493799	0.267702	-0.066038	0.549188	-0.0732511	0.111833	0.336595	0.315359	0.26461	0.0400381	-0.915038	0.873864	0.18987	0.0690747	0.487122	0.464359	40.793	44.3955	35.2657	18.9191	18.2132	44.3659	87.1495	129.995	186.172	229.207	298.554
2020-09-13 09:09:00	17.179	30.1885	65.1598	0.430942	0.0284023	0.191486	0.567189	Bean_L008___13.09.2020_09_01_26_data.csv	1521.23	NA	226.49	NA	0.979233	50804.4	0.243181	1.25214	0.130424	NA	0.138455	-0.0581921	0.367886	-0.58628	0.371465	0.301868	-0.050148	0.46094	0.0627263	0.0640653	NA	0.306485	0.283579	0.00334489	-0.897729	0.83312	0.225449	0.084924	NA	0.56425	28.4469	29.0063	22.7753	11.0844	9.71666	27.7933	54.2341	81.8461	115.586	140.732	179.67
2020-09-13 09:09:00	31.521	55.2215	107.571	0.42919	0.0440286	0.140967	0.510659	Bean_L008___13.09.2020_09_01_26_data.csv	1855.65	NA	226.49	NA	0.968419	92403.8	0.399016	1.32332	0.175358	0.418783	0.204426	-0.0483742	0.350187	-0.651132	0.49976	0.265167	-0.0653196	0.549961	-0.0937474	0.109728	0.336446	0.315379	0.264789	0.0412173	-0.916335	0.875722	0.187239	0.0697927	0.486692	0.448015	39.6508	43.3597	33.5012	18.8918	18.4649	43.9459	87.0724	129.267	186.642	229.724	298.626
2020-09-13 09:09:00	24.253	46.5065	110.925	0.478503	0.0448694	0.144258	0.483281	Bean_L008___13.09.2020_09_01_26_data.csv	1834.96	NA	226.49	NA	0.975346	91099.8	0.647781	1.76491	0.336666	0.645622	0.557311	0.0104957	0.47931	-0.648631	0.477913	0.293249	-0.0633352	0.701231	-0.0429032	0.275966	0.586044	0.367401	0.403382	0.308557	-0.915639	0.868859	0.216455	0.0717754	0.655025	0.487905	39.6722	43.3245	33.407	18.2871	16.7641	41.0512	80.652	118.248	164.412	198.608	252.234
2020-09-13 09:09:00	111.213	287.276	248.154	0.612871	0.0558179	0.113023	0.452144	Bean_L008___13.09.2020_09_01_26_data.csv	1636.61	NA	226.49	NA	0.974326	105760	0.71831	1.86875	0.370475	0.717718	0.669279	0.0350474	0.481835	-0.665552	0.518711	0.269044	-0.059707	0.73593	0.0139897	0.311274	0.667813	0.388456	0.406127	0.391282	-0.920323	0.881555	0.191264	0.0753977	0.709293	0.530059	42.7841	46.2293	38.5725	20.1311	17.9021	46.697	91.545	131.949	185.401	220.448	281.974
2020-09-13 09:09:00	83.427	161.544	191.396	0.483566	0.0411111	0.138743	0.495528	Bean_L008___13.09.2020_09_01_26_data.csv	1566.45	NA	226.49	NA	0.979233	50804.4	0.243181	1.25214	0.130424	NA	0.138455	-0.0581921	0.367886	-0.58628	0.371465	0.301868	-0.050148	0.46094	0.0627263	0.0640653	NA	0.306485	0.283579	0.00334489	-0.897729	0.83312	0.225449	0.084924	NA	0.56425	28.4469	29.0063	22.7753	11.0844	9.71666	27.7933	54.2341	81.8461	115.586	140.732	179.67
2020-09-13 09:09:00	112.598	290.248	236.797	0.612062	0.0570083	0.116166	0.45456	Bean_L008___13.09.2020_09_01_26_data.csv	1636.51	NA	226.49	NA	0.975346	91099.8	0.647781	1.76491	0.336666	0.645622	0.557311	0.0104957	0.47931	-0.648631	0.477913	0.293249	-0.0633352	0.701231	-0.0429032	0.275966	0.586044	0.367401	0.403382	0.308557	-0.915639	0.868859	0.216455	0.0717754	0.655025	0.487905	39.6722	43.3245	33.407	18.2871	16.7641	41.0512	80.652	118.248	164.412	198.608	252.234
2020-09-13 09:09:00	74.839	147.731	271.344	0.49341	0.0436948	0.125335	0.467321	Bean_L008___13.09.2020_09_01_26_data.csv	1684.65	NA	226.49	NA	0.989475	25977.3	0.334267	1.31718	0.161139	NA	0.180259	-0.027766	0.384875	-0.52773	0.291528	0.298517	-0.0330147	0.507448	0.0609718	0.0952488	NA	0.333842	0.301677	0.0352395	-0.879919	0.803483	0.221951	0.101937	0.448424	0.563048	18.4436	17.3455	12.7325	5.78143	4.58881	14.7388	29.5689	45.1954	64.0055	77.3984	99.6246
2020-09-13 09:09:00	155.511	360.447	252.047	0.568561	0.0465095	0.138712	0.498779	Bean_L008___13.09.2020_09_01_26_data.csv	1694.08	NA	226.49	NA	0.959967	164414	0.70793	1.87962	0.362257	0.699342	0.670433	0.0048047	0.487849	-0.684722	0.536855	0.274917	-0.058149	0.742484	-0.0345916	0.302676	0.646857	0.362468	0.412672	0.394348	-0.925542	0.887038	0.197367	0.076952	0.703159	0.494222	61.318	65.9417	53.4851	29.4461	25.5457	65.8557	127.991	186.089	263.161	321.064	428.682
2020-09-13 09:09:00	74.073	157.345	234.576	0.529233	0.0430935	0.132303	0.486677	Bean_L008___13.09.2020_09_01_26_data.csv	1765.64	NA	226.49	NA	0.959967	164414	0.70793	1.87962	0.362257	0.699342	0.670433	0.0048047	0.487849	-0.684722	0.536855	0.274917	-0.058149	0.742484	-0.0345916	0.302676	0.646857	0.362468	0.412672	0.394348	-0.925542	0.887038	0.197367	0.076952	0.703159	0.494222	61.318	65.9417	53.4851	29.4461	25.5457	65.8557	127.991	186.089	263.161	321.064	428.682
2020-09-13 09:09:00	60.696	119.311	188.403	0.491279	0.0396827	0.141229	0.497235	Bean_L008___13.09.2020_09_01_26_data.csv	1712	NA	226.49	NA	0.971391	143757	0.766264	1.70514	0.321341	0.758686	0.577016	-0.0097409	0.507043	-0.773251	0.618044	0.35225	-0.0830345	0.79468	-0.0592544	0.260014	0.714821	0.349767	0.433611	0.309571	-0.948516	0.910418	0.278289	0.0520458	0.755098	0.475314	41.795	44.3419	36.9182	20.0581	17.2763	45.5696	86.6593	126.027	176.265	212.847	288.168
2020-09-13 09:09:00	61.045	119.397	153.232	0.488723	0.0363826	0.141216	0.502741	Bean_L008___13.09.2020_09_01_26_data.csv	1711.57	NA	226.49	NA	0.971376	143767	0.767708	1.70237	0.321725	0.760437	0.576122	-0.00975443	0.506832	-0.77552	0.621125	0.353872	-0.0832708	0.802334	-0.0870845	0.260414	0.71684	0.349755	0.433381	0.308584	-0.949082	0.91127	0.279997	0.0518086	0.757609	0.453368	40.1358	43.6999	35.7207	20.7714	17.8186	44.9856	87.9373	125.076	177.239	213.293	287.344
2020-09-13 09:10:00	130.239	293.01	246.357	0.555513	0.0554706	0.115622	0.453033	Bean_L008___13.09.2020_09_01_26_data.csv	1742.84	NA	231.513	NA	0.962883	165777	0.704177	1.69378	0.318551	0.702069	0.538531	0.00223594	0.474167	-0.783478	0.658413	0.306831	-0.0717425	0.752889	-0.081489	0.257114	0.649962	0.360234	0.397795	0.285576	-0.951057	0.921387	0.230634	0.0633681	0.702404	0.457834	45.2041	48.4661	42.2663	23.7168	22.3159	56.3231	113.325	166.634	238.744	293.151	391.133
2020-09-13 09:10:00	213.714	444.393	250.282	0.519088	0.0577252	0.127183	0.47964	Bean_L008___13.09.2020_09_01_26_data.csv	1820.06	NA	231.513	NA	0.962883	165777	0.704177	1.69378	0.318551	0.702069	0.538531	0.00223594	0.474167	-0.783478	0.658413	0.306831	-0.0717425	0.752889	-0.081489	0.257114	0.649962	0.360234	0.397795	0.285576	-0.951057	0.921387	0.230634	0.0633681	0.702404	0.457834	45.2041	48.4661	42.2663	23.7168	22.3159	56.3231	113.325	166.634	238.744	293.151	391.133
2020-09-13 09:10:00	69.013	155.654	164.766	0.556624	0.0323232	0.14236	0.517673	Bean_L008___13.09.2020_09_01_26_data.csv	1452.38	NA	231.513	NA	0.976816	113894	0.761338	1.62332	0.30036	0.76528	0.510242	0.0260486	0.427058	-0.71992	0.594619	0.270085	-0.0691541	0.779817	-0.0040535	0.238231	0.722425	0.380782	0.346875	0.254139	-0.934894	0.903859	0.192345	0.0659585	0.748645	0.516961	43.8539	45.2314	35.1384	18.3411	16.3152	38.1402	74.9839	106.784	151.205	181.368	250.916
2020-09-13 09:10:00	92.812	177.971	273.3	0.478499	0.0393264	0.144556	0.516354	Bean_L008___13.09.2020_09_01_26_data.csv	1864.36	NA	231.513	NA	0.976816	113894	0.761338	1.62332	0.30036	0.76528	0.510242	0.0260486	0.427058	-0.71992	0.594619	0.270085	-0.0691541	0.779817	-0.0040535	0.238231	0.722425	0.380782	0.346875	0.254139	-0.934894	0.903859	0.192345	0.0659585	0.748645	0.516961	43.8539	45.2314	35.1384	18.3411	16.3152	38.1402	74.9839	106.784	151.205	181.368	250.916
2020-09-13 09:10:00	61.47	136.872	223.38	0.550894	0.0366834	0.144589	0.508335	Bean_L008___13.09.2020_09_01_26_data.csv	1451.95	NA	231.513	NA	0.981521	70133.1	0.594102	1.51458	0.250795	0.577282	0.367835	-0.0434413	0.532349	-0.771068	0.554083	0.422866	-0.0740867	0.70931	-0.115379	0.187016	0.509638	0.319823	0.461339	0.159451	-0.947971	0.892154	0.35311	0.0610205	0.622131	0.430362	21.2058	23.211	17.667	10.3964	9.28647	23.2069	45.3515	66.5741	97.6625	120.511	160.93
2020-09-13 09:10:00	35.005	67.8025	141.821	0.483721	0.0227304	0.148767	0.514705	Bean_L008___13.09.2020_09_01_26_data.csv	1482.41	NA	231.513	NA	0.979753	62455.3	0.43564	1.32783	0.176717	0.440721	0.212706	-0.0346373	0.400052	-0.692345	0.512112	0.322603	-0.0634772	0.583989	0.0297792	0.111113	0.36009	0.327717	0.317896	0.0455218	-0.927593	0.879536	0.247141	0.0716335	0.51092	0.541323	24.8591	27.0038	20.3061	10.8048	9.73576	26.7237	53.3725	78.8142	113.538	139.929	183.332
2020-09-13 09:10:00	198.591	399.911	276.195	0.503412	0.0541079	0.131539	0.485135	Bean_L008___13.09.2020_09_01_26_data.csv	1906.89	NA	231.513	NA	0.948014	271140	0.754631	1.56733	0.281749	0.753467	0.465249	-0.00470331	0.48118	-0.813076	0.679376	0.352848	-0.0847794	0.79684	-0.12923	0.21896	0.708811	0.35418	0.405415	0.218549	-0.958283	0.926923	0.278919	0.0502932	0.746804	0.418837	67.3061	72.3915	60.0466	35.3878	32.0889	76.744	152.661	222.767	319.842	393.276	532.912
2020-09-13 09:10:00	158.439	349.096	239.456	0.546144	0.0557259	0.121686	0.467252	Bean_L008___13.09.2020_09_01_26_data.csv	1690.17	NA	231.513	NA	0.973987	149464	0.79917	1.66386	0.314762	0.799554	0.560747	0.0160957	0.481802	-0.802899	0.678385	0.326412	-0.0789065	0.825509	-0.0437599	0.253177	0.762114	0.372236	0.406092	0.290976	-0.955819	0.926663	0.251134	0.056189	0.78613	0.487251	39.0992	42.3285	34.8975	19.1484	16.245	40.8446	80.7577	116.988	165.364	201.704	279.687
2020-09-13 09:10:00	124.438	234.024	255.267	0.468269	0.0606598	0.1261	0.473137	Bean_L008___13.09.2020_09_01_26_data.csv	1884.57	NA	231.513	NA	0.970842	135384	0.692001	1.60917	0.2908	0.685086	0.470529	-0.0203996	0.519017	-0.799191	0.633792	0.385153	-0.0802658	0.769476	-0.0311236	0.228325	0.630653	0.340375	0.446713	0.23155	-0.954916	0.914747	0.31304	0.0548252	0.696903	0.496841	33.5647	37.1827	28.8525	15.7538	13.7456	37.954	77.7738	116.398	167.27	207.459	282.382
2020-09-13 09:10:00	38.394	71.362	176.961	0.461983	0.0347913	0.13198	0.481902	Bean_L008___13.09.2020_09_01_26_data.csv	1540.34	NA	231.513	NA	0.970842	135384	0.692001	1.60917	0.2908	0.685086	0.470529	-0.0203996	0.519017	-0.799191	0.633792	0.385153	-0.0802658	0.769476	-0.0311236	0.228325	0.630653	0.340375	0.446713	0.23155	-0.954916	0.914747	0.31304	0.0548252	0.696903	0.496841	33.5647	37.1827	28.8525	15.7538	13.7456	37.954	77.7738	116.398	167.27	207.459	282.382
2020-09-13 09:10:00	18.818	32.873	65.6283	0.427555	0.0677339	0.155579	0.517915	Bean_L008___13.09.2020_09_01_26_data.csv	1440.84	NA	231.513	NA	0.988054	33915.5	0.413795	1.3686	0.186391	NA	0.232298	-0.0278935	0.427232	-0.670334	0.459228	0.336017	-0.046285	0.602003	NA	0.120983	0.287658	0.333729	0.347062	0.0684093	-0.921633	0.862867	0.261215	0.0887667	0.50236	0.735418	14.8341	15.4171	13.3368	7.02309	4.77033	15.4149	31.6864	47.0215	68.6904	83.0422	107.201
2020-09-13 09:10:00	152.09	281.315	222.304	0.459361	0.0531667	0.119453	0.467802	Bean_L008___13.09.2020_09_01_26_data.csv	1960.13	NA	231.513	NA	0.972902	147779	0.765502	1.76069	0.340019	0.75956	0.61767	-0.0121212	0.54952	-0.823803	0.674685	0.387772	-0.0830798	0.819183	-0.111056	0.27946	0.715829	0.347676	0.480233	0.342972	-0.960857	0.925693	0.315814	0.0520004	0.759083	0.433924	31.1075	34.965	28.0612	16.6634	14.6253	36.5774	74.5022	109.763	158.248	197.178	271.983
2020-09-13 09:10:00	188.088	361.824	309.85	0.480166	0.0558234	0.122037	0.475953	Bean_L008___13.09.2020_09_01_26_data.csv	2159.22	NA	231.513	NA	0.972902	147779	0.765502	1.76069	0.340019	0.75956	0.61767	-0.0121212	0.54952	-0.823803	0.674685	0.387772	-0.0830798	0.819183	-0.111056	0.27946	0.715829	0.347676	0.480233	0.342972	-0.960857	0.925693	0.315814	0.0520004	0.759083	0.433924	31.1075	34.965	28.0612	16.6634	14.6253	36.5774	74.5022	109.763	158.248	197.178	271.983
2020-09-13 09:10:00	189.008	364.826	281.769	0.481923	0.0525828	0.119913	0.472024	Bean_L008___13.09.2020_09_01_26_data.csv	2147.27	NA	231.513	NA	0.94285	315538	0.774886	1.71966	0.332438	0.772364	0.591721	-0.00874655	0.54003	-0.823124	0.676089	0.388296	-0.0900811	0.813951	-0.13354	0.271561	0.730605	0.350639	0.469783	0.320051	-0.960695	0.926062	0.31637	0.0449628	0.765214	0.415214	70.7353	77.1519	65.6619	37.8158	35.1731	84.4686	167.014	245.734	353.039	432.112	574.935
2020-09-13 09:10:00	145.8	338.922	266.544	0.569813	0.0547271	0.119276	0.461609	Bean_L008___13.09.2020_09_01_26_data.csv	1557.95	NA	231.513	NA	0.976011	126244	0.774761	1.71649	0.328381	0.773114	0.589945	0.00279232	0.496956	-0.780248	0.639753	0.332344	-0.0759605	0.804047	-0.0309125	0.267338	0.731472	0.360718	0.422597	0.318395	-0.950257	0.916368	0.257358	0.0591429	0.763268	0.497001	33.1153	37.3485	30.3301	16.8181	14.3036	36.4197	73.4676	107.538	150.875	184.14	251.401
2020-09-13 09:10:00	146.752	282.042	320.263	0.47968	0.0544682	0.128714	0.483988	Bean_L008___13.09.2020_09_01_26_data.csv	2094.23	NA	231.513	NA	0.964289	160209	0.678687	1.60159	0.286066	0.674772	0.45839	-0.00999886	0.497234	-0.811443	0.669278	0.359819	-0.0747293	0.757484	-0.110736	0.223426	0.61896	0.34954	0.4229	0.222874	-0.957889	0.92427	0.286266	0.0603766	0.685613	0.434188	37.6169	41.6354	35.5849	19.6348	19.5177	47.1813	95.7958	142.762	207.061	255.654	345.122
2020-09-13 09:10:00	128.035	290.603	223.661	0.559415	0.0463654	0.139694	0.502561	Bean_L008___13.09.2020_09_01_26_data.csv	1668.07	NA	231.513	NA	0.976011	126244	0.774761	1.71649	0.328381	0.773114	0.589945	0.00279232	0.496956	-0.780248	0.639753	0.332344	-0.0759605	0.804047	-0.0309125	0.267338	0.731472	0.360718	0.422597	0.318395	-0.950257	0.916368	0.257358	0.0591429	0.763268	0.497001	33.1153	37.3485	30.3301	16.8181	14.3036	36.4197	73.4676	107.538	150.875	184.14	251.401
2020-09-13 09:11:00	166.492	342.149	267.577	0.513394	0.0524913	0.128115	0.481805	Bean_L008___13.09.2020_09_01_26_data.csv	1916.77	NA	230.377	NA	0.966347	235176	0.833553	1.93463	0.392307	0.828929	0.798727	-0.00983207	0.579344	-0.862099	0.741251	0.396211	-0.0991191	0.86556	-0.0872955	0.334161	0.796355	0.349687	0.513203	0.481557	-0.969857	0.942657	0.324762	0.0358581	0.821292	0.453199	37.8361	42.1019	36.6529	21.1424	19.8429	47.1954	92.7901	139.022	199.089	248.407	344.13
2020-09-13 09:11:00	167.272	342.12	294.608	0.511072	0.0555854	0.127462	0.481199	Bean_L008___13.09.2020_09_01_26_data.csv	1921.54	NA	230.377	NA	0.968475	150434	0.724375	1.73036	0.332969	0.726525	0.573703	0.00510676	0.506572	-0.757259	0.600988	0.33887	-0.0776534	0.773976	-0.0196192	0.272115	0.677886	0.36273	0.433096	0.311508	-0.944498	0.905657	0.264212	0.0574457	0.72053	0.505462	46.5278	51.2607	41.1021	22.1598	20.0387	47.2472	93.9726	136.739	195.763	238.135	316.99
2020-09-13 09:11:00	92.178	203.1	266.979	0.546145	0.0391086	0.135578	0.495556	Bean_L008___13.09.2020_09_01_26_data.csv	1623.26	NA	230.377	NA	0.978734	100692	0.717574	1.73468	0.330455	0.712211	0.575387	-0.0190514	0.526645	-0.7508	0.572304	0.364952	-0.0810499	0.785334	-0.0600304	0.269497	0.661525	0.341567	0.455078	0.314536	-0.942859	0.897472	0.291681	0.0540384	0.71773	0.474711	30.0997	33.2744	26.436	13.6468	12.4549	29.5715	60.3032	86.7595	124.956	153.885	205.258
2020-09-13 09:11:00	31.454	50.337	92.8828	0.375132	0.0635492	0.16419	0.528792	Bean_L008___13.09.2020_09_01_26_data.csv	1657.82	NA	230.377	NA	0.959361	164373	0.644697	1.65801	0.299999	0.63178	0.486451	-0.0344496	0.499663	-0.770082	0.609834	0.349824	-0.0779504	0.733057	-0.114874	0.237856	0.570481	0.327884	0.42555	0.251224	-0.947724	0.908136	0.275734	0.0571479	0.658563	0.43078	47.6272	50.0446	40.8354	22.9628	22.5708	54.4929	111.451	166.034	241.149	298.38	398.272
2020-09-13 09:11:00	219.901	390.94	274.315	0.437508	0.0364273	0.122645	0.490063	Bean_L008___13.09.2020_09_01_26_data.csv	2363.63	NA	230.377	NA	0.937839	317848	0.756407	1.63783	0.305058	0.755439	0.519341	-0.000817773	0.494352	-0.7826	0.633469	0.348424	-0.0805971	0.79661	-0.0665709	0.243103	0.711082	0.357574	0.419758	0.262842	-0.950839	0.914659	0.274261	0.0544927	0.748082	0.469608	92.8864	97.0188	78.5659	43.5471	37.6929	93.095	185.675	272.683	393.341	482.288	647.899
2020-09-13 09:11:00	166.359	305.647	332.077	0.455716	0.0450253	0.132123	0.496724	Bean_L008___13.09.2020_09_01_26_data.csv	2237.71	NA	230.377	NA	0.962747	212240	0.789508	1.73947	0.337454	0.787267	0.617034	-0.00403821	0.522992	-0.803958	0.660755	0.361075	-0.0858856	0.819154	-0.0852153	0.276786	0.747853	0.354762	0.45107	0.338755	-0.956076	0.922011	0.287591	0.0491817	0.77741	0.454863	54.2161	56.9854	47.4987	25.9911	24.4799	56.1957	108.56	158.55	227.655	277.651	378.926
2020-09-13 09:11:00	222.76	396.745	216.397	0.43853	0.036236	0.124604	0.491964	Bean_L008___13.09.2020_09_01_26_data.csv	2356.63	NA	230.377	NA	0.937839	317848	0.756407	1.63783	0.305058	0.755439	0.519341	-0.000817773	0.494352	-0.7826	0.633469	0.348424	-0.0805971	0.79661	-0.0665709	0.243103	0.711082	0.357574	0.419758	0.262842	-0.950839	0.914659	0.274261	0.0544927	0.748082	0.469608	92.8864	97.0188	78.5659	43.5471	37.6929	93.095	185.675	272.683	393.341	482.288	647.899
2020-09-13 09:11:00	115.401	253.358	152.169	0.544515	0.0340648	0.132564	0.488847	Bean_L008___13.09.2020_09_01_26_data.csv	1624.03	NA	230.377	NA	0.975336	106026	0.642354	1.62125	0.292472	0.632421	0.457734	-0.0361786	0.548015	-0.791705	0.596555	0.417496	-0.0845114	0.741047	0.0114301	0.230057	0.571202	0.326338	0.478574	0.227499	-0.953084	0.904406	0.34739	0.0505625	0.65842	0.528216	29.8342	31.2558	24.2128	12.3851	11.4075	30.729	60.7793	91.3843	132.824	164.158	218.009
2020-09-13 09:11:00	188.997	383.346	271.489	0.506981	0.0503424	0.132703	0.492896	Bean_L008___13.09.2020_09_01_26_data.csv	1732.28	NA	230.377	NA	0.960592	195590	0.751512	1.76224	0.344115	0.748186	0.611976	0.00855456	0.518083	-0.77064	0.616481	0.346443	-0.0789525	0.7888	-0.0950793	0.283731	0.702736	0.365721	0.44569	0.339979	-0.947864	0.909985	0.272176	0.0561428	0.743007	0.44694	55.6125	59.9299	49.7715	28.2034	25.7299	62.6195	124.651	181.019	259.233	312.711	410.334
2020-09-13 09:11:00	163.402	328.471	253.955	0.502537	0.0528325	0.131104	0.490404	Bean_L008___13.09.2020_09_01_26_data.csv	1738.97	NA	230.377	NA	0.960452	195060	0.751605	1.76424	0.344075	0.748041	0.613005	0.00926532	0.51775	-0.772457	0.619389	0.345561	-0.0799352	0.787291	-0.0982866	0.283689	0.702569	0.366336	0.445326	0.34081	-0.948318	0.91079	0.271248	0.0551569	0.742798	0.444345	56.6603	60.8385	50.8084	29.3894	26.4334	63.0332	124.314	181.762	259.713	312.862	409.317
2020-09-13 09:11:00	188.008	382.529	268.071	0.508513	0.0513158	0.132407	0.49137	Bean_L008___13.09.2020_09_01_26_data.csv	1725.69	NA	230.377	NA	0.960452	195060	0.751605	1.76424	0.344075	0.748041	0.613005	0.00926532	0.51775	-0.772457	0.619389	0.345561	-0.0799352	0.787291	-0.0982866	0.283689	0.702569	0.366336	0.445326	0.34081	-0.948318	0.91079	0.271248	0.0551569	0.742798	0.444345	56.6603	60.8385	50.8084	29.3894	26.4334	63.0332	124.314	181.762	259.713	312.862	409.317
2020-09-13 09:11:00	180.833	348.606	250.899	0.481268	0.0516205	0.133892	0.491186	Bean_L008___13.09.2020_09_01_26_data.csv	1756.42	NA	230.377	NA	0.977903	56984.2	0.257785	1.2592	0.135602	NA	0.143724	-0.0905206	0.439803	-0.664399	0.408912	0.383775	-0.0652954	0.509588	0.000202099	0.0693136	NA	0.276742	0.360604	0.00726748	-0.920006	0.846148	0.311581	0.0698168	0.41357	0.520073	25.2941	25.7134	20.623	10.2044	8.86428	24.2644	49.9226	75.5582	109.239	135.588	174.311
2020-09-13 09:11:00	176.281	348.812	243.778	0.494624	0.0538137	0.126761	0.474458	Bean_L008___13.09.2020_09_01_26_data.csv	1763.55	NA	230.377	NA	0.94433	306306	0.779055	1.76069	0.344753	0.776155	0.62544	-0.00337875	0.547369	-0.797752	0.634353	0.387743	-0.0902319	0.814543	-0.0907439	0.284396	0.734987	0.355338	0.477863	0.347231	-0.954565	0.9149	0.315784	0.0448111	0.768505	0.450433	80.9272	85.8009	69.653	38.6654	35.1343	83.8959	164.462	243.098	349.435	427.082	564.005
2020-09-13 09:11:00	168.865	324.711	284.802	0.479953	0.0479576	0.130014	0.487057	Bean_L008___13.09.2020_09_01_26_data.csv	1984.4	NA	230.377	NA	0.955096	256770	0.78463	1.812	0.359304	0.78026	0.668874	-0.00999418	0.572003	-0.816624	0.652649	0.408681	-0.0927355	0.826777	-0.0734728	0.299589	0.739737	0.349544	0.50507	0.382252	-0.959137	0.919846	0.338009	0.0422911	0.775079	0.464184	59.0653	64.3369	52.4051	29.5938	27.6058	65.4542	129.214	190.287	275.323	337.587	446.887
2020-09-13 09:11:00	193.04	366.148	229.143	0.472782	0.0509508	0.118594	0.46961	Bean_L008___13.09.2020_09_01_26_data.csv	2088.86	NA	230.377	NA	0.955096	256770	0.78463	1.812	0.359304	0.78026	0.668874	-0.00999418	0.572003	-0.816624	0.652649	0.408681	-0.0927355	0.826777	-0.0734728	0.299589	0.739737	0.349544	0.50507	0.382252	-0.959137	0.919846	0.338009	0.0422911	0.775079	0.464184	59.0653	64.3369	52.4051	29.5938	27.6058	65.4542	129.214	190.287	275.323	337.587	446.887
2020-09-13 09:11:00	193.127	366.203	225.683	0.472623	0.0496603	0.118181	0.469456	Bean_L008___13.09.2020_09_01_26_data.csv	2087.56	NA	230.377	NA	0.955952	197523	0.664191	1.70364	0.319526	0.65273	0.525266	-0.0425115	0.547403	-0.804316	0.633896	0.400432	-0.0891266	0.76066	-0.152171	0.258128	0.594052	0.320659	0.4779	0.280873	-0.956163	0.914775	0.329244	0.0459231	0.676359	0.39935	46.0308	50.3786	41.7529	23.9438	22.8204	55.2025	109.253	163.828	238.559	295.856	392.225
2020-09-13 09:12:00	98.871	191.803	159.177	0.484518	0.0403413	0.120643	0.463357	Bean_L008___13.09.2020_09_01_26_data.csv	1773.21	NA	238.454	NA	0.970016	163972	0.791994	1.8741	0.38034	0.788263	0.730376	-0.0374413	0.59354	-0.861228	0.715114	0.439007	-0.104179	0.838026	-0.0986311	0.281355	0.742804	0.334492	0.476314	0.340577	-0.96339	0.931018	0.320783	0.0376502	0.773684	0.467221	35.6058	37.9354	31.9401	18.4094	15.9732	42.0684	84.9795	125.112	179.524	220.179	296.389
2020-09-13 09:12:00	99.369	192.298	220.524	0.483255	0.0483165	0.1229	0.466167	Bean_L008___13.09.2020_09_01_26_data.csv	1774.44	NA	238.454	NA	0.970016	163972	0.791994	1.8741	0.38034	0.788263	0.730376	-0.0374413	0.59354	-0.861228	0.715114	0.439007	-0.104179	0.838026	-0.0986311	0.281355	0.742804	0.334492	0.476314	0.340577	-0.96339	0.931018	0.320783	0.0376502	0.773684	0.467221	35.6058	37.9354	31.9401	18.4094	15.9732	42.0684	84.9795	125.112	179.524	220.179	296.389
2020-09-13 09:12:00	50.535	98.1745	220.85	0.485253	0.0367237	0.145333	0.509359	Bean_L008___13.09.2020_09_01_26_data.csv	1689.32	NA	238.454	NA	0.96882	161796	0.78284	1.84648	0.369228	0.777324	0.702907	-0.0449265	0.597374	-0.856521	0.699256	0.44762	-0.103748	0.824887	-0.167417	0.269408	0.729871	0.327816	0.480893	0.321463	-0.962078	0.926664	0.330367	0.038086	0.763643	0.410702	35.7289	37.926	32.8832	19.1828	19.5552	43.7767	85.9274	126.199	180.503	223.756	299.917
2020-09-13 09:12:00	102.506	193.485	179.699	0.470212	0.0554853	0.103296	0.433898	Bean_L008___13.09.2020_09_01_26_data.csv	1660.45	NA	238.454	NA	0.960964	193055	0.777865	1.70406	0.329883	0.776321	0.589225	-0.00676581	0.498783	-0.800699	0.659206	0.352154	-0.0837741	0.812867	-0.093532	0.227351	0.728687	0.361465	0.365116	0.234391	-0.946132	0.91539	0.225478	0.05819	0.757144	0.471235	59.3861	64.6306	51.3197	28.0244	24.2776	58.5393	114.378	166.537	236.868	292.887	402.356
2020-09-13 09:12:00	103.177	194.052	173.871	0.468302	0.0546135	0.103583	0.435859	Bean_L008___13.09.2020_09_01_26_data.csv	1659.14	NA	238.454	NA	0.956115	215443	0.751173	1.66342	0.314587	0.742787	0.547027	-0.0296524	0.535326	-0.844691	0.69899	0.40991	-0.096251	0.814204	-0.104339	0.211102	0.689261	0.341399	0.407551	0.207542	-0.958758	0.92659	0.288585	0.0456452	0.737346	0.462701	53.34	57.3517	46.5215	27.1151	23.3066	56.0112	112.341	165.976	241.761	300.114	412.321
2020-09-13 09:12:00	44.319	76.552	156.498	0.42106	0.0585735	0.137782	0.482289	Bean_L008___13.09.2020_09_01_26_data.csv	1943.39	NA	238.454	NA	0.969494	156911	0.771837	1.76381	0.345003	0.761141	0.635898	-0.0432625	0.593037	-0.857617	0.693101	0.457764	-0.0982902	0.831914	-0.125816	0.243468	0.710801	0.329303	0.475713	0.272665	-0.962384	0.924958	0.341684	0.0435905	0.75678	0.445424	34.68	37.3708	31.2099	18.1538	15.8374	37.6378	76.212	113.258	165.061	206.048	283.024
2020-09-13 09:12:00	33.575	51.162	74.9088	0.343751	0.0413942	0.166885	0.532785	Bean_L008___13.09.2020_09_01_26_data.csv	1976.02	NA	238.454	NA	0.954563	200845	0.725179	1.7212	0.330457	0.716466	0.575875	-0.0330255	0.547222	-0.822314	0.658323	0.405539	-0.0861529	0.789923	-0.130433	0.22796	0.658536	0.338412	0.421487	0.234419	-0.952391	0.915137	0.283773	0.0558017	0.71311	0.441653	56.5375	59.5625	49.5965	27.1151	25.922	59.9278	122.295	181.38	263.979	324.683	439.434
2020-09-13 09:12:00	44.244	90.211	255.611	0.50955	0.0513847	0.133494	0.504452	Bean_L008___13.09.2020_09_01_26_data.csv	1670.59	NA	238.454	NA	0.954563	200845	0.725179	1.7212	0.330457	0.716466	0.575875	-0.0330255	0.547222	-0.822314	0.658323	0.405539	-0.0861529	0.789923	-0.130433	0.22796	0.658536	0.338412	0.421487	0.234419	-0.952391	0.915137	0.283773	0.0558017	0.71311	0.441653	56.5375	59.5625	49.5965	27.1151	25.922	59.9278	122.295	181.38	263.979	324.683	439.434
2020-09-13 09:12:00	68.213	158.603	225.468	0.569914	0.0279898	0.147267	0.51153	Bean_L008___13.09.2020_09_01_26_data.csv	1759.67	NA	238.454	NA	0.976204	139279	0.809444	1.91843	0.389407	0.80219	0.777703	-0.0417751	0.616129	-0.884744	0.74859	0.459352	-0.105549	0.862038	-0.168661	0.291127	0.759319	0.330631	0.503386	0.373989	-0.969874	0.940011	0.34346	0.0362668	0.792891	0.409637	25.1419	27.278	23.3157	12.8038	12.2541	30.0529	60.8611	91.2038	132.01	165.768	228.502
2020-09-13 09:12:00	68.357	158.218	170.743	0.567955	0.0256676	0.148142	0.514707	Bean_L008___13.09.2020_09_01_26_data.csv	1762.8	NA	238.454	NA	0.951172	123299	0.447556	1.5367	0.256092	0.418755	0.34647	-0.0491075	0.428134	-0.619891	0.420541	0.296951	-0.0531694	0.56411	-0.0998237	0.149489	0.323956	0.324071	0.284618	0.102232	-0.88914	0.838694	0.166137	0.0887729	0.49887	0.466279	64.5544	71.3174	58.3548	31.4608	30.3089	74.0105	149.038	219.102	314.937	381.663	481.343
2020-09-13 09:12:00	63.955	154.016	188.758	0.58475	0.0407448	0.127095	0.474731	Bean_L008___13.09.2020_09_01_26_data.csv	1737.61	NA	238.454	NA	0.951172	123299	0.447556	1.5367	0.256092	0.418755	0.34647	-0.0491075	0.428134	-0.619891	0.420541	0.296951	-0.0531694	0.56411	-0.0998237	0.149489	0.323956	0.324071	0.284618	0.102232	-0.88914	0.838694	0.166137	0.0887729	0.49887	0.466279	64.5544	71.3174	58.3548	31.4608	30.3089	74.0105	149.038	219.102	314.937	381.663	481.343
2020-09-13 09:12:00	140.133	328.858	217.598	0.573881	0.054007	0.118277	0.457675	Bean_L008___13.09.2020_09_01_26_data.csv	1734.21	NA	238.454	NA	0.983229	90191.4	0.791612	1.89735	0.380006	0.783493	0.747051	-0.0144594	0.59505	-0.867132	0.726342	0.431657	-0.0884691	0.840903	-0.126108	0.280996	0.73716	0.354757	0.478116	0.354009	-0.96503	0.934064	0.312624	0.0534746	0.774032	0.445186	18.5386	19.623	16.4232	9.81143	8.30314	22.0391	45.0742	67.5377	96.6692	120.155	166.714
2020-09-13 09:12:00	177.931	376.878	251.712	0.527882	0.0450522	0.131095	0.49056	Bean_L008___13.09.2020_09_01_26_data.csv	1696.16	NA	238.454	NA	0.980102	79278.1	0.664989	1.68561	0.319943	0.662944	0.521428	-0.0169109	0.499691	-0.776241	0.616839	0.355174	-0.0802425	0.744425	-0.0425586	0.216784	0.596648	0.352612	0.366163	0.201796	-0.938917	0.90301	0.228752	0.0617328	0.661872	0.51011	27.2994	29.4558	23.6514	12.6431	10.5242	27.2459	55.0626	81.1048	115.326	140.944	188.126
2020-09-13 09:13:00	171.726	365.849	318.478	0.53061	0.0484923	0.13053	0.491807	Bean_L008___13.09.2020_09_01_26_data.csv	2105.12	NA	242.139	NA	0.944541	275874	0.750598	1.89197	0.381544	0.743085	0.716827	-0.0117216	0.600745	-0.855137	0.699491	0.439288	-0.0919173	0.818412	-0.16337	0.282652	0.68961	0.357149	0.484924	0.3385	-0.961691	0.926729	0.321096	0.0500076	0.737842	0.414155	55.3461	62.4011	53.2835	32.5781	30.2657	72.577	144.189	212.98	307.588	381.378	508.136
2020-09-13 09:13:00	99.057	190.406	227.688	0.47976	0.0331091	0.132232	0.484116	Bean_L008___13.09.2020_09_01_26_data.csv	1850.53	NA	242.139	NA	0.962945	183659	0.770766	1.78066	0.351302	0.765672	0.645059	-0.0172355	0.54443	-0.821569	0.668895	0.391616	-0.0895243	0.817645	-0.0660162	0.250199	0.716133	0.352328	0.41821	0.279125	-0.952178	0.918155	0.268482	0.0524141	0.7528	0.492496	50.1439	54.276	45.0994	23.9991	21.8182	53.5976	105.959	153.964	221.113	270.897	369.934
2020-09-13 09:13:00	173.45	370.13	290.135	0.531381	0.0475772	0.131583	0.490598	Bean_L008___13.09.2020_09_01_26_data.csv	2100.33	NA	242.139	NA	0.944541	275874	0.750598	1.89197	0.381544	0.743085	0.716827	-0.0117216	0.600745	-0.855137	0.699491	0.439288	-0.0919173	0.818412	-0.16337	0.282652	0.68961	0.357149	0.484924	0.3385	-0.961691	0.926729	0.321096	0.0500076	0.737842	0.414155	55.3461	62.4011	53.2835	32.5781	30.2657	72.577	144.189	212.98	307.588	381.378	508.136
2020-09-13 09:13:00	168.34	353.07	258.229	0.523211	0.04558	0.140214	0.499942	Bean_L008___13.09.2020_09_01_26_data.csv	2011.74	NA	242.139	NA	0.961073	174819	0.764954	1.92498	0.390549	0.760596	0.750684	-0.00591633	0.569791	-0.758133	0.564411	0.386242	-0.0806724	0.797929	-0.050288	0.292359	0.71016	0.362203	0.448087	0.36139	-0.93348	0.887002	0.262596	0.0613017	0.744047	0.504357	61.028	68.1904	55.1867	29.3254	25.3906	63.9529	126.104	181.471	255.734	308.007	401.327
2020-09-13 09:13:00	179.135	420.61	254.553	0.574107	0.0599399	0.10801	0.439744	Bean_L008___13.09.2020_09_01_26_data.csv	1668.11	NA	242.139	NA	0.961434	118749	0.547543	1.61438	0.288356	0.534728	0.427408	-0.0301365	0.485607	-0.714885	0.519789	0.345854	-0.0610271	0.66076	-0.0510574	0.183371	0.451531	0.340971	0.34995	0.148967	-0.920162	0.872738	0.218659	0.0809462	0.572008	0.503781	50.0478	53.5594	43.3159	23.4814	20.8452	53.4478	108.978	160.081	234.228	287.572	371.445
2020-09-13 09:13:00	163.699	389.548	219.107	0.579771	0.0630046	0.0995772	0.427264	Bean_L008___13.09.2020_09_01_26_data.csv	1716.4	NA	242.139	NA	0.966236	147499	0.727467	1.75028	0.342175	0.722371	0.597735	0.0126014	0.537965	-0.790925	0.618605	0.384416	-0.0754407	0.783821	-0.122469	0.240448	0.665413	0.378183	0.410637	0.250508	-0.943266	0.903536	0.260599	0.066544	0.713432	0.448144	48.1083	51.2512	41.5331	22.8324	20.2363	50.4049	99.697	145.461	208.856	252.738	332.948
2020-09-13 09:13:00	90.165	188.364	191.861	0.521327	0.0430908	0.115275	0.445909	Bean_L008___13.09.2020_09_01_26_data.csv	1700.81	NA	242.139	NA	0.975753	52114.6	0.196532	1.23913	0.130211	NA	0.133494	-0.0798596	0.382755	-0.611216	0.371347	0.335269	-0.0534439	0.448057	-0.0283236	0.0196485	NA	0.296161	0.233959	-0.0357231	-0.886179	0.820514	0.207227	0.0884998	NA	0.520577	32.1803	32.6222	25.6185	12.9658	12.2988	30.0623	60.311	90.4502	129.057	158.127	202.419
2020-09-13 09:13:00	28.66	53.5395	133.258	0.464694	0.0484134	0.106413	0.445708	Bean_L008___13.09.2020_09_01_26_data.csv	1539.91	NA	242.139	NA	0.983654	36801	0.253822	1.2961	0.156278	NA	0.172371	-0.0640189	0.41497	-0.620548	0.369233	0.349487	-0.050973	0.502667	0.0373982	0.0462322	NA	0.310618	0.26984	-0.00925556	-0.889364	0.819712	0.222589	0.0909575	NA	0.566856	21.4578	21.0186	17.9622	8.51443	6.45643	19.0704	41.7	61.2478	88.4356	109.059	138.275
2020-09-13 09:13:00	128.759	299.442	323.557	0.570003	0.0500666	0.118795	0.451985	Bean_L008___13.09.2020_09_01_26_data.csv	1623.82	NA	242.139	NA	0.969251	184545	0.821377	1.83835	0.369407	0.818098	0.720319	0.000382314	0.564027	-0.848506	0.709231	0.404844	-0.0924982	0.858151	-0.0437757	0.2696	0.77825	0.367663	0.441273	0.327242	-0.959832	0.92941	0.283007	0.0494231	0.801616	0.509207	44.9803	46.2362	37.2895	21.1084	18.2031	41.7444	84.2489	122.366	173.25	215.883	303.31
2020-09-13 09:13:00	127.119	297.198	336.228	0.572275	0.0490537	0.11925	0.455391	Bean_L008___13.09.2020_09_01_26_data.csv	1616.72	NA	242.139	NA	0.969281	184756	0.820783	1.83913	0.370596	0.817354	0.719122	0.00158495	0.563605	-0.846902	0.706729	0.404523	-0.0925217	0.855275	-0.0576152	0.270876	0.777363	0.368703	0.440775	0.326484	-0.959381	0.928723	0.282654	0.0493994	0.800478	0.498857	45.4883	47.2097	36.7765	20.1001	17.0727	42.9548	84.4246	124.483	175.166	217.662	304.232
2020-09-13 09:13:00	104.747	232.543	190.263	0.549559	0.0249851	0.135714	0.484495	Bean_L008___13.09.2020_09_01_26_data.csv	1581.27	NA	242.139	NA	0.969251	184545	0.821377	1.83835	0.369407	0.818098	0.720319	0.000382314	0.564027	-0.848506	0.709231	0.404844	-0.0924982	0.858151	-0.0437757	0.2696	0.77825	0.367663	0.441273	0.327242	-0.959832	0.92941	0.283007	0.0494231	0.801616	0.509207	44.9803	46.2362	37.2895	21.1084	18.2031	41.7444	84.2489	122.366	173.25	215.883	303.31
2020-09-13 09:13:00	60.351	106.707	108.166	0.434426	0.0335552	0.125067	0.458126	Bean_L008___13.09.2020_09_01_26_data.csv	1754.82	NA	242.139	NA	0.973612	84076.2	0.509998	1.51811	0.253659	0.506907	0.355642	-0.0351431	0.472877	-0.734777	0.542476	0.359824	-0.0702608	0.652228	-0.020907	0.146944	0.420613	0.336534	0.335365	0.096937	-0.926347	0.880066	0.233798	0.0717266	0.549031	0.525967	33.7525	35.8055	25.9776	14.0558	11.7224	31.8993	65.3831	96.9779	141.441	172.626	227.145
2020-09-13 09:13:00	91.994	182.246	166.312	0.495222	0.0350849	0.123459	0.462135	Bean_L008___13.09.2020_09_01_26_data.csv	1973.73	NA	242.139	NA	0.973612	84076.2	0.509998	1.51811	0.253659	0.506907	0.355642	-0.0351431	0.472877	-0.734777	0.542476	0.359824	-0.0702608	0.652228	-0.020907	0.146944	0.420613	0.336534	0.335365	0.096937	-0.926347	0.880066	0.233798	0.0717266	0.549031	0.525967	33.7525	35.8055	25.9776	14.0558	11.7224	31.8993	65.3831	96.9779	141.441	172.626	227.145
2020-09-13 09:13:00	34.684	60.05	152.971	0.422415	0.0222739	0.157517	0.533785	Bean_L008___13.09.2020_09_01_26_data.csv	1764.78	NA	242.139	NA	0.977747	52648.1	0.277268	1.31059	0.16307	NA	0.185109	-0.0683474	0.413554	-0.65273	0.421352	0.347821	-0.0572971	0.511288	0.066666	0.0531848	NA	0.306685	0.268255	-0.0046833	-0.900152	0.838986	0.220786	0.0846636	0.408753	0.586443	27.6469	28.219	22.2626	10.5248	9.33062	26.5137	56.6773	83.027	120.227	148.402	190.029
2020-09-13 09:13:00	175.97	367.883	294.853	0.521669	0.0395075	0.132529	0.482616	Bean_L008___13.09.2020_09_01_26_data.csv	2138.44	NA	242.139	NA	0.940422	234474	0.654184	1.7197	0.326662	0.643312	0.540698	-0.0344398	0.536376	-0.818166	0.659423	0.391484	-0.0842202	0.752161	-0.0709744	0.223923	0.574143	0.337158	0.408779	0.219779	-0.951199	0.915452	0.268338	0.0577423	0.656333	0.488714	62.4469	68.8829	57.4762	30.7258	28.5671	75.0987	154.629	233.826	344.385	428.128	565.706
2020-09-13 09:13:00	140.539	269.397	200.53	0.47832	0.0398423	0.140394	0.491546	Bean_L008___13.09.2020_09_01_26_data.csv	2013.35	NA	242.139	NA	0.964632	209815	0.823904	1.88158	0.381723	0.821474	0.756673	-0.00274492	0.565958	-0.833591	0.687808	0.396547	-0.0922973	0.853514	-0.0674343	0.282844	0.782277	0.364956	0.443553	0.354488	-0.955614	0.923483	0.27389	0.0496253	0.802607	0.491416	54.8167	57.3142	45.3715	25.3184	21.2057	51.7734	102.064	148.097	211.482	259.067	357.591
2020-09-13 09:13:00	175.691	366.803	278.117	0.521022	0.0387442	0.13153	0.481517	Bean_L008___13.09.2020_09_01_26_data.csv	2141.67	NA	242.139	NA	0.940422	234474	0.654184	1.7197	0.326662	0.643312	0.540698	-0.0344398	0.536376	-0.818166	0.659423	0.391484	-0.0842202	0.752161	-0.0709744	0.223923	0.574143	0.337158	0.408779	0.219779	-0.951199	0.915452	0.268338	0.0577423	0.656333	0.488714	62.4469	68.8829	57.4762	30.7258	28.5671	75.0987	154.629	233.826	344.385	428.128	565.706
2020-09-13 09:13:00	137.366	272.878	255.234	0.496604	0.0542939	0.123797	0.474934	Bean_L008___13.09.2020_09_01_26_data.csv	2045.51	NA	242.139	NA	0.940635	265484	0.710293	1.61819	0.298408	0.702746	0.492954	-0.0123609	0.515574	-0.834185	0.687794	0.390903	-0.0803246	0.788952	-0.0771261	0.193978	0.642596	0.356591	0.384545	0.172632	-0.955783	0.923479	0.267701	0.0616504	0.702319	0.483991	68.323	73.7856	58.4042	31.7544	28.6387	74.3696	153.671	228.418	330.683	412.283	568.69
2020-09-13 09:13:00	157.055	335.612	290.663	0.532034	0.0449436	0.131404	0.47131	Bean_L008___13.09.2020_09_01_26_data.csv	1623.42	NA	242.139	NA	0.955336	202822	0.716727	1.83227	0.361941	0.7079	0.652844	-0.0222681	0.567325	-0.828383	0.669273	0.406938	-0.0879069	0.794759	-0.111933	0.261589	0.648578	0.34791	0.44517	0.295511	-0.954129	0.918262	0.285312	0.0540397	0.70812	0.456641	50.2133	55.181	44.5136	24.9468	23.5926	56.2399	114.689	171.194	249.207	310.645	415.865
2020-09-13 09:13:00	23.555	42.8015	84.9067	0.449669	0.0365001	0.130753	0.474023	Bean_L008___13.09.2020_09_01_26_data.csv	1664.48	NA	242.139	NA	0.97661	103995	0.751824	2.06194	0.422296	0.742692	0.840362	0.00829098	0.589678	-0.758056	0.564461	0.387037	-0.0804818	0.794007	-0.119011	0.326745	0.68915	0.374483	0.471706	0.433598	-0.933457	0.887018	0.263466	0.0614928	0.733398	0.450944	35.9505	38.8817	29.5568	17.1301	15.0625	37.406	74.4992	106.728	151.044	180.902	234.477
2020-09-13 09:14:00	157.338	334.916	316.526	0.530216	0.0534807	0.134439	0.496585	Bean_L008___13.09.2020_09_01_26_data.csv	1842.16	NA	233.515	NA	0.972836	114421	0.696136	1.61178	0.289767	0.691693	0.476343	-0.00774962	0.464675	-0.71231	0.548633	0.311378	-0.0633316	0.747867	-0.0520658	0.227256	0.638158	0.351513	0.387497	0.235522	-0.932897	0.890545	0.235389	0.071779	0.695898	0.480877	41.8141	45.252	35.5785	17.5448	16.2719	41.0888	82.893	121.62	173.084	212.49	288.815
2020-09-13 09:14:00	158.578	335.945	208.862	0.527965	0.0522221	0.135132	0.499297	Bean_L008___13.09.2020_09_01_26_data.csv	1842.66	NA	233.515	NA	0.962737	202515	0.787594	1.7759	0.347503	0.784077	0.644506	0.0151072	0.508774	-0.764356	0.616788	0.332457	-0.0772223	0.811058	-0.03119	0.287265	0.744157	0.371384	0.435503	0.361703	-0.946288	0.91007	0.257476	0.057878	0.774407	0.496791	62.2408	65.1647	49.7612	26.4234	23.5251	58.3359	115.433	170.262	242.754	294.401	397.222
2020-09-13 09:14:00	87.245	181.963	228.298	0.520534	0.0454613	0.131226	0.493063	Bean_L008___13.09.2020_09_01_26_data.csv	1655.12	NA	233.515	NA	0.973309	78865.4	0.466101	1.3952	0.200742	0.463242	0.260981	-0.00715107	0.359109	-0.63456	0.486351	0.243088	-0.0428662	0.579669	0.0447457	0.135647	0.38447	0.352038	0.274252	0.0834599	-0.911687	0.871528	0.164365	0.0921643	0.526476	0.551833	32.7955	38.7925	30.282	14.2818	12.7894	38.7589	82.4813	122.876	176.79	217.042	284.549
2020-09-13 09:14:00	49.882	98.463	200.787	0.493393	0.0314526	0.148247	0.526433	Bean_L008___13.09.2020_09_01_26_data.csv	1786.31	NA	233.515	NA	0.972836	114421	0.696136	1.61178	0.289767	0.691693	0.476343	-0.00774962	0.464675	-0.71231	0.548633	0.311378	-0.0633316	0.747867	-0.0520658	0.227256	0.638158	0.351513	0.387497	0.235522	-0.932897	0.890545	0.235389	0.071779	0.695898	0.480877	41.8141	45.252	35.5785	17.5448	16.2719	41.0888	82.893	121.62	173.084	212.49	288.815
2020-09-13 09:14:00	25.986	55.621	116.424	0.532802	0.0293234	0.163203	0.545253	Bean_L008___13.09.2020_09_01_26_data.csv	1794.26	NA	233.515	NA	0.945489	271309	0.735755	1.62896	0.301151	0.73125	0.504476	-0.00792052	0.49573	-0.822725	0.694099	0.352346	-0.0819005	0.786637	-0.135748	0.23905	0.683297	0.351363	0.421259	0.253723	-0.960599	0.930747	0.27839	0.0531845	0.731056	0.413351	60.7341	66.8841	56.2997	34.8801	32.6138	77.0759	154.773	229.899	333.816	411.648	555.482
2020-09-13 09:14:00	72.178	167.87	190.267	0.570038	0.0303838	0.135962	0.486619	Bean_L008___13.09.2020_09_01_26_data.csv	1570.97	NA	233.515	NA	0.982811	84066	0.744411	1.59427	0.288357	0.743912	0.479271	0.00643989	0.453824	-0.747232	0.605234	0.307458	-0.0706008	0.783746	-0.00380967	0.225797	0.697824	0.363887	0.375748	0.231389	-0.94195	0.906849	0.23129	0.0645109	0.736846	0.51714	25.158	28.6323	22.1427	11.8224	9.41414	26.1654	52.7986	75.8644	107.893	133.394	183.717
2020-09-13 09:14:00	131.668	291.433	242.083	0.548206	0.0439801	0.131014	0.480942	Bean_L008___13.09.2020_09_01_26_data.csv	1697.36	NA	233.515	NA	0.9606	212329	0.776273	1.65706	0.31317	0.773415	0.544216	0.00574403	0.489824	-0.792617	0.655851	0.338177	-0.0808825	0.805061	-0.0986832	0.251523	0.73182	0.363283	0.414823	0.280898	-0.953307	0.920703	0.263484	0.0542063	0.764607	0.444024	59.0344	61.1391	49.9434	27.9041	25.6731	62.8064	120.495	173.194	248.118	302.69	407.387
2020-09-13 09:14:00	131.599	291.973	233.068	0.549276	0.0487643	0.133173	0.48237	Bean_L008___13.09.2020_09_01_26_data.csv	1697.01	NA	233.515	NA	0.9606	212329	0.776273	1.65706	0.31317	0.773415	0.544216	0.00574403	0.489824	-0.792617	0.655851	0.338177	-0.0808825	0.805061	-0.0986832	0.251523	0.73182	0.363283	0.414823	0.280898	-0.953307	0.920703	0.263484	0.0542063	0.764607	0.444024	59.0344	61.1391	49.9434	27.9041	25.6731	62.8064	120.495	173.194	248.118	302.69	407.387
2020-09-13 09:14:00	61.404	114.061	204.397	0.461654	0.0299013	0.14488	0.521112	Bean_L008___13.09.2020_09_01_26_data.csv	1794.61	NA	233.515	NA	0.960863	209998	0.7738	1.65373	0.310733	0.770991	0.540951	0.00810062	0.488179	-0.784178	0.643609	0.337108	-0.0796851	0.807247	-0.0862409	0.248993	0.729019	0.365327	0.413032	0.278525	-0.95123	0.917413	0.262361	0.0554079	0.763135	0.454043	57.3672	62.9289	49.4639	27.3464	25.2699	60.2201	118.703	173.142	245.69	300.674	406.412
2020-09-13 09:14:00	39.071	67.2385	124.69	0.418919	0.0365137	0.15391	0.530846	Bean_L008___13.09.2020_09_01_26_data.csv	1917.39	NA	233.515	NA	0.964425	183659	0.761879	1.66146	0.311895	0.759823	0.539907	-0.00682018	0.492933	-0.78802	0.646358	0.342932	-0.0826678	0.800023	-0.0368701	0.250199	0.716133	0.352328	0.41821	0.279125	-0.952178	0.918155	0.268482	0.0524141	0.7528	0.492496	50.1439	54.276	45.0994	23.9991	21.8182	53.5976	105.959	153.964	221.113	270.897	369.934
2020-09-13 09:14:00	136.924	290.353	236.919	0.528422	0.0452001	0.141206	0.505957	Bean_L008___13.09.2020_09_01_26_data.csv	1625.54	NA	233.515	NA	0.973601	118970	0.717472	1.64882	0.306381	0.720782	0.509777	-0.0128202	0.465567	-0.749785	0.609586	0.307069	-0.0737466	0.757391	-0.0222478	0.244475	0.671316	0.347061	0.388464	0.259591	-0.942601	0.908066	0.230883	0.0613612	0.712591	0.503501	40.6692	42.0426	34.6409	18.8714	16.5088	40.7918	79.6204	117.638	168.844	208.807	281.979
2020-09-13 09:14:00	136.806	289.837	260.522	0.527991	0.04338	0.136432	0.50221	Bean_L008___13.09.2020_09_01_26_data.csv	1625.03	NA	233.515	NA	0.973694	119083	0.718796	1.65135	0.306588	0.721416	0.5132	-0.014766	0.465468	-0.731426	0.583882	0.307338	-0.0747225	0.764191	-0.0938892	0.24469	0.672041	0.345348	0.388357	0.262297	-0.937888	0.900803	0.231164	0.0603835	0.714766	0.4479	41.2661	43.1148	33.451	17.2624	17.7732	39.9866	80.5393	116.394	169.415	207.552	281.682
2020-09-13 09:14:00	83.365	184.593	238.649	0.548385	0.0480598	0.126691	0.481942	Bean_L008___13.09.2020_09_01_26_data.csv	1579.86	NA	233.515	NA	0.973694	119083	0.718796	1.65135	0.306588	0.721416	0.5132	-0.014766	0.465468	-0.731426	0.583882	0.307338	-0.0747225	0.764191	-0.0938892	0.24469	0.672041	0.345348	0.388357	0.262297	-0.937888	0.900803	0.231164	0.0603835	0.714766	0.4479	41.2661	43.1148	33.451	17.2624	17.7732	39.9866	80.5393	116.394	169.415	207.552	281.682
2020-09-13 09:14:00	49.407	118.939	200.062	0.584602	0.0396796	0.132347	0.484337	Bean_L008___13.09.2020_09_01_26_data.csv	1339.74	NA	233.515	NA	0.979838	103256	0.779347	1.76569	0.343517	0.778815	0.630332	0.0274927	0.483622	-0.733049	0.591284	0.301594	-0.0707852	0.797105	-0.0267842	0.283107	0.738065	0.382017	0.408071	0.35088	-0.938307	0.902913	0.225163	0.0643264	0.76546	0.500105	34.7219	38.1479	29.856	15.3458	13.7159	34.6195	66.6029	96.5328	134.809	163.1	217.887
2020-09-13 09:14:00	152.576	320.156	284.833	0.523433	0.0562983	0.129638	0.483493	Bean_L008___13.09.2020_09_01_26_data.csv	2003.38	NA	233.515	NA	0.96868	155682	0.758005	1.67131	0.315867	0.760498	0.545587	0.0110434	0.466257	-0.750236	0.614507	0.306534	-0.0787993	0.785154	-0.0708081	0.254325	0.716911	0.367875	0.389211	0.283874	-0.942716	0.909437	0.230324	0.0562966	0.747151	0.466283	51.228	54.633	44.5847	24.2171	21.9647	50.8604	98.8836	144.024	203.874	247.822	329.707
2020-09-13 09:14:00	72.965	162.822	238.146	0.551874	0.0480706	0.118	0.471478	Bean_L008___13.09.2020_09_01_26_data.csv	1728.01	NA	233.515	NA	0.969106	119682	0.579149	1.52524	0.256406	0.574107	0.370197	-0.0393553	0.444472	-0.775638	0.639475	0.319018	-0.0772687	0.699877	-0.0997263	0.192796	0.506114	0.323493	0.365643	0.162136	-0.949111	0.916293	0.243386	0.0578314	0.611302	0.443178	32.6558	35.4545	28.332	15.8184	15.1662	37.1076	76.5687	116.051	171.367	217.042	292.852
2020-09-13 09:14:00	51.478	96.718	243.57	0.467752	0.0463086	0.129464	0.488708	Bean_L008___13.09.2020_09_01_26_data.csv	1711.91	NA	233.515	NA	0.969106	119682	0.579149	1.52524	0.256406	0.574107	0.370197	-0.0393553	0.444472	-0.775638	0.639475	0.319018	-0.0772687	0.699877	-0.0997263	0.192796	0.506114	0.323493	0.365643	0.162136	-0.949111	0.916293	0.243386	0.0578314	0.611302	0.443178	32.6558	35.4545	28.332	15.8184	15.1662	37.1076	76.5687	116.051	171.367	217.042	292.852
2020-09-13 09:14:00	74.187	166.379	190.092	0.554108	0.0477265	0.114152	0.466632	Bean_L008___13.09.2020_09_01_26_data.csv	1724.74	NA	233.515	NA	0.969037	119434	0.578839	1.52534	0.256216	0.574674	0.371794	-0.0433829	0.445775	-0.779235	0.643825	0.320213	-0.078885	0.695792	-0.0576921	0.192601	0.506742	0.319876	0.36705	0.163345	-0.950005	0.917471	0.244637	0.0562105	0.610421	0.476527	31.2453	35.2446	29.2389	15.9734	16.1673	37.8569	77.0303	116.757	170.281	214.781	292.007
2020-09-13 09:14:00	73.924	162.304	159.78	0.544532	0.0429907	0.13707	0.499785	Bean_L008___13.09.2020_09_01_26_data.csv	1578.16	NA	233.515	NA	0.982507	87625.7	0.772123	1.84656	0.36688	0.771243	0.686344	0.0347094	0.505711	-0.724199	0.572622	0.308915	-0.0692068	0.792747	0.0218912	0.307512	0.72931	0.388169	0.432155	0.397869	-0.936011	0.897564	0.232813	0.0659059	0.759156	0.535719	29.5617	31.4697	23.997	12.3351	12.1936	29.5166	59.1911	85.6948	120.162	144.548	191.309
2020-09-13 09:14:00	121.172	297.76	278.138	0.593054	0.0466426	0.130464	0.491679	Bean_L008___13.09.2020_09_01_26_data.csv	1406.33	NA	233.515	NA	0.978991	81378	0.608987	1.48672	0.24122	0.593234	0.356649	-0.0140429	0.467913	-0.743518	0.562253	0.352322	-0.0608959	0.711414	0.0663952	0.177161	0.527378	0.345985	0.391008	0.148051	-0.941001	0.89455	0.278364	0.0742111	0.631821	0.566756	28.9147	29.033	21.4595	10.1401	9.96838	26.3381	55.1325	82.2794	120.678	149.803	202.763
2020-09-13 09:15:00	130.56	258.171	243.944	0.49429	0.0539646	0.116541	0.456982	Bean_L008___13.09.2020_09_01_26_data.csv	1657.18	NA	213.173	NA	0.977434	111713	0.786638	1.93111	0.387013	0.785844	0.76051	0.030482	0.505743	-0.728233	0.592004	0.289839	-0.0660251	0.783817	-0.0901305	0.328605	0.746204	0.384569	0.43219	0.456598	-0.93706	0.903117	0.2129	0.0690876	0.768544	0.450925	37.3666	39.845	32.7453	18.1108	16.7752	39.9385	79.9667	114.677	159.716	190.747	251.801
2020-09-13 09:15:00	129.977	273.608	278.351	0.524952	0.0614213	0.110724	0.443981	Bean_L008___13.09.2020_09_01_26_data.csv	1774.52	NA	213.173	NA	0.957082	206160	0.759914	1.7799	0.349399	0.76164	0.630525	0.013256	0.4951	-0.761083	0.625343	0.311179	-0.0758207	0.776299	-0.122652	0.289244	0.718226	0.369787	0.420572	0.353527	-0.945464	0.912432	0.235181	0.059283	0.74693	0.424333	60.6364	65.8462	56.5942	32.5994	31.3762	73.1809	144.936	210.063	297.322	358.8	468.197
2020-09-13 09:15:00	108.564	230.926	188.733	0.529875	0.0523365	0.110101	0.442361	Bean_L008___13.09.2020_09_01_26_data.csv	1762.88	NA	213.173	NA	0.957127	206437	0.759401	1.78114	0.349658	0.761144	0.62896	0.0151844	0.495025	-0.762132	0.626858	0.310161	-0.0739233	0.782318	-0.131302	0.289515	0.717655	0.37145	0.420491	0.352329	-0.945729	0.912849	0.234115	0.0611842	0.747664	0.417098	61.4722	66.3629	55.5912	33.2538	30.0951	72.9745	144.857	210.96	297.788	359.508	467.752
2020-09-13 09:15:00	125.868	267.536	315.792	0.52953	0.0616192	0.104684	0.436885	Bean_L008___13.09.2020_09_01_26_data.csv	1781.81	NA	213.173	NA	0.957127	206437	0.759401	1.78114	0.349658	0.761144	0.62896	0.0151844	0.495025	-0.762132	0.626858	0.310161	-0.0739233	0.782318	-0.131302	0.289515	0.717655	0.37145	0.420491	0.352329	-0.945729	0.912849	0.234115	0.0611842	0.747664	0.417098	61.4722	66.3629	55.5912	33.2538	30.0951	72.9745	144.857	210.96	297.788	359.508	467.752
2020-09-13 09:15:00	119.919	262.017	205.284	0.542323	0.0362603	0.13817	0.498064	Bean_L008___13.09.2020_09_01_26_data.csv	1481.7	NA	213.173	NA	0.983334	80809.8	0.765466	1.88565	0.374899	0.765353	0.709727	-0.000267934	0.518354	-0.71075	0.548751	0.318781	-0.0761795	0.790041	-0.108193	0.315907	0.722509	0.358053	0.445988	0.417937	-0.932486	0.890579	0.243137	0.0589234	0.753635	0.436274	29.2544	30.6417	24.819	13.6584	12.266	28.1809	53.8173	78.2945	110.303	132.182	175.806
2020-09-13 09:15:00	66.405	148.375	293.671	0.55245	0.0476214	0.122105	0.464317	Bean_L008___13.09.2020_09_01_26_data.csv	1783.31	NA	213.173	NA	0.983334	80809.8	0.765466	1.88565	0.374899	0.765353	0.709727	-0.000267934	0.518354	-0.71075	0.548751	0.318781	-0.0761795	0.790041	-0.108193	0.315907	0.722509	0.358053	0.445988	0.417937	-0.932486	0.890579	0.243137	0.0589234	0.753635	0.436274	29.2544	30.6417	24.819	13.6584	12.266	28.1809	53.8173	78.2945	110.303	132.182	175.806
2020-09-13 09:15:00	108.21	227.263	243.847	0.523857	0.0354505	0.13186	0.487759	Bean_L008___13.09.2020_09_01_26_data.csv	1495.01	NA	213.173	NA	0.970867	80768	0.431581	1.464	0.2249	0.417948	0.292234	-0.0175074	0.38641	-0.608474	0.443575	0.256835	-0.0507688	0.559982	-0.0673966	0.160396	0.335547	0.342931	0.303316	0.114715	-0.904224	0.857759	0.178597	0.084306	0.505006	0.468961	40.3733	41.526	33.517	17.8634	16.2641	42.2848	88.2141	130.472	189.971	231.126	294.362
2020-09-13 09:15:00	128.088	264.517	251.078	0.515767	0.0668441	0.101353	0.433963	Bean_L008___13.09.2020_09_01_26_data.csv	1668.31	NA	213.173	NA	0.960758	185321	0.757522	1.67751	0.316962	0.760997	0.552389	0.0225137	0.443198	-0.750818	0.633863	0.272053	-0.0675256	0.766742	-0.0583871	0.255463	0.717486	0.377754	0.364267	0.289345	-0.942864	0.914766	0.19439	0.0675874	0.743381	0.475988	57.5086	63.9391	54.2142	30.2258	27.5888	68.0683	133.929	192.149	269.705	327.283	440.362
2020-09-13 09:15:00	128.013	263.397	274.215	0.513991	0.0671315	0.0995879	0.431968	Bean_L008___13.09.2020_09_01_26_data.csv	1668.51	NA	213.173	NA	0.961177	185220	0.758367	1.68134	0.31818	0.76171	0.553244	0.0244644	0.443797	-0.750892	0.633639	0.272099	-0.0677005	0.773994	-0.0686342	0.256728	0.718307	0.379426	0.364914	0.289953	-0.942883	0.914705	0.194438	0.0674125	0.745351	0.467991	55.8319	62.3263	52.9459	28.8018	26.3596	66.5844	130.876	191.614	269.036	326.308	438.019
2020-09-13 09:15:00	186.505	416.913	249.973	0.552652	0.0636416	0.109079	0.451406	Bean_L008___13.09.2020_09_01_26_data.csv	1577.75	NA	213.173	NA	0.966847	175221	0.786156	1.79352	0.353469	0.786914	0.655085	0.0297797	0.506398	-0.749392	0.600593	0.322405	-0.0726489	0.803599	-0.00668881	0.293494	0.747444	0.38397	0.432906	0.37014	-0.942501	0.905545	0.246934	0.0624605	0.771895	0.515027	57.61	60.1001	48.5327	26.5548	22.3265	54.93	110.116	159.411	223.754	271.7	361.99
2020-09-13 09:15:00	125.452	282.844	165.116	0.556461	0.0556288	0.103249	0.433717	Bean_L008___13.09.2020_09_01_26_data.csv	1385.09	NA	213.173	NA	0.966847	175221	0.786156	1.79352	0.353469	0.786914	0.655085	0.0297797	0.506398	-0.749392	0.600593	0.322405	-0.0726489	0.803599	-0.00668881	0.293494	0.747444	0.38397	0.432906	0.37014	-0.942501	0.905545	0.246934	0.0624605	0.771895	0.515027	57.61	60.1001	48.5327	26.5548	22.3265	54.93	110.116	159.411	223.754	271.7	361.99
2020-09-13 09:15:00	151.564	351.009	252.442	0.568205	0.0528115	0.122109	0.469758	Bean_L008___13.09.2020_09_01_26_data.csv	1494.13	NA	213.173	NA	0.967695	115820	0.587812	1.67675	0.304422	0.57962	0.474201	0.00829507	0.458944	-0.681979	0.522575	0.287855	-0.0589329	0.681878	0.0299954	0.242443	0.512235	0.365496	0.381288	0.247803	-0.924801	0.882731	0.210832	0.07617	0.613573	0.541476	45.273	48.377	38.9638	19.9514	18.5054	45.2769	93.4151	138.968	199.361	244.772	317.374
2020-09-13 09:15:00	94.611	206.913	198.401	0.542751	0.0239131	0.154991	0.531024	Bean_L008___13.09.2020_09_01_26_data.csv	1398.12	NA	213.173	NA	0.970767	123548	0.696447	1.68181	0.316274	0.701927	0.52662	0.0212838	0.442451	-0.695644	0.56038	0.272427	-0.067439	0.729937	-0.0233347	0.254748	0.6498	0.376698	0.363461	0.275965	-0.928476	0.894002	0.194779	0.067674	0.692899	0.502689	47.8922	51.4698	42.6001	22.5861	19.7673	48.7253	95.3616	138.22	193.603	232.797	303.169
2020-09-13 09:15:00	75.369	173.526	271.67	0.565662	0.0253471	0.161949	0.536165	Bean_L008___13.09.2020_09_01_26_data.csv	1736.96	NA	213.173	NA	0.987244	56853.4	0.730102	2.09877	0.420282	0.716938	0.826671	0.0123412	0.576044	-0.713055	0.524032	0.345058	-0.064653	0.788718	-0.00273552	0.36359	0.666923	0.368996	0.509545	0.520422	-0.933093	0.883173	0.270718	0.0704588	0.72734	0.517926	19.2405	19.9934	15.8277	10.3838	6.85362	19.665	41.8815	58.5297	82.9387	100.926	129.323
2020-09-13 09:16:00	102.718	223.053	191.516	0.539491	0.0399967	0.123241	0.474425	Bean_L008___13.09.2020_09_01_26_data.csv	1636.91	NA	203.765	NA	0.975948	99371.4	0.694194	1.80164	0.349722	0.693908	0.610974	-0.00105245	0.524674	-0.759777	0.59805	0.345121	-0.075896	0.766911	-0.0948569	0.290395	0.646846	0.360001	0.45235	0.352286	-0.942546	0.901467	0.265375	0.0608677	0.70333	0.449471	31.0717	33.8285	27.3015	15.6531	13.2461	32.4738	64.7441	92.9443	133.132	162.021	213.997
2020-09-13 09:16:00	38.323	63.83	119.499	0.399608	0.0350492	0.154435	0.527082	Bean_L008___13.09.2020_09_01_26_data.csv	1506.33	NA	203.765	NA	0.983169	33235.8	0.148717	1.14609	0.0751524	NA	0.0801104	-0.0534777	0.297693	-0.449097	0.226713	0.266972	-0.0302829	NA	-0.0128237	0.00916453	NA	0.31349	0.208756	-0.0333303	-0.847795	0.770116	0.183486	0.10629	NA	0.512678	25.3566	25.5988	18.3227	8.76109	8.32124	20.495	42.9784	63.7812	90.6886	110.817	139.372
2020-09-13 09:16:00	153.306	359.919	282.109	0.574054	0.0539366	0.121713	0.477739	Bean_L008___13.09.2020_09_01_26_data.csv	1555.48	NA	203.765	NA	0.981352	86030.6	0.75161	1.80689	0.354376	0.748588	0.648037	0.0183239	0.5266	-0.782015	0.631445	0.346389	-0.0708528	0.791802	-0.0165593	0.295252	0.708486	0.376749	0.454464	0.375509	-0.948361	0.911057	0.266713	0.0659178	0.748361	0.509918	27.5316	26.8164	22.2467	11.8748	10.0389	26.1401	53.4828	75.9062	108.689	131.861	175.243
2020-09-13 09:16:00	103.622	238.353	174.281	0.565259	0.0539555	0.0966384	0.419791	Bean_L008___13.09.2020_09_01_26_data.csv	1590.63	NA	203.765	NA	0.978057	102923	0.757294	1.98804	0.399154	0.750059	0.781973	0.00969764	0.561049	-0.7415	0.564147	0.355656	-0.0756335	0.800269	0.0709209	0.342139	0.710153	0.369322	0.492418	0.485842	-0.937682	0.891418	0.276502	0.0611307	0.754105	0.571818	32.5541	34.8366	27.1558	14.6478	12.2341	30.3566	61.7951	88.0094	125.171	150.39	200.379
2020-09-13 09:16:00	104.157	239.304	165.281	0.564751	0.0556614	0.0994838	0.421475	Bean_L008___13.09.2020_09_01_26_data.csv	1591.07	NA	203.765	NA	0.975948	99371.4	0.694194	1.80164	0.349722	0.693908	0.610974	-0.00105245	0.524674	-0.759777	0.59805	0.345121	-0.075896	0.766911	-0.0948569	0.290395	0.646846	0.360001	0.45235	0.352286	-0.942546	0.901467	0.265375	0.0608677	0.70333	0.449471	31.0717	33.8285	27.3015	15.6531	13.2461	32.4738	64.7441	92.9443	133.132	162.021	213.997
2020-09-13 09:16:00	149.925	389.046	258.729	0.614635	0.0498136	0.123264	0.478085	Bean_L008___13.09.2020_09_01_26_data.csv	1388.46	NA	203.765	NA	0.959286	194679	0.767371	1.59218	0.291703	0.769282	0.490085	0.0065698	0.449868	-0.776536	0.649106	0.308747	-0.0766756	0.797257	-0.060352	0.230102	0.731976	0.366617	0.370859	0.242196	-0.946938	0.916009	0.227117	0.0600863	0.760926	0.476738	60.9033	63.5236	50.9824	27.7608	23.4787	57.985	114.247	166.773	237.226	290.874	402.64
2020-09-13 09:16:00	79.031	195.121	229.532	0.594964	0.0397278	0.13982	0.503642	Bean_L008___13.09.2020_09_01_26_data.csv	1470.11	NA	203.765	NA	0.978385	92837.4	0.755009	1.64573	0.307995	0.760659	0.52443	0.0355975	0.416599	-0.697361	0.575106	0.250997	-0.0626315	0.770724	-0.00398226	0.246985	0.722177	0.391484	0.335003	0.271793	-0.92561	0.894702	0.166887	0.0741354	0.746828	0.519166	39.448	41.5071	32.3835	17.1768	12.775	35.0528	68.5175	96.9851	135.384	162.979	222.317
2020-09-13 09:16:00	96.6	231.9	195.158	0.583442	0.0361898	0.139928	0.504185	Bean_L008___13.09.2020_09_01_26_data.csv	1616.64	NA	203.765	NA	0.959286	194679	0.767371	1.59218	0.291703	0.769282	0.490085	0.0065698	0.449868	-0.776536	0.649106	0.308747	-0.0766756	0.797257	-0.060352	0.230102	0.731976	0.366617	0.370859	0.242196	-0.946938	0.916009	0.227117	0.0600863	0.760926	0.476738	60.9033	63.5236	50.9824	27.7608	23.4787	57.985	114.247	166.773	237.226	290.874	402.64
2020-09-13 09:16:00	79.464	194.965	233.26	0.59242	0.0356662	0.140727	0.505585	Bean_L008___13.09.2020_09_01_26_data.csv	1468.53	NA	203.765	NA	0.97512	107084	0.727543	1.60656	0.294639	0.731429	0.483968	0.0224093	0.429616	-0.746939	0.623487	0.278224	-0.0650333	0.763051	-0.0162536	0.233141	0.689077	0.38025	0.349004	0.241969	-0.939137	0.908799	0.195205	0.0717365	0.725737	0.510145	38.0439	39.0979	30.3605	16.4294	14.8811	36.7469	72.3424	105.914	146.819	180.494	246.79
2020-09-13 09:16:00	21.802	35.6375	49.7582	0.388229	0.043692	0.16256	0.55976	Bean_L008___13.09.2020_09_01_26_data.csv	1582.84	NA	203.765	NA	0.97512	107084	0.727543	1.60656	0.294639	0.731429	0.483968	0.0224093	0.429616	-0.746939	0.623487	0.278224	-0.0650333	0.763051	-0.0162536	0.233141	0.689077	0.38025	0.349004	0.241969	-0.939137	0.908799	0.195205	0.0717365	0.725737	0.510145	38.0439	39.0979	30.3605	16.4294	14.8811	36.7469	72.3424	105.914	146.819	180.494	246.79
2020-09-13 09:16:00	101.974	233.972	272.618	0.564161	0.0474098	0.139946	0.506085	Bean_L008___13.09.2020_09_01_26_data.csv	1872.59	NA	203.765	NA	0.979033	85489	0.706287	1.75506	0.338554	0.704453	0.584223	0.0102744	0.491704	-0.74257	0.592852	0.314791	-0.0695061	0.766886	-0.0829174	0.278753	0.658686	0.36982	0.416284	0.328589	-0.937968	0.899948	0.233456	0.0672651	0.711624	0.459022	28.8878	31.3875	25.1841	13.7814	13.4257	29.1285	58.7882	84.1674	118.374	146.216	193.75
2020-09-13 09:16:00	119.31	318.304	250.971	0.62517	0.0512578	0.125882	0.478457	Bean_L008___13.09.2020_09_01_26_data.csv	1339.67	NA	203.765	NA	0.978438	105917	0.801091	2.05029	0.420893	0.800909	0.866251	0.0343749	0.541325	-0.754861	0.614939	0.312327	-0.0722112	0.813485	-0.110715	0.365004	0.768046	0.390447	0.470655	0.548182	-0.941245	0.906355	0.230871	0.0645582	0.789395	0.43659	31.0203	34.7817	28.2351	15.0511	14.7615	36.483	69.8996	100.779	141.194	169.928	219.771
2020-09-13 09:16:00	86.803	215.734	227.403	0.597639	0.0316138	0.14619	0.508793	Bean_L008___13.09.2020_09_01_26_data.csv	1543.5	NA	203.765	NA	0.954874	146589	0.572919	1.70657	0.31503	0.565155	0.485616	-0.0326454	0.47505	-0.758115	0.619323	0.304708	-0.0675678	0.67884	-0.157073	0.254286	0.504092	0.332185	0.398155	0.264237	-0.942106	0.90761	0.222883	0.0692036	0.610034	0.397601	39.4439	45.3292	39.9501	25.8211	24.3426	58.8749	116.201	173.774	253.69	314.059	407.2
2020-09-13 09:16:00	87.189	215.9	253.968	0.596161	0.0319902	0.144736	0.505714	Bean_L008___13.09.2020_09_01_26_data.csv	1545.14	NA	203.765	NA	0.954896	146850	0.573119	1.70455	0.314308	0.565191	0.48678	-0.0307677	0.476009	-0.755883	0.615288	0.305068	-0.0670715	0.67786	-0.190544	0.253537	0.504131	0.333856	0.399198	0.265167	-0.941516	0.906455	0.22326	0.0696996	0.609983	0.368148	40.5711	45.5731	40.1735	25.2251	23.9443	57.5965	116.631	174.332	254.183	314.717	408.361
2020-09-13 09:16:00	135.538	300.014	321.793	0.548229	0.048703	0.132003	0.49249	Bean_L008___13.09.2020_09_01_26_data.csv	2038.85	NA	203.765	NA	0.962328	177757	0.762026	1.74776	0.340019	0.761505	0.609067	0.00349401	0.509319	-0.766364	0.613781	0.341055	-0.0803664	0.793196	-0.0711878	0.280279	0.723138	0.363952	0.435524	0.341643	-0.94428	0.906022	0.261085	0.0563852	0.756221	0.468285	56.0969	58.8683	48.0245	26.2734	23.4308	55.656	107.754	156.546	222.45	269.602	359.122
2020-09-13 09:16:00	107.972	246.537	195.111	0.562046	0.0330421	0.144782	0.505913	Bean_L008___13.09.2020_09_01_26_data.csv	1544.9	NA	203.765	NA	0.962328	177757	0.762026	1.74776	0.340019	0.761505	0.609067	0.00349401	0.509319	-0.766364	0.613781	0.341055	-0.0803664	0.793196	-0.0711878	0.280279	0.723138	0.363952	0.435524	0.341643	-0.94428	0.906022	0.261085	0.0563852	0.756221	0.468285	56.0969	58.8683	48.0245	26.2734	23.4308	55.656	107.754	156.546	222.45	269.602	359.122
2020-09-13 09:16:00	22.195	42.544	88.4244	0.478305	0.0464888	0.151728	0.547172	Bean_L008___13.09.2020_09_01_26_data.csv	1613.07	NA	203.765	NA	0.983882	32411	0.158125	1.13984	0.0798656	NA	0.073988	-0.0209391	0.295216	-0.557333	0.360869	0.261963	-0.0248037	NA	-0.01164	0.0139056	NA	0.342566	0.206156	-0.0391852	-0.883971	0.823558	0.178276	0.111708	NA	0.51355	19.1942	20.7854	16.5145	7.78409	6.27662	18.9493	40.293	60.5945	89.2064	109.852	139.141
2020-09-13 09:17:00	75.326	182.447	254.217	0.587135	0.0332988	0.147217	0.514044	Bean_L008___13.09.2020_09_01_26_data.csv	1587.39	NA	202.425	NA	0.968036	125926	0.690279	1.71432	0.326135	0.687147	0.546323	0.00468875	0.489953	-0.751703	0.600714	0.323514	-0.0733592	0.744647	-0.0404674	0.265827	0.639266	0.364988	0.414376	0.299408	-0.940406	0.902243	0.242618	0.0634088	0.696573	0.491996	40.4117	43.291	33.4671	19.9891	17.6751	46.471	91.4599	134.119	191.995	232.274	304.218
2020-09-13 09:17:00	39.347	83.1165	173.9	0.526604	0.0399479	0.119945	0.463055	Bean_L008___13.09.2020_09_01_26_data.csv	1465.77	NA	202.425	NA	0.971918	136546	0.783318	1.84298	0.369438	0.78599	0.691347	0.0178563	0.498956	-0.768285	0.639921	0.306849	-0.0782347	0.804347	-0.0666388	0.310992	0.751004	0.376347	0.424197	0.406294	-0.944783	0.913443	0.225127	0.0585234	0.774153	0.471846	39.4517	43.6283	34.4259	19.8568	17.3504	43.6773	87.2898	126.768	176.899	215.095	287.019
2020-09-13 09:17:00	108.939	243.956	170.776	0.553447	0.0486422	0.120089	0.467257	Bean_L008___13.09.2020_09_01_26_data.csv	1664.68	NA	202.425	NA	0.988114	28296	0.370889	1.36245	0.184294	NA	0.218528	-0.0428216	0.3989	-0.527891	0.29722	0.302316	-0.0456952	0.519483	0.112049	0.119718	NA	0.323088	0.316024	0.0633314	-0.874503	0.799187	0.220378	0.0910056	0.474161	0.599074	17.7422	18.2464	13.6153	6.27576	5.27914	16.2189	32.393	47.2282	68.0391	82.9364	103.627
2020-09-13 09:17:00	142.872	305.055	275.672	0.531652	0.0506741	0.132809	0.492438	Bean_L008___13.09.2020_09_01_26_data.csv	1512.98	NA	202.425	NA	0.977285	76857.1	0.581117	1.4129	0.218358	0.598243	0.298266	0.00245635	0.360449	-0.696132	0.570594	0.249767	-0.0599992	0.656325	0.011193	0.154554	0.540462	0.363051	0.275019	0.103535	-0.925267	0.893354	0.165611	0.0767626	0.611042	0.530164	34	34.9363	27.0751	14.7864	12.67	31.3863	64.0815	90.7289	129.431	158.453	211.517
2020-09-13 09:17:00	43.477	98.2995	190.038	0.557709	0.0443522	0.136163	0.495954	Bean_L008___13.09.2020_09_01_26_data.csv	1394.86	NA	202.425	NA	0.97336	90813.1	0.604721	1.46512	0.23951	0.62433	0.339474	0.0215281	0.364465	-0.698892	0.58353	0.2367	-0.0579153	0.661905	-0.0957584	0.176264	0.56929	0.379496	0.279288	0.135195	-0.926037	0.897203	0.152074	0.0788411	0.626399	0.448745	35.8916	38.63	31.8194	17.3688	15.3529	39.15	77.8281	113.286	160.679	194.731	258.427
2020-09-13 09:17:00	56.742	128.636	257.778	0.558895	0.0471806	0.11872	0.464555	Bean_L008___13.09.2020_09_01_26_data.csv	1459.73	NA	202.425	NA	0.963607	157861	0.738059	1.61611	0.298217	0.742145	0.496517	0.01139	0.442635	-0.778671	0.661129	0.291488	-0.0717804	0.768537	-0.0411854	0.236848	0.701191	0.370782	0.363044	0.251052	-0.947493	0.919334	0.209051	0.0649894	0.734222	0.491451	46.3953	50.9757	43.2243	23.0164	21.644	53.5534	106.485	156.307	222.429	272.122	366.946
2020-09-13 09:17:00	172.749	410.389	249.683	0.57906	0.0524261	0.118246	0.468664	Bean_L008___13.09.2020_09_01_26_data.csv	1551.53	NA	202.425	NA	0.979279	98331.4	0.778138	1.58759	0.289564	0.784539	0.490832	0.0280686	0.396166	-0.764391	0.66861	0.245311	-0.0667244	0.786023	0.0222082	0.227888	0.749349	0.385084	0.313098	0.240874	-0.943761	0.921385	0.160991	0.0700467	0.766754	0.538039	31.4158	33.8679	28.5752	15.1184	13.0834	32.0117	62.078	91.1781	128.181	157.131	219.159
2020-09-13 09:17:00	42.022	95.4835	202.407	0.559903	0.0434986	0.134473	0.499646	Bean_L008___13.09.2020_09_01_26_data.csv	1389.7	NA	202.425	NA	0.97336	90813.1	0.604721	1.46512	0.23951	0.62433	0.339474	0.0215281	0.364465	-0.698892	0.58353	0.2367	-0.0579153	0.661905	-0.0957584	0.176264	0.56929	0.379496	0.279288	0.135195	-0.926037	0.897203	0.152074	0.0788411	0.626399	0.448745	35.8916	38.63	31.8194	17.3688	15.3529	39.15	77.8281	113.286	160.679	194.731	258.427
2020-09-13 09:17:00	39.95	83.998	209.017	0.524393	0.0308073	0.142453	0.511609	Bean_L008___13.09.2020_09_01_26_data.csv	1373.17	NA	202.425	NA	0.963607	157861	0.738059	1.61611	0.298217	0.742145	0.496517	0.01139	0.442635	-0.778671	0.661129	0.291488	-0.0717804	0.768537	-0.0411854	0.236848	0.701191	0.370782	0.363044	0.251052	-0.947493	0.919334	0.209051	0.0649894	0.734222	0.491451	46.3953	50.9757	43.2243	23.0164	21.644	53.5534	106.485	156.307	222.429	272.122	366.946
2020-09-13 09:17:00	142.058	338.36	268.499	0.580157	0.0567697	0.11483	0.458281	Bean_L008___13.09.2020_09_01_26_data.csv	1444.55	NA	202.425	NA	0.971825	135694	0.783354	1.73015	0.335659	0.786516	0.604631	0.0187375	0.470683	-0.771318	0.648245	0.300966	-0.0766441	0.799211	-0.0891657	0.275737	0.751604	0.377104	0.393413	0.334585	-0.945577	0.915769	0.218965	0.0601179	0.77319	0.454039	40.7403	44.1254	37.4044	19.8831	18.7678	45.0804	86.0873	124.841	176.285	212.77	285.068
2020-09-13 09:17:00	142.583	338.568	272.02	0.578865	0.0533051	0.11303	0.458087	Bean_L008___13.09.2020_09_01_26_data.csv	1444.85	NA	202.425	NA	0.971172	124128	0.748314	1.6944	0.324238	0.752617	0.562106	0.0263873	0.450104	-0.733585	0.60636	0.27895	-0.070372	0.772906	-0.0675952	0.263854	0.713052	0.38365	0.371114	0.304051	-0.935551	0.903882	0.195963	0.0663988	0.742399	0.471099	42.6864	47.4139	38.3036	20.5961	18.6342	46.0773	89.8994	130.401	184.194	221.737	293.188
2020-09-13 09:17:00	35.816	69.3945	199.136	0.483878	0.0281281	0.146524	0.504955	Bean_L008___13.09.2020_09_01_26_data.csv	1461.27	NA	202.425	NA	0.971825	135726	0.783439	1.72231	0.333404	0.786909	0.601404	0.0187454	0.46999	-0.780769	0.66181	0.299957	-0.0780624	0.794413	-0.111983	0.27339	0.752053	0.377111	0.39266	0.33188	-0.948038	0.919521	0.217909	0.0586961	0.77233	0.43555	40.5008	43.864	36.631	19.7378	19.1437	44.6053	85.7023	125.022	176.587	213.407	285.586
2020-09-13 09:17:00	83.603	187.153	173.268	0.553291	0.0282955	0.141177	0.507569	Bean_L008___13.09.2020_09_01_26_data.csv	1386.04	NA	202.425	NA	0.980111	59877.3	0.490412	1.4339	0.222832	0.488488	0.293313	-0.033786	0.440892	-0.705375	0.517766	0.336603	-0.0660108	0.627972	0.016862	0.15914	0.420644	0.331169	0.361162	0.111444	-0.927837	0.877127	0.256392	0.0707599	0.553922	0.534228	24.0105	25.3448	19.0368	10.5294	8.91147	24.0878	48.4396	72.5535	105.921	129.738	169.205
2020-09-13 09:17:00	107.823	233.455	184.404	0.538142	0.038175	0.133005	0.485464	Bean_L008___13.09.2020_09_01_26_data.csv	1515.62	NA	202.425	NA	0.97428	108401	0.73328	1.69209	0.32145	0.737539	0.548044	0.0191081	0.47747	-0.75068	0.607283	0.310002	-0.0619697	0.768054	-0.0830316	0.260956	0.695981	0.377422	0.400786	0.294456	-0.940134	0.904149	0.228432	0.0747961	0.730732	0.458932	37.6555	39.4222	31.4251	16.5738	15.1428	39.0343	80.388	114.82	162.716	195.676	260.749
2020-09-13 09:17:00	108.086	232.28	185.946	0.534674	0.035831	0.135262	0.490013	Bean_L008___13.09.2020_09_01_26_data.csv	1513.85	NA	202.425	NA	0.97428	108401	0.73328	1.69209	0.32145	0.737539	0.548044	0.0191081	0.47747	-0.75068	0.607283	0.310002	-0.0619697	0.768054	-0.0830316	0.260956	0.695981	0.377422	0.400786	0.294456	-0.940134	0.904149	0.228432	0.0747961	0.730732	0.458932	37.6555	39.4222	31.4251	16.5738	15.1428	39.0343	80.388	114.82	162.716	195.676	260.749
2020-09-13 09:18:00	81.794	168.768	193.718	0.515345	0.0408688	0.132889	0.476229	Bean_L008___13.09.2020_09_01_26_data.csv	1443.68	NA	158.769	NA	0.966072	106425	0.721116	1.71485	0.326411	0.715554	0.563966	-0.00834862	0.505618	-0.766931	0.610787	0.342223	-0.0756225	0.778324	-0.065854	0.260449	0.665949	0.358765	0.426342	0.294364	-0.946946	0.909598	0.26202	0.0609976	0.717102	0.471008	29.88	32.9749	27.591	15.6911	13.1461	34.4794	68.5744	100.403	143.593	175.895	232.226
2020-09-13 09:18:00	77.401	163.452	215.686	0.52646	0.0323529	0.146392	0.517643	Bean_L008___13.09.2020_09_01_26_data.csv	1518.07	NA	158.769	NA	0.963711	122222	0.728419	1.51867	0.261368	0.720742	0.421033	-0.0234676	0.4529	-0.807712	0.679696	0.335656	-0.0837068	0.792027	0.00291465	0.192912	0.671868	0.345517	0.368714	0.176539	-0.956995	0.927969	0.255097	0.052888	0.724893	0.522831	31.7747	34.7693	28.1866	14.3074	13.1752	32.0646	64.1879	94.9882	138.726	173.964	242.744
2020-09-13 09:18:00	186.655	425.476	249.671	0.561303	0.0578573	0.113521	0.458805	Bean_L008___13.09.2020_09_01_26_data.csv	1527.42	NA	158.769	NA	0.965689	132319	0.808729	1.80837	0.359892	0.805905	0.682205	0.00580637	0.51408	-0.765332	0.617334	0.335929	-0.0842116	0.827428	-0.0162504	0.295468	0.769943	0.371035	0.435652	0.377902	-0.946544	0.911395	0.255385	0.052381	0.792469	0.508765	41.7441	43.7374	34.819	18.3631	15.1947	37.1782	73.4048	106.304	148.523	180.602	243.739
2020-09-13 09:18:00	186.355	424.974	262.987	0.561491	0.0580507	0.114127	0.460816	Bean_L008___13.09.2020_09_01_26_data.csv	1528.51	NA	158.769	NA	0.957217	160419	0.792993	1.66179	0.316337	0.792306	0.558775	0.0018847	0.475894	-0.766305	0.626854	0.323335	-0.0833365	0.817605	-0.0508857	0.249947	0.754168	0.367648	0.393771	0.279571	-0.946789	0.913988	0.24213	0.0532599	0.778199	0.482612	52.1689	53.6541	40.6627	22.3251	19.2821	45.6114	88.8842	128.361	180.953	221.124	302.847
2020-09-13 09:18:00	143.85	345.911	257.557	0.584142	0.0593435	0.108603	0.449866	Bean_L008___13.09.2020_09_01_26_data.csv	1368.5	NA	158.769	NA	0.957217	160419	0.792993	1.66179	0.316337	0.792306	0.558775	0.0018847	0.475894	-0.766305	0.626854	0.323335	-0.0833365	0.817605	-0.0508857	0.249947	0.754168	0.367648	0.393771	0.279571	-0.946789	0.913988	0.24213	0.0532599	0.778199	0.482612	52.1689	53.6541	40.6627	22.3251	19.2821	45.6114	88.8842	128.361	180.953	221.124	302.847
2020-09-13 09:18:00	128.525	295.808	287.731	0.565512	0.0596594	0.104065	0.446433	Bean_L008___13.09.2020_09_01_26_data.csv	1396.54	NA	158.769	NA	0.972083	68777.9	0.607064	1.53171	0.262708	0.598943	0.390168	0.00774387	0.434126	-0.688819	0.523748	0.296459	-0.0538294	0.700229	0.00390908	0.194298	0.53452	0.372705	0.348347	0.166929	-0.926661	0.884594	0.213945	0.0827693	0.626497	0.523554	26.4266	29.8364	23.2498	11.5374	10.3569	27.4077	54.5193	82.5474	118.517	146.833	191.574
2020-09-13 09:18:00	125.083	290.553	289.496	0.5695	0.0486977	0.135031	0.499053	Bean_L008___13.09.2020_09_01_26_data.csv	1423.06	NA	158.769	NA	0.951465	170006	0.756963	1.55284	0.276422	0.753718	0.458179	-0.007922	0.452468	-0.781867	0.647776	0.323039	-0.0795055	0.797889	-0.00543467	0.208486	0.709642	0.359137	0.368244	0.202708	-0.950667	0.919606	0.241819	0.0571047	0.74697	0.516738	50.1172	52.508	40.088	22.0348	18.6735	47.0219	93.0593	136.748	197.052	243.469	338.743
2020-09-13 09:18:00	52.095	120.055	219.881	0.566072	0.0334685	0.123517	0.458225	Bean_L008___13.09.2020_09_01_26_data.csv	1370.4	NA	158.769	NA	0.951465	170006	0.756963	1.55284	0.276422	0.753718	0.458179	-0.007922	0.452468	-0.781867	0.647776	0.323039	-0.0795055	0.797889	-0.00543467	0.208486	0.709642	0.359137	0.368244	0.202708	-0.950667	0.919606	0.241819	0.0571047	0.74697	0.516738	50.1172	52.508	40.088	22.0348	18.6735	47.0219	93.0593	136.748	197.052	243.469	338.743
2020-09-13 09:18:00	131.868	305.877	346.412	0.568885	0.0494947	0.122343	0.463959	Bean_L008___13.09.2020_09_01_26_data.csv	1574.34	NA	158.769	NA	0.968301	113115	0.724287	1.8246	0.356039	0.707687	0.643216	-0.0554125	0.612636	-0.855175	0.686582	0.460424	-0.0961405	0.810278	-0.0867472	0.291428	0.656984	0.317035	0.545338	0.359956	-0.968257	0.929741	0.388063	0.0403802	0.725283	0.454493	18.623	20.8657	17.0103	9.60309	8.83804	24.2174	47.884	73.2459	109.629	138.378	188.984
2020-09-13 09:18:00	128.45	336.17	286.818	0.617901	0.0448947	0.133834	0.476839	Bean_L008___13.09.2020_09_01_26_data.csv	1331.27	NA	158.769	NA	0.977898	80464.2	0.780373	1.92874	0.387354	0.773047	0.758039	-0.0082953	0.562025	-0.770658	0.600742	0.370766	-0.0869528	0.825378	-0.0835305	0.32432	0.731901	0.358812	0.488722	0.444267	-0.947879	0.906818	0.292209	0.0496269	0.769915	0.45706	23.6053	25.0101	20.1326	11.1691	8.80086	21.7962	43.004	63.3293	89.629	109.521	146.198
2020-09-13 09:18:00	132.823	308.174	244.751	0.569	0.0458965	0.123459	0.464908	Bean_L008___13.09.2020_09_01_26_data.csv	1576.55	NA	158.769	NA	0.968301	113115	0.724287	1.8246	0.356039	0.707687	0.643216	-0.0554125	0.612636	-0.855175	0.686582	0.460424	-0.0961405	0.810278	-0.0867472	0.291428	0.656984	0.317035	0.545338	0.359956	-0.968257	0.929741	0.388063	0.0403802	0.725283	0.454493	18.623	20.8657	17.0103	9.60309	8.83804	24.2174	47.884	73.2459	109.629	138.378	188.984
2020-09-13 09:19:00	111.212	279.399	198.36	0.60196	0.0527449	0.0922113	0.412125	Bean_L008___13.09.2020_09_01_26_data.csv	1265.94	NA	196.821	NA	0.990523	35441.3	0.603154	1.69506	0.307852	0.594336	0.494558	-0.0494378	0.55286	-0.798951	0.614713	0.406454	-0.0818796	0.725716	0.199259	0.246837	0.536157	0.317138	0.483372	0.267757	-0.952716	0.90629	0.330459	0.0548667	0.636674	0.653361	9.64499	9.92743	8.06661	4.85309	2.5579	10.1628	21.4671	31.5535	44.1733	56.8698	76.4732
2020-09-13 09:19:00	109.367	274.26	193.797	0.601229	0.0532556	0.0906846	0.410165	Bean_L008___13.09.2020_09_01_26_data.csv	1264.26	NA	196.821	NA	0.984148	60401.4	0.695141	2.05651	0.402373	0.680349	0.782027	-0.00199918	0.544964	-0.657417	0.466539	0.319902	-0.066852	0.758744	-0.00662758	0.34552	0.631655	0.359177	0.474663	0.49531	-0.91427	0.860567	0.238822	0.0699191	0.702472	0.517231	27.0347	26.6459	21.2528	10.8064	10.1504	21.5592	43.9453	63.6361	88.8723	108.314	141.899
2020-09-13 09:19:00	88.296	212.967	237.584	0.585401	0.0398649	0.118804	0.460236	Bean_L008___13.09.2020_09_01_26_data.csv	1247.64	NA	196.821	NA	0.984738	67848.7	0.742588	1.71048	0.328519	0.746634	0.567529	0.0312204	0.473422	-0.729662	0.584271	0.303051	-0.0702856	0.777181	-0.0828224	0.268306	0.706272	0.387768	0.396387	0.30939	-0.93449	0.897422	0.221148	0.0664853	0.739089	0.459098	22.9653	25.9415	20.1464	10.8581	9.40847	22.943	45.5735	65.3633	92.7905	112.467	148.219
2020-09-13 09:19:00	28.304	62.2415	184.989	0.545255	0.0418269	0.138043	0.486271	Bean_L008___13.09.2020_09_01_26_data.csv	1271	NA	196.821	NA	0.984148	60401.4	0.695141	2.05651	0.402373	0.680349	0.782027	-0.00199918	0.544964	-0.657417	0.466539	0.319902	-0.066852	0.758744	-0.00662758	0.34552	0.631655	0.359177	0.474663	0.49531	-0.91427	0.860567	0.238822	0.0699191	0.702472	0.517231	27.0347	26.6459	21.2528	10.8064	10.1504	21.5592	43.9453	63.6361	88.8723	108.314	141.899
2020-09-13 09:19:00	118.689	285.144	198.442	0.583757	0.0466764	0.114755	0.454278	Bean_L008___13.09.2020_09_01_26_data.csv	1214.83	NA	196.821	NA	0.983942	67827	0.71986	1.74924	0.337639	0.722584	0.582828	0.0157106	0.477416	-0.72603	0.58175	0.303568	-0.0779425	0.757036	-0.0194197	0.277799	0.679095	0.374504	0.400727	0.325254	-0.933504	0.896676	0.22169	0.0588163	0.71922	0.507798	26.2675	26.6864	22.0178	10.7201	10.3568	24.6066	46.7002	66.9065	95.374	113.917	150.429
2020-09-13 09:19:00	32.043	69.5105	153.756	0.539019	0.0223527	0.118067	0.467605	Bean_L008___13.09.2020_09_01_26_data.csv	1339.11	NA	196.821	NA	0.989402	33361.2	0.577045	1.4968	0.249978	0.580563	0.353927	1.65582e-05	0.456663	-0.675281	0.474847	0.32814	-0.0562802	0.662789	0.0631776	0.187032	0.521002	0.360931	0.378211	0.151987	-0.919392	0.863311	0.247483	0.0804711	0.609719	0.56656	14.5191	16.0611	12.909	5.56743	6.48243	14.6992	29.6816	43.563	61.2702	75.6653	98.7162
2020-09-13 09:19:00	34.084	74.6765	225.45	0.543578	0.0391575	0.11889	0.472405	Bean_L008___13.09.2020_09_01_26_data.csv	1338.7	NA	196.821	NA	0.983574	63174	0.686683	1.53479	0.265429	0.694477	0.417137	0.0293019	0.387516	-0.706028	0.587669	0.24455	-0.0534271	0.727104	0.12122	0.202953	0.647484	0.386135	0.303851	0.191146	-0.928018	0.898425	0.160203	0.0833136	0.690924	0.605001	25.2119	26.6561	22.086	10.7938	9.20795	24.9517	48.6758	70.9564	100.507	121.716	165.455
2020-09-13 09:19:00	137.563	343.683	233.168	0.599739	0.0638922	0.0913247	0.409916	Bean_L008___13.09.2020_09_01_26_data.csv	1236.52	NA	196.821	NA	0.983574	63174	0.686683	1.53479	0.265429	0.694477	0.417137	0.0293019	0.387516	-0.706028	0.587669	0.24455	-0.0534271	0.727104	0.12122	0.202953	0.647484	0.386135	0.303851	0.191146	-0.928018	0.898425	0.160203	0.0833136	0.690924	0.605001	25.2119	26.6561	22.086	10.7938	9.20795	24.9517	48.6758	70.9564	100.507	121.716	165.455
2020-09-13 09:19:00	43.88	105.314	154.802	0.583341	0.0368526	0.125609	0.485443	Bean_L008___13.09.2020_09_01_26_data.csv	1260.22	NA	196.821	NA	0.986183	39279.1	0.517288	1.4612	0.231375	0.520183	0.317944	0.00861805	0.390698	-0.626107	0.462472	0.261138	-0.0423536	0.607687	-0.0225232	0.167907	0.455004	0.368389	0.307251	0.128678	-0.90509	0.859216	0.177419	0.094325	0.565498	0.50549	19.3253	22.0339	16.8125	8.48043	7.94581	18.9866	40.4026	58.1948	83.968	101.952	132.586
2020-09-13 09:19:00	52.924	129.772	245.641	0.592177	0.0403133	0.139637	0.506768	Bean_L008___13.09.2020_09_01_26_data.csv	1507.7	NA	196.821	NA	0.981394	51010.7	0.419093	1.44896	0.221865	0.418686	0.282299	-0.0507108	0.433115	-0.648836	0.446435	0.324576	-0.0665981	0.583669	0.153183	0.158149	0.345655	0.315989	0.352774	0.109943	-0.91178	0.853833	0.243735	0.0701728	0.508633	0.62525	21.863	24.3832	18.6499	9.14076	6.96814	22.587	46.5609	68.6713	100.299	122.587	157.378
2020-09-13 09:19:00	35.998	80.346	204.486	0.551963	0.0272391	0.133982	0.49009	Bean_L008___13.09.2020_09_01_26_data.csv	1401.99	NA	196.821	NA	0.991971	18077.8	0.303457	1.27385	0.14094	NA	0.162372	-0.0220874	0.353062	-0.553425	0.348111	0.274348	-0.0271589	0.489636	NA	0.0756106	NA	0.341552	0.267176	0.0211309	-0.882729	0.818806	0.191166	0.10938	0.437502	0.717721	11.058	12.3654	10.2803	4.78509	3.317	9.31461	20.829	31.6033	46.5019	56.4259	71.8372
2020-09-13 09:19:00	52.359	129.398	213.366	0.595363	0.04096	0.143207	0.506216	Bean_L008___13.09.2020_09_01_26_data.csv	1508.3	NA	196.821	NA	0.982134	65364.9	0.698317	1.70028	0.324846	0.705682	0.540176	0.0250201	0.426508	-0.674964	0.548647	0.243498	-0.0599149	0.709412	-0.0251421	0.264486	0.660067	0.382483	0.345658	0.292139	-0.919301	0.886713	0.159113	0.0768467	0.695539	0.503537	28.0205	29.9441	24.4696	13.1074	11.523	30.6832	59.2436	86.0845	118.391	141.828	184.811
2020-09-13 09:19:00	99.235	241.875	204.517	0.589727	0.0413522	0.124117	0.471975	Bean_L008___13.09.2020_09_01_26_data.csv	1333.24	NA	196.821	NA	0.983503	54554.4	0.590969	1.66326	0.304181	0.599467	0.471689	-0.000328834	0.470984	-0.658579	0.476668	0.306184	-0.0618586	0.675818	0.0553329	0.243029	0.541812	0.360631	0.393739	0.248487	-0.914606	0.863909	0.22443	0.074907	0.620415	0.561191	22.3239	25.5748	19.6549	9.56009	9.07033	23.4214	47.2779	69.3591	97.9731	116.696	151.551
2020-09-13 09:19:00	21.207	41.166	114.085	0.484842	0.0455935	0.16016	0.526492	Bean_L008___13.09.2020_09_01_26_data.csv	1589.9	NA	196.821	NA	0.983503	54554.4	0.590969	1.66326	0.304181	0.599467	0.471689	-0.000328834	0.470984	-0.658579	0.476668	0.306184	-0.0618586	0.675818	0.0553329	0.243029	0.541812	0.360631	0.393739	0.248487	-0.914606	0.863909	0.22443	0.074907	0.620415	0.561191	22.3239	25.5748	19.6549	9.56009	9.07033	23.4214	47.2779	69.3591	97.9731	116.696	151.551
2020-09-13 09:19:00	34.082	81.728	233.956	0.582983	0.0369601	0.136896	0.490262	Bean_L008___13.09.2020_09_01_26_data.csv	1406.55	NA	196.821	NA	0.986978	50013.6	0.702329	1.6615	0.310264	0.707976	0.515693	0.0448761	0.404216	-0.702675	0.594198	0.226842	-0.0496083	0.744917	0.0319555	0.249339	0.662646	0.399325	0.321718	0.271361	-0.927088	0.900342	0.141881	0.0871148	0.704835	0.544934	18.9744	21.4344	16.5219	8.74776	6.82566	20.533	42.5646	61.6959	86.7561	104.277	139.563
2020-09-13 09:19:00	81.036	209.738	257.693	0.613631	0.0414564	0.135175	0.487358	Bean_L008___13.09.2020_09_01_26_data.csv	1385.79	NA	196.821	NA	0.980664	74257.5	0.686472	1.58296	0.284698	0.699174	0.449128	0.0275407	0.374255	-0.664794	0.555966	0.214765	-0.0571967	0.730152	0.0353702	0.222854	0.652756	0.384634	0.289706	0.217358	-0.916395	0.888943	0.129419	0.0795576	0.691341	0.547333	32.5703	35.3125	26.5983	13.6954	11.6207	29.8148	60.5739	87.0952	122.635	147.594	198.662
2020-09-13 09:19:00	34.086	81.2085	220.381	0.580266	0.0309512	0.138231	0.48951	Bean_L008___13.09.2020_09_01_26_data.csv	1405.96	NA	196.821	NA	0.987277	50252.9	0.712539	1.67458	0.313408	0.718749	0.526962	0.0495508	0.41056	-0.712039	0.60356	0.231968	-0.0510304	0.730694	0.10035	0.252603	0.674773	0.403256	0.32852	0.279368	-0.929677	0.90307	0.147178	0.0856997	0.709227	0.591434	18.8489	20.1572	15.5046	7.74009	6.85686	20.746	41.3789	59.7759	85.372	103.165	139.405
2020-09-13 09:19:00	120.378	329.758	262.535	0.63495	0.049212	0.125776	0.477811	Bean_L008___13.09.2020_09_01_26_data.csv	1238.11	NA	196.821	NA	0.988194	44849.3	0.698272	1.7192	0.327223	0.70347	0.55666	-0.00137677	0.522948	-0.693401	0.484484	0.35043	-0.0595588	0.736864	-0.0937041	0.266958	0.657581	0.359719	0.450456	0.305871	-0.924504	0.866465	0.27098	0.0772019	0.700573	0.450399	17.5875	19.1306	14.7612	7.57443	7.51114	17.1435	35.269	51.9774	72.7863	88.5648	113.945
2020-09-13 09:19:00	51.872	134.117	248.439	0.613233	0.0409508	0.125275	0.476125	Bean_L008___13.09.2020_09_01_26_data.csv	1382.79	NA	196.821	NA	0.983006	79548.5	0.774547	1.65465	0.312551	0.781462	0.53955	0.0255131	0.415806	-0.755091	0.653517	0.25079	-0.0688329	0.792304	-0.0127775	0.251713	0.745842	0.382904	0.334151	0.281578	-0.941306	0.917233	0.166673	0.0679385	0.765289	0.512712	24.9416	28.1676	22.6687	12.0918	9.70728	27.0949	53.1923	76.4694	107.156	131.093	180.188
2020-09-13 09:20:00	78.746	174.277	250.788	0.548156	0.0408663	0.133416	0.495378	Bean_L008___13.09.2020_09_01_26_data.csv	1275.75	NA	237.939	NA	0.980242	89387.8	0.75231	1.83019	0.362928	0.747272	0.673796	0.00220272	0.536219	-0.749528	0.567352	0.363674	-0.0771551	0.793666	0.0659354	0.262648	0.694516	0.369236	0.408596	0.304594	-0.930868	0.887921	0.237982	0.0648269	0.733683	0.585962	36.0617	36.1972	27.4553	14.0758	10.953	29.024	61.4877	89.7593	127.008	154.183	206.686
2020-09-13 09:20:00	149.264	362.399	248.484	0.588123	0.060166	0.0960285	0.426894	Bean_L008___13.09.2020_09_01_26_data.csv	1273.35	NA	237.939	NA	0.982712	82245	0.778592	1.92562	0.392276	0.775889	0.76113	0.0202249	0.547268	-0.748108	0.571321	0.355371	-0.0740707	0.804765	0.0850499	0.294223	0.728177	0.384699	0.42154	0.366549	-0.930435	0.889157	0.228965	0.0679155	0.755896	0.598444	31.943	35.0094	27.5483	13.3848	11.3323	28.8581	55.5228	79.679	112.566	135.255	179.428
2020-09-13 09:20:00	158.127	392.018	232.868	0.596633	0.062884	0.0970662	0.427577	Bean_L008___13.09.2020_09_01_26_data.csv	1299.68	NA	237.939	NA	0.979795	103250	0.796855	1.96029	0.401528	0.794437	0.800485	0.0120585	0.550953	-0.767155	0.602978	0.357827	-0.0812407	0.819006	-0.0477235	0.304222	0.750119	0.377718	0.425869	0.393209	-0.936199	0.898853	0.23163	0.0607318	0.773205	0.506271	38.5786	38.8106	30.2187	15.4684	13.7524	32.5865	63.013	93.3797	130.434	159.56	211.152
2020-09-13 09:20:00	149.853	364.274	271.424	0.588625	0.0660781	0.0994603	0.428895	Bean_L008___13.09.2020_09_01_26_data.csv	1272.86	NA	237.939	NA	0.979795	103250	0.796855	1.96029	0.401528	0.794437	0.800485	0.0120585	0.550953	-0.767155	0.602978	0.357827	-0.0812407	0.819006	-0.0477235	0.304222	0.750119	0.377718	0.425869	0.393209	-0.936199	0.898853	0.23163	0.0607318	0.773205	0.506271	38.5786	38.8106	30.2187	15.4684	13.7524	32.5865	63.013	93.3797	130.434	159.56	211.152
2020-09-13 09:20:00	122.942	296.18	199.024	0.584908	0.0485921	0.107295	0.450209	Bean_L008___13.09.2020_09_01_26_data.csv	1380.03	NA	237.939	NA	0.984179	35709.1	0.247001	1.30751	0.157752	NA	0.175904	-0.0597224	0.390887	-0.592235	0.358324	0.32158	-0.0506216	0.48261	-0.0429883	0.04774	NA	0.31451	0.242979	-0.00817799	-0.879618	0.815544	0.192496	0.0913069	NA	0.509791	22.6728	23.6474	17.0627	7.68976	7.5919	19.6504	41.5727	60.381	87.1349	107.929	136.972
2020-09-13 09:20:00	81.499	175.296	176.022	0.535078	0.0398627	0.107948	0.4509	Bean_L008___13.09.2020_09_01_26_data.csv	1515.89	NA	237.939	NA	0.965893	121363	0.636346	1.74654	0.331167	0.61633	0.548127	-0.0339313	0.529543	-0.778559	0.602215	0.372439	-0.0723381	0.728052	-0.162336	0.228716	0.543384	0.337609	0.400799	0.229908	-0.939607	0.898623	0.247522	0.0696492	0.63974	0.415034	34.97	40.9372	35.2064	20.4114	19.4688	46.7631	95.3342	142.054	207.323	254.798	332.596
2020-09-13 09:20:00	27.488	48.0205	92.0151	0.427578	0.0235967	0.162393	0.53095	Bean_L008___13.09.2020_09_01_26_data.csv	1398.98	NA	237.939	NA	0.965962	121995	0.638703	1.74786	0.331899	0.619117	0.551619	-0.0344093	0.530426	-0.787927	0.61703	0.372779	-0.0708653	0.732198	-0.114077	0.229496	0.546551	0.337185	0.401829	0.232127	-0.942382	0.903066	0.247893	0.0711222	0.642112	0.45492	36.0119	40.6324	34.8327	20.5294	18.4355	45.8155	95.7777	142.913	207.862	255.167	332.221
2020-09-13 09:20:00	80.543	174.788	287.467	0.539197	0.0465964	0.109719	0.450637	Bean_L008___13.09.2020_09_01_26_data.csv	1516.99	NA	237.939	NA	0.965962	121995	0.638703	1.74786	0.331899	0.619117	0.551619	-0.0344093	0.530426	-0.787927	0.61703	0.372779	-0.0708653	0.732198	-0.114077	0.229496	0.546551	0.337185	0.401829	0.232127	-0.942382	0.903066	0.247893	0.0711222	0.642112	0.45492	36.0119	40.6324	34.8327	20.5294	18.4355	45.8155	95.7777	142.913	207.862	255.167	332.221
2020-09-13 09:20:00	195.566	421.634	225.047	0.536171	0.0737522	0.0792228	0.392832	Bean_L008___13.09.2020_09_01_26_data.csv	1438.61	NA	237.939	NA	0.984451	38277	0.333703	1.37447	0.193604	NA	0.226263	-0.0704182	0.45242	-0.655515	0.404441	0.373115	-0.0580279	0.519332	-0.0224711	0.0845722	NA	0.304798	0.312063	0.0210723	-0.901071	0.832845	0.24826	0.0839356	0.435372	0.524834	19.0455	21.4952	16.4107	8.55709	7.61743	18.5394	38.254	57.6424	82.1239	100.497	128.808
2020-09-13 09:20:00	12.623	21.15	36.8435	0.403168	0.00234549	0.158793	0.564269	Bean_L008___13.09.2020_09_01_26_data.csv	1359	NA	237.939	NA	0.981626	79099.8	0.725533	1.82018	0.357702	0.715065	0.643955	0.00638837	0.540402	-0.77258	0.59658	0.372294	-0.0704223	0.785296	-0.0242089	0.257048	0.656906	0.372846	0.413491	0.287374	-0.937824	0.896917	0.247364	0.0715651	0.712364	0.523573	27.6397	29.2519	24.4336	11.2461	10.1006	25.8567	55.4037	82.6634	117.215	142.475	187.825
2020-09-13 09:20:00	145.796	367.813	248.894	0.603614	0.056669	0.0963379	0.416504	Bean_L008___13.09.2020_09_01_26_data.csv	1282.35	NA	237.939	NA	0.988308	50982.4	0.699262	1.7569	0.338252	0.686704	0.587704	-0.0798685	0.586048	-0.794936	0.578433	0.453419	-0.106842	0.799862	0.0203516	0.236264	0.624026	0.296153	0.467383	0.248555	-0.944445	0.891361	0.336832	0.0349609	0.696916	0.555165	15.4578	17.2772	12.7336	6.07209	5.13381	13.478	30.8	46.0793	63.9918	79.5905	107.074
2020-09-13 09:20:00	157.316	370.545	333.497	0.575447	0.0575531	0.102229	0.42751	Bean_L008___13.09.2020_09_01_26_data.csv	1285.6	NA	237.939	NA	0.982732	72882.8	0.696757	1.64915	0.305495	0.697954	0.509528	0.00305181	0.46321	-0.759114	0.614322	0.318325	-0.0737646	0.755782	-0.0534355	0.201471	0.637041	0.36997	0.324333	0.186598	-0.933777	0.902259	0.189001	0.0682218	0.685797	0.502	27.8203	30.3778	23.516	12.6511	9.59576	24.913	49.8062	71.0426	100.648	123.27	168.623
2020-09-13 09:20:00	128.162	302.443	187.093	0.576244	0.0363551	0.115823	0.44862	Bean_L008___13.09.2020_09_01_26_data.csv	1235.14	NA	237.939	NA	0.983262	87321.5	0.786434	2.09822	0.43009	0.778008	0.894543	-0.00802678	0.610264	-0.814925	0.643788	0.409452	-0.0843752	0.829768	-0.00812148	0.335225	0.730679	0.360368	0.496336	0.468241	-0.950264	0.91094	0.288081	0.0575867	0.76751	0.535155	24.8544	25.7806	20.487	11.2074	8.66352	24.3415	47.9387	69.9896	102.393	125.66	166.355
2020-09-13 09:20:00	157.927	370.56	251.197	0.573815	0.0553583	0.102066	0.428736	Bean_L008___13.09.2020_09_01_26_data.csv	1285.97	NA	237.939	NA	0.988308	50982.4	0.699262	1.7569	0.338252	0.686704	0.587704	-0.0798685	0.586048	-0.794936	0.578433	0.453419	-0.106842	0.799862	0.0203516	0.236264	0.624026	0.296153	0.467383	0.248555	-0.944445	0.891361	0.336832	0.0349609	0.696916	0.555165	15.4578	17.2772	12.7336	6.07209	5.13381	13.478	30.8	46.0793	63.9918	79.5905	107.074
2020-09-13 09:20:00	52.071	114.614	191.168	0.545684	0.0309867	0.137579	0.493742	Bean_L008___13.09.2020_09_01_26_data.csv	1170.91	NA	237.939	NA	0.986627	79125.5	0.841698	2.31779	0.479544	0.837641	1.12428	0.0244757	0.630027	-0.764078	0.568469	0.39928	-0.085187	0.861136	0.0553553	0.389396	0.801608	0.388317	0.520155	0.631474	-0.935274	0.888269	0.276891	0.0567717	0.818986	0.578945	28.0378	28.6808	21.2182	10.5111	9.03852	22.3866	45.4209	62.8596	89.6565	108.302	140.514
2020-09-13 09:20:00	162.809	397.608	212.065	0.590529	0.0642975	0.0942018	0.418326	Bean_L008___13.09.2020_09_01_26_data.csv	1234.55	NA	237.939	NA	0.986512	79139.1	0.842532	2.3155	0.478404	0.83912	1.11877	0.023861	0.630185	-0.766361	0.571975	0.401802	-0.0876651	0.853113	0.00380142	0.388141	0.80338	0.387794	0.520346	0.627071	-0.93596	0.88936	0.279663	0.0542826	0.817823	0.543609	27.5644	28.6629	22.1835	10.8701	9.3599	24.0955	44.6613	63.2621	89.3025	105.346	140.515
2020-09-13 09:20:00	166.133	405.618	240.094	0.59042	0.0629768	0.0904224	0.411289	Bean_L008___13.09.2020_09_01_26_data.csv	1237.96	NA	237.939	NA	0.986512	79139.1	0.842532	2.3155	0.478404	0.83912	1.11877	0.023861	0.630185	-0.766361	0.571975	0.401802	-0.0876651	0.853113	0.00380142	0.388141	0.80338	0.387794	0.520346	0.627071	-0.93596	0.88936	0.279663	0.0542826	0.817823	0.543609	27.5644	28.6629	22.1835	10.8701	9.3599	24.0955	44.6613	63.2621	89.3025	105.346	140.515
2020-09-13 09:20:00	175.576	438.663	244.614	0.599748	0.0551775	0.0993517	0.424543	Bean_L008___13.09.2020_09_01_26_data.csv	1237.06	NA	237.939	NA	0.984472	75917.4	0.783275	1.93095	0.393333	0.781603	0.768011	0.0187982	0.540442	-0.773108	0.61666	0.349285	-0.0792371	0.804164	-0.0529131	0.295364	0.734926	0.383483	0.413537	0.370746	-0.937982	0.902956	0.222371	0.0627406	0.759349	0.502392	26.9283	28.4876	23.1635	12.1558	11.1163	25.6797	49.4967	72.2426	101.684	121.581	161.183
2020-09-13 09:21:00	30.774	74.948	224.885	0.589395	0.0333454	0.11783	0.46706	Bean_L008___13.09.2020_09_01_26_data.csv	1300.12	NA	199.232	NA	0.987476	29214.3	0.284667	1.30433	0.159677	NA	0.178492	-0.0317689	0.367988	-0.575004	0.371094	0.281718	-0.0345141	0.493356	0.110401	0.0946416	NA	0.332966	0.283035	0.0363052	-0.889528	0.82732	0.198849	0.1021	0.429493	0.598003	15.1844	17.3895	13.4585	4.78609	5.27652	14.4612	32.1755	47.4031	69.5007	84.4363	108.169
2020-09-13 09:21:00	41.263	104.389	177.906	0.604719	0.0394449	0.107021	0.441479	Bean_L008___13.09.2020_09_01_26_data.csv	1315.51	NA	199.232	NA	0.978201	81332	0.682034	1.65722	0.308159	0.688986	0.50451	0.0161573	0.410613	-0.724024	0.616256	0.239878	-0.0628849	0.71604	-0.0797378	0.247155	0.641327	0.374888	0.328576	0.264539	-0.932958	0.906732	0.155363	0.0738823	0.685776	0.461545	27.8608	30.8871	25.5277	14.7638	14.2492	35.2377	69.2598	98.5769	139.349	167.48	220.842
2020-09-13 09:21:00	40.709	86.9105	286.354	0.531599	0.0476283	0.132538	0.494199	Bean_L008___13.09.2020_09_01_26_data.csv	1223.91	NA	199.232	NA	0.987677	29192.9	0.300615	1.30275	0.163622	NA	0.176841	-0.0342065	0.371312	-0.617133	0.421248	0.291727	-0.0496466	0.503322	0.0990355	0.0986546	NA	0.330794	0.286572	0.033996	-0.902411	0.845198	0.2093	0.0870767	0.438303	0.59057	15.6386	16.1539	11.9936	4.92976	4.67638	15.3535	31.6451	47.1179	69.3647	83.2665	107.574
2020-09-13 09:21:00	155.45	369.091	261.442	0.57883	0.0594034	0.106174	0.441467	Bean_L008___13.09.2020_09_01_26_data.csv	1255.57	NA	199.232	NA	0.98759	52344	0.723353	1.78158	0.347386	0.724378	0.61294	0.0104857	0.49954	-0.704157	0.536795	0.32006	-0.0717163	0.786121	0.200287	0.287958	0.681119	0.370002	0.424835	0.349851	-0.927499	0.883068	0.238988	0.0650536	0.7271	0.653974	20.365	21.735	18.0341	7.99676	5.85766	18.501	35.8493	53.6911	76.0651	91.136	120.219
2020-09-13 09:21:00	14.717	20.4605	25.3693	0.280712	-0.0272482	0.154815	0.531184	Bean_L008___13.09.2020_09_01_26_data.csv	1380.02	NA	199.232	NA	0.979256	47572.1	0.350695	1.36414	0.181092	NA	0.22086	-0.0297672	0.35413	-0.49539	0.304864	0.247135	-0.0290012	0.485642	0.0635698	0.116452	NA	0.334746	0.26831	0.0648841	-0.863736	0.802204	0.162883	0.107558	0.459047	0.566827	33.2464	34.1002	26.6854	12.9701	11.2346	30.0493	59.1248	84.7682	120.132	144.685	185.757
2020-09-13 09:21:00	35.225	67.729	162.365	0.479913	0.0514706	0.131692	0.500692	Bean_L008___13.09.2020_09_01_26_data.csv	1455.11	NA	199.232	NA	0.983747	54424	0.605853	1.57585	0.27581	0.599337	0.415883	-0.0228368	0.47078	-0.685658	0.493857	0.332037	-0.0660401	0.685463	0.0305814	0.213668	0.541668	0.34089	0.393518	0.201556	-0.922329	0.869503	0.251584	0.0707306	0.631252	0.543966	21.8897	24.3743	18.6459	9.73443	8.50852	22.8485	44.7703	65.5895	93.3742	111.814	147.519
2020-09-13 09:21:00	126.623	329.202	276.298	0.615364	0.0499384	0.121614	0.471241	Bean_L008___13.09.2020_09_01_26_data.csv	1336.74	NA	199.232	NA	0.983747	54424	0.605853	1.57585	0.27581	0.599337	0.415883	-0.0228368	0.47078	-0.685658	0.493857	0.332037	-0.0660401	0.685463	0.0305814	0.213668	0.541668	0.34089	0.393518	0.201556	-0.922329	0.869503	0.251584	0.0707306	0.631252	0.543966	21.8897	24.3743	18.6459	9.73443	8.50852	22.8485	44.7703	65.5895	93.3742	111.814	147.519
2020-09-13 09:21:00	160.175	431.895	245.677	0.629134	0.0514574	0.116354	0.462204	Bean_L008___13.09.2020_09_01_26_data.csv	1317.79	NA	199.232	NA	0.982487	83507.2	0.788727	1.94271	0.395444	0.791018	0.774752	0.0355478	0.518421	-0.727877	0.58211	0.302299	-0.0717609	0.794392	0.0771078	0.338243	0.756742	0.391442	0.445491	0.474378	-0.934006	0.896783	0.220361	0.0650089	0.776301	0.57599	29.4175	32.3309	24.8321	12.7711	10.4985	28.6233	56.5677	81.855	113.803	138.846	181.833
2020-09-13 09:21:00	160.897	433.02	293.329	0.628431	0.0540123	0.116608	0.462283	Bean_L008___13.09.2020_09_01_26_data.csv	1318.93	NA	199.232	NA	0.980166	87086.5	0.770925	1.90183	0.382813	0.772917	0.727554	0.0351823	0.501076	-0.69895	0.551071	0.288186	-0.0674077	0.786175	-0.0711127	0.324995	0.73611	0.391132	0.426512	0.438096	-0.926053	0.887454	0.205601	0.0693636	0.761431	0.468344	35.9108	36.1663	27.5942	14.5818	13.6944	32.9139	65.5084	93.5435	130.777	157.124	205.766
2020-09-13 09:21:00	95.6	234.339	267.048	0.592043	0.0505808	0.116852	0.463847	Bean_L008___13.09.2020_09_01_26_data.csv	1384.18	NA	199.232	NA	0.978767	66850.4	0.563528	1.65577	0.300306	0.555526	0.449521	-0.0207916	0.452518	-0.676195	0.515024	0.288415	-0.0656298	0.668796	-0.0947758	0.239012	0.493548	0.342697	0.373725	0.23522	-0.919652	0.876262	0.20584	0.0711405	0.602693	0.449536	26.5183	28.6631	22.2545	11.5848	11.4615	29.437	58.3688	87.1496	124.337	154.06	197.03
2020-09-13 09:21:00	72.736	179.389	238.046	0.594536	0.0616998	0.0924401	0.418194	Bean_L008___13.09.2020_09_01_26_data.csv	1316.93	NA	199.232	NA	0.978767	66850.4	0.563528	1.65577	0.300306	0.555526	0.449521	-0.0207916	0.452518	-0.676195	0.515024	0.288415	-0.0656298	0.668796	-0.0947758	0.239012	0.493548	0.342697	0.373725	0.23522	-0.919652	0.876262	0.20584	0.0711405	0.602693	0.449536	26.5183	28.6631	22.2545	11.5848	11.4615	29.437	58.3688	87.1496	124.337	154.06	197.03
2020-09-13 09:21:00	33.178	69.911	149.62	0.525425	0.0246645	0.162918	0.536372	Bean_L008___13.09.2020_09_01_26_data.csv	1424.68	NA	199.232	NA	0.98298	60652.9	0.612947	1.73571	0.324883	0.602163	0.521797	-0.0149343	0.51482	-0.764076	0.599936	0.346355	-0.0657981	0.717043	0.0490607	0.264525	0.544786	0.347857	0.441546	0.289776	-0.943678	0.902017	0.266677	0.0709724	0.641246	0.556867	17.9103	19.7086	15.1454	8.59376	6.38552	20.9048	43.0272	67.1352	97.3558	119.067	156.324
2020-09-13 09:21:00	32.524	69.4985	169.64	0.532019	0.0287631	0.155016	0.523356	Bean_L008___13.09.2020_09_01_26_data.csv	1425.79	NA	199.232	NA	0.97701	85299.7	0.685294	1.83749	0.357434	0.684008	0.627715	0.000867166	0.48701	-0.71029	0.56529	0.288786	-0.0684275	0.73189	-0.0818386	0.298445	0.635751	0.361671	0.411169	0.367504	-0.929195	0.891762	0.206228	0.068344	0.690867	0.459879	30.6489	33.1235	25.6846	15.5718	13.3768	35.7918	71.0662	102.715	145.11	175.65	228.971
2020-09-13 09:21:00	58.677	128.111	205.785	0.541981	0.0332764	0.131745	0.484797	Bean_L008___13.09.2020_09_01_26_data.csv	1457.89	NA	199.232	NA	0.97755	94211.3	0.746667	1.80471	0.357577	0.751448	0.639409	0.0317062	0.469939	-0.688253	0.547263	0.27608	-0.0685856	0.768756	-0.03571	0.298595	0.711727	0.388181	0.392605	0.368235	-0.92306	0.886289	0.19297	0.0681858	0.740428	0.495599	36.5214	40.2586	31.8696	17.1931	14.4065	35.9437	73.1258	104.152	146.241	176.131	229.628
2020-09-13 09:21:00	123.042	317.88	293.759	0.612929	0.0446192	0.137002	0.501527	Bean_L008___13.09.2020_09_01_26_data.csv	1382.29	NA	199.232	NA	0.970345	103589	0.653794	1.82204	0.354419	0.653935	0.599358	0.00140697	0.484035	-0.683654	0.530224	0.287096	-0.0647471	0.706807	-0.0481085	0.295297	0.60217	0.36214	0.407929	0.348116	-0.921764	0.881029	0.204463	0.0720225	0.66547	0.486171	42.2786	44.6503	37.3885	19.5121	18.4231	45.8244	89.8397	129.143	183.82	221.544	283.868
2020-09-13 09:21:00	117.343	273.058	168.392	0.570263	0.0335389	0.140585	0.494826	Bean_L008___13.09.2020_09_01_26_data.csv	1331.42	NA	199.232	NA	0.970345	103589	0.653794	1.82204	0.354419	0.653935	0.599358	0.00140697	0.484035	-0.683654	0.530224	0.287096	-0.0647471	0.706807	-0.0481085	0.295297	0.60217	0.36214	0.407929	0.348116	-0.921764	0.881029	0.204463	0.0720225	0.66547	0.486171	42.2786	44.6503	37.3885	19.5121	18.4231	45.8244	89.8397	129.143	183.82	221.544	283.868
2020-09-13 09:21:00	117.93	296.1	325.423	0.601722	0.0538867	0.126532	0.482665	Bean_L008___13.09.2020_09_01_26_data.csv	1387.96	NA	199.232	NA	0.974669	100970	0.735482	1.88678	0.377906	0.736483	0.69251	0.0268059	0.481671	-0.663973	0.518381	0.268961	-0.0646161	0.752064	-0.00783546	0.319855	0.694787	0.384007	0.405356	0.414163	-0.916159	0.877321	0.185556	0.0721534	0.72929	0.516346	42.7911	46.4132	35.9506	18.9528	16.7628	42.2888	83.6941	119.683	168.99	200.762	258.461
2020-09-13 09:21:00	116.134	298.202	300.471	0.610553	0.0536309	0.129454	0.484922	Bean_L008___13.09.2020_09_01_26_data.csv	1421.37	NA	199.232	NA	0.974669	100970	0.735482	1.88678	0.377906	0.736483	0.69251	0.0268059	0.481671	-0.663973	0.518381	0.268961	-0.0646161	0.752064	-0.00783546	0.319855	0.694787	0.384007	0.405356	0.414163	-0.916159	0.877321	0.185556	0.0721534	0.72929	0.516346	42.7911	46.4132	35.9506	18.9528	16.7628	42.2888	83.6941	119.683	168.99	200.762	258.461
2020-09-13 10:02:00	123.476	202.431	256.501	0.390034	0.0473688	0.151541	0.534043	Bean_L008___13.09.2020_10_01_26_data.csv	2600.04	NA	274.933	NA	0.977576	192495	0.721936	1.69526	0.31743	0.704194	0.549153	-0.0947313	0.604573	-0.808947	0.585519	0.481331	-0.114074	0.790851	-0.142862	0.232802	0.641211	0.269782	0.514731	0.247521	-0.955664	0.902046	0.396193	0.0220625	0.7105	0.420323	49.7705	52.3516	41.2754	23.9758	23.1415	51.559	99.5376	145.03	210.017	260.51	347.85
2020-09-13 10:02:00	145.808	276.128	279.178	0.471955	0.0304481	0.157003	0.534865	Bean_L008___13.09.2020_10_01_26_data.csv	2405.22	NA	274.933	NA	0.958821	392855	0.791825	1.72862	0.333663	0.787791	0.609299	-0.00166185	0.501046	-0.783173	0.643184	0.336608	-0.0837305	0.81269	-0.111624	0.249901	0.739891	0.353977	0.396529	0.28223	-0.949126	0.917953	0.239904	0.052663	0.768128	0.446114	115.885	120.664	101.324	56.7921	52.3969	118.415	230.217	332.265	471.519	570.763	777.597
2020-09-13 10:02:00	185.897	311.815	347.749	0.403824	0.0109634	0.183587	0.557612	Bean_L008___13.09.2020_10_01_26_data.csv	3295.09	NA	274.933	NA	0.967833	248950	0.694999	1.54251	0.267644	0.68412	0.427063	-0.034339	0.485294	-0.764543	0.592865	0.365913	-0.0859673	0.752583	-0.121905	0.180682	0.617822	0.325058	0.378842	0.153782	-0.94431	0.904121	0.271151	0.050416	0.683902	0.437727	82.9744	85.7943	69.4877	40.2581	35.9391	84.2127	161.248	235.644	336.081	411.13	549.36
2020-09-13 10:02:00	146.841	281.709	304.631	0.47875	0.0508681	0.165238	0.543351	Bean_L008___13.09.2020_10_01_26_data.csv	2046.54	NA	274.933	NA	0.968955	261243	0.76779	1.66268	0.311358	0.761414	0.547716	0.0180471	0.47581	-0.746542	0.59763	0.313542	-0.0642708	0.781891	-0.118015	0.226418	0.70853	0.371096	0.368231	0.23777	-0.939581	0.90546	0.215449	0.0721537	0.743219	0.440911	90.1941	94.7331	76.8184	43.3384	39.962	93.648	183.172	261.609	366.367	442.529	599.498
2020-09-13 10:02:00	164.89	320.568	278.642	0.485632	0.0391834	0.13873	0.516609	Bean_L008___13.09.2020_10_01_26_data.csv	2631	NA	274.933	NA	0.926332	NA	0.739516	1.50625	0.256766	0.735851	0.414579	-0.0214446	0.427017	-0.774224	0.647095	0.305652	-0.0800113	0.769079	-0.114627	0.169359	0.678336	0.33655	0.314079	0.13637	-0.946822	0.919	0.207112	0.0563963	0.719309	0.443675	186.987	199.14	166.389	93.5361	86.8936	203.979	398.535	581.089	830.631	1018.64	1404
2020-09-13 10:02:00	147.715	280.932	332.637	0.474196	0.0477981	0.16076	0.542537	Bean_L008___13.09.2020_10_01_26_data.csv	2048.44	NA	274.933	NA	0.970059	263637	0.763498	1.63363	0.301773	0.758563	0.521963	-0.00347464	0.465471	-0.782609	0.653232	0.315175	-0.0771742	0.788166	-0.113541	0.216358	0.705154	0.35239	0.356696	0.21788	-0.948981	0.920637	0.217176	0.0592414	0.741143	0.444558	77.1533	82.8578	69.4405	39.3464	36.594	86.4911	165.121	240.753	337.987	412.457	567.032
2020-09-13 10:02:00	154.694	292.733	382.578	0.471553	0.0425677	0.134836	0.510629	Bean_L008___13.09.2020_10_01_26_data.csv	2618.31	NA	274.933	NA	0.926332	NA	0.739516	1.50625	0.256766	0.735851	0.414579	-0.0214446	0.427017	-0.774224	0.647095	0.305652	-0.0800113	0.769079	-0.114627	0.169359	0.678336	0.33655	0.314079	0.13637	-0.946822	0.919	0.207112	0.0563963	0.719309	0.443675	186.987	199.14	166.389	93.5361	86.8936	203.979	398.535	581.089	830.631	1018.64	1404
2020-09-13 10:02:00	66.608	111.18	181.208	0.400902	0.0482472	0.158241	0.521344	Bean_L008___13.09.2020_10_01_26_data.csv	2323.66	NA	274.933	NA	0.970059	263637	0.763498	1.63363	0.301773	0.758563	0.521963	-0.00347464	0.465471	-0.782609	0.653232	0.315175	-0.0771742	0.788166	-0.113541	0.216358	0.705154	0.35239	0.356696	0.21788	-0.948981	0.920637	0.217176	0.0592414	0.741143	0.444558	77.1533	82.8578	69.4405	39.3464	36.594	86.4911	165.121	240.753	337.987	412.457	567.032
2020-09-13 10:03:00	59.57	106.716	155.803	0.441789	0.0327069	0.147757	0.536029	Bean_L008___13.09.2020_10_01_26_data.csv	2027.71	NA	278.365	NA	0.980851	210600	0.839802	1.95991	0.396386	0.83295	0.827437	0.011598	0.558287	-0.785454	0.632502	0.357935	-0.081414	0.850854	-0.119246	0.316468	0.794068	0.365521	0.461458	0.445761	-0.94971	0.915071	0.262624	0.0549887	0.815286	0.439905	58.2375	60.4464	48.4474	27.6221	25.5124	54.5633	104.455	150.921	211.587	259.262	361.021
2020-09-13 10:03:00	216.281	354.712	230.188	0.390262	0.0127826	0.162444	0.542502	Bean_L008___13.09.2020_10_01_26_data.csv	2885.8	NA	278.365	NA	0.982683	130576	0.694504	1.64908	0.305427	0.687529	0.501802	-0.0142982	0.47634	-0.733736	0.575613	0.325355	-0.0797751	0.740224	-0.0583072	0.220191	0.621785	0.342874	0.368823	0.212919	-0.936172	0.899224	0.227958	0.0566331	0.681234	0.488095	49.7875	50.6331	41.9608	22.2798	20.5824	49.9241	95.8962	137.281	192.201	231.375	306.825
2020-09-13 10:03:00	130.31	263.732	443.821	0.5059	0.0438009	0.15703	0.543653	Bean_L008___13.09.2020_10_01_26_data.csv	2174.09	NA	278.365	NA	0.963542	257410	0.662961	1.59283	0.283913	0.652618	0.450227	-0.0331128	0.477185	-0.73967	0.57237	0.34094	-0.0823833	0.722104	-0.147045	0.19766	0.581351	0.326155	0.369768	0.177039	-0.937757	0.898294	0.24451	0.0540157	0.65607	0.416798	87.3264	94.8542	79.1052	46.2588	42.7443	100.637	198.666	289.519	412.817	499.906	648.875
2020-09-13 10:03:00	216.864	357.455	285.589	0.393312	0.0156517	0.158246	0.535859	Bean_L008___13.09.2020_10_01_26_data.csv	2917.33	NA	278.365	NA	0.947898	NA	0.803213	1.81282	0.35843	0.797561	0.683725	-0.0132331	0.54066	-0.797216	0.645679	0.371967	-0.0950794	0.822778	-0.125799	0.276091	0.75156	0.343814	0.441353	0.339103	-0.952706	0.918621	0.277632	0.0412479	0.779281	0.434524	140.123	148.254	123.901	72.1084	66.3074	152.36	292.967	424.331	601.386	724.631	960.848
2020-09-13 10:03:00	216.179	356.758	259.822	0.394046	0.012541	0.155152	0.533355	Bean_L008___13.09.2020_10_01_26_data.csv	2912.88	NA	278.365	NA	0.947898	NA	0.803213	1.81282	0.35843	0.797561	0.683725	-0.0132331	0.54066	-0.797216	0.645679	0.371967	-0.0950794	0.822778	-0.125799	0.276091	0.75156	0.343814	0.441353	0.339103	-0.952706	0.918621	0.277632	0.0412479	0.779281	0.434524	140.123	148.254	123.901	72.1084	66.3074	152.36	292.967	424.331	601.386	724.631	960.848
2020-09-13 10:03:00	28.853	51.842	123.994	0.443443	0.0274479	0.184138	0.586983	Bean_L008___13.09.2020_10_01_26_data.csv	1771	NA	278.365	NA	0.949947	411107	0.743313	1.64181	0.306561	0.739485	0.519376	-0.0024451	0.466722	-0.763079	0.625906	0.313898	-0.077217	0.768621	-0.124418	0.221381	0.682617	0.353291	0.35809	0.218922	-0.943928	0.913277	0.215826	0.0591985	0.722055	0.435662	125.631	138.024	118.338	67.9234	63.4846	146.385	286.561	416.901	589.651	715.461	956.698
2020-09-13 10:03:00	98.373	199.636	327.818	0.507238	0.0334179	0.128578	0.506827	Bean_L008___13.09.2020_10_01_26_data.csv	2709.89	NA	278.365	NA	0.972923	224073	0.729006	1.69354	0.320532	0.71801	0.54948	-0.0136888	0.532047	-0.800711	0.638822	0.381868	-0.0817978	0.777923	-0.177393	0.236065	0.657377	0.343412	0.431565	0.24589	-0.95359	0.91678	0.288248	0.0546035	0.713224	0.390711	52.3897	59.7649	50.9244	32.1734	29.6087	70.7671	140.126	208.699	300.61	369.88	492.718
2020-09-13 10:03:00	91.512	184.663	326.538	0.504438	0.0458825	0.127567	0.499929	Bean_L008___13.09.2020_10_01_26_data.csv	2420.23	NA	278.365	NA	0.949947	411107	0.743313	1.64181	0.306561	0.739485	0.519376	-0.0024451	0.466722	-0.763079	0.625906	0.313898	-0.077217	0.768621	-0.124418	0.221381	0.682617	0.353291	0.35809	0.218922	-0.943928	0.913277	0.215826	0.0591985	0.722055	0.435662	125.631	138.024	118.338	67.9234	63.4846	146.385	286.561	416.901	589.651	715.461	956.698
2020-09-13 10:03:00	98.571	199.673	296.219	0.506337	0.0348313	0.132047	0.510047	Bean_L008___13.09.2020_10_01_26_data.csv	2715.35	NA	278.365	NA	0.97421	176918	0.706394	1.72579	0.327749	0.698293	0.563643	0.00652337	0.478269	-0.639791	0.458651	0.299094	-0.0637908	0.720546	-0.111078	0.243666	0.634323	0.361116	0.37098	0.260282	-0.909942	0.863737	0.200194	0.0726331	0.685947	0.446556	81.8341	89.4592	72.0581	40.3344	36.014	81.4287	156.865	223.946	315.441	376.069	486.85
2020-09-13 10:03:00	158.442	341.243	292.958	0.535692	0.040812	0.149956	0.530075	Bean_L008___13.09.2020_10_01_26_data.csv	2164.71	NA	278.365	NA	0.96468	314168	0.762353	1.57646	0.282996	0.756077	0.478071	0.00494852	0.467255	-0.781152	0.640232	0.333801	-0.0771345	0.795182	-0.126588	0.196701	0.70221	0.359745	0.358684	0.183543	-0.948607	0.917159	0.236921	0.0592812	0.741633	0.433873	94.6441	100.679	81.4998	45.1731	41.6577	94.9854	188.424	274.476	390.894	477.662	654.419
2020-09-13 10:03:00	184.075	318.824	259.066	0.422643	0.0391952	0.140648	0.515499	Bean_L008___13.09.2020_10_01_26_data.csv	2373.84	NA	278.365	NA	0.973051	241650	0.762284	1.64292	0.303773	0.75545	0.529422	-0.00603176	0.493887	-0.795932	0.653792	0.346809	-0.0775809	0.795373	-0.119552	0.218456	0.701469	0.350148	0.388481	0.224218	-0.95238	0.920786	0.250758	0.0588337	0.741617	0.439655	64.7869	70.594	58.9179	34.5548	31.7305	72.0748	141.789	207.219	293.002	359.278	496.312
2020-09-13 10:03:00	71.896	136.857	236.747	0.474661	0.0377383	0.162245	0.540691	Bean_L008___13.09.2020_10_01_26_data.csv	1803.78	NA	278.365	NA	0.969781	250916	0.769382	1.89184	0.379945	0.764154	0.719568	0.0268277	0.526052	-0.747244	0.594624	0.327088	-0.0746835	0.779782	-0.175708	0.298943	0.711778	0.378647	0.424765	0.373007	-0.939767	0.904616	0.229796	0.0617374	0.744034	0.392184	82.973	86.7807	73.9243	44.2471	42.2881	99.266	191.926	276.401	386.882	457.904	587.262
2020-09-13 10:03:00	72.043	136.846	268.383	0.473549	0.0412246	0.161033	0.539231	Bean_L008___13.09.2020_10_01_26_data.csv	1803.14	NA	278.365	NA	0.969781	250916	0.769382	1.89184	0.379945	0.764154	0.719568	0.0268277	0.526052	-0.747244	0.594624	0.327088	-0.0746835	0.779782	-0.175708	0.298943	0.711778	0.378647	0.424765	0.373007	-0.939767	0.904616	0.229796	0.0617374	0.744034	0.392184	82.973	86.7807	73.9243	44.2471	42.2881	99.266	191.926	276.401	386.882	457.904	587.262
2020-09-13 10:03:00	127.239	247.233	340.365	0.485349	0.0345391	0.149575	0.540715	Bean_L008___13.09.2020_10_01_26_data.csv	2434.88	NA	278.365	NA	0.965536	298682	0.780841	1.95961	0.395466	0.772482	0.780132	0.00310824	0.548341	-0.758648	0.601297	0.342294	-0.0808363	0.794256	-0.168199	0.315486	0.721664	0.358142	0.450101	0.419131	-0.942769	0.906486	0.245951	0.0555684	0.755797	0.398712	92.4733	96.8769	81.0194	48.4344	47.2418	109.918	212.177	303.492	425.259	507.282	659.34
2020-09-13 10:03:00	127.173	291.721	340.889	0.564059	0.0480317	0.147182	0.520163	Bean_L008___13.09.2020_10_01_26_data.csv	1732.57	NA	278.365	NA	0.974097	203511	0.745943	1.85021	0.366815	0.740655	0.674187	0.0251377	0.516981	-0.721747	0.559189	0.322994	-0.0730389	0.761137	-0.139289	0.284986	0.683996	0.377197	0.4145	0.341122	-0.932945	0.894485	0.225455	0.0633846	0.722578	0.423319	74.8322	77.7806	63.7474	37.3594	34.7395	83.3315	163.677	235.455	328.814	388.877	498.055
2020-09-13 10:03:00	68.143	113.954	202.527	0.402013	0.0307786	0.141948	0.538019	Bean_L008___13.09.2020_10_01_26_data.csv	2864.55	NA	278.365	NA	0.968809	280345	0.767988	1.80059	0.353554	0.758869	0.651452	0.00736936	0.53596	-0.774353	0.611219	0.362082	-0.0792135	0.80205	-0.124484	0.270926	0.705516	0.361851	0.436009	0.320013	-0.946855	0.909243	0.267054	0.0571965	0.747316	0.435607	82.3164	88.3218	73.2411	41.8074	39.1122	88.0657	171.293	246.882	348.232	421.256	560.729
2020-09-13 10:03:00	165.745	284.173	304.718	0.416746	0.0259314	0.1371	0.529711	Bean_L008___13.09.2020_10_01_26_data.csv	2702.7	NA	278.365	NA	0.94898	362272	0.67686	1.64983	0.301846	0.668244	0.494152	-0.00157603	0.475635	-0.715351	0.549207	0.320039	-0.0692784	0.726241	-0.0902512	0.216435	0.599406	0.354052	0.368036	0.209708	-0.93121	0.891568	0.222324	0.0671481	0.666334	0.463243	137.284	145.637	118.939	65.2038	60.1351	140.895	276.862	407.026	582.819	707.284	932.603
2020-09-13 10:04:00	130.519	207.531	176.372	0.371088	0.0596462	0.119121	0.473288	Bean_L008___13.09.2020_10_01_26_data.csv	2205.7	NA	281.923	NA	0.968737	322692	0.809678	1.73537	0.337261	0.804105	0.625806	-0.00218218	0.528597	-0.788263	0.629515	0.373122	-0.0913719	0.831576	-0.100628	0.253698	0.759392	0.353522	0.42765	0.292491	-0.950429	0.91426	0.278869	0.044981	0.786298	0.454977	98.843	100.212	78.6061	44.2131	39.182	86.9062	168.75	244.049	345.006	418.346	571.586
2020-09-13 10:04:00	24.936	42.227	94.3194	0.409477	0.0309988	0.173527	0.576542	Bean_L008___13.09.2020_10_01_26_data.csv	2283.3	NA	281.923	NA	0.968737	322692	0.809678	1.73537	0.337261	0.804105	0.625806	-0.00218218	0.528597	-0.788263	0.629515	0.373122	-0.0913719	0.831576	-0.100628	0.253698	0.759392	0.353522	0.42765	0.292491	-0.950429	0.91426	0.278869	0.044981	0.786298	0.454977	98.843	100.212	78.6061	44.2131	39.182	86.9062	168.75	244.049	345.006	418.346	571.586
2020-09-13 10:04:00	60.453	101.941	166.075	0.406981	0.0302497	0.150465	0.534641	Bean_L008___13.09.2020_10_01_26_data.csv	2042.41	NA	281.923	NA	0.97718	169210	0.699025	1.70768	0.323994	0.695662	0.545362	0.016099	0.499954	-0.704593	0.524045	0.333943	-0.0687969	0.73583	-0.0922881	0.23971	0.631256	0.369415	0.3953	0.246393	-0.928269	0.884086	0.237072	0.0676296	0.683599	0.461628	67.4803	71.0391	58.8813	32.2944	28.8096	67.6731	130.193	185.829	262.808	313.493	406.172
2020-09-13 10:04:00	60.443	101.74	195.318	0.40591	0.0315636	0.153799	0.537132	Bean_L008___13.09.2020_10_01_26_data.csv	2040.08	NA	281.923	NA	0.977326	167975	0.698422	1.70867	0.322711	0.695009	0.545258	0.0162397	0.499834	-0.701379	0.519664	0.332049	-0.0667516	0.740264	-0.0963916	0.238358	0.630494	0.369536	0.395165	0.24642	-0.927385	0.882764	0.235061	0.0696747	0.684006	0.458364	66.7333	71.5119	57.703	31.8958	28.2197	67.085	130.508	186.57	260.82	312.476	405.689
2020-09-13 10:04:00	92.183	161.842	181.341	0.430414	0.0394062	0.160071	0.539314	Bean_L008___13.09.2020_10_01_26_data.csv	2396.35	NA	281.923	NA	0.959005	338572	0.7585	1.70497	0.326385	0.756006	0.574128	0.0101495	0.478711	-0.726139	0.574443	0.310678	-0.0741538	0.772359	-0.12236	0.242229	0.702126	0.364265	0.371474	0.259651	-0.934132	0.898889	0.212421	0.062268	0.73424	0.437353	125.086	132.44	107.827	60.7444	56.1578	125.9	243.988	352.143	494.487	593.7	785.757
2020-09-13 10:04:00	87.296	171.746	207.123	0.491716	0.0464236	0.138112	0.504925	Bean_L008___13.09.2020_10_01_26_data.csv	1948.67	NA	281.923	NA	0.969738	268602	0.790041	2.00103	0.405854	0.785016	0.818899	0.0182011	0.5515	-0.725573	0.555961	0.336772	-0.0763853	0.801597	-0.0762324	0.326585	0.736582	0.371229	0.453705	0.447517	-0.933979	0.893545	0.240079	0.0600322	0.764508	0.474257	95.2919	100.187	82	46.1634	40.9203	95.496	186.943	268.67	375.226	445.637	579.388
2020-09-13 10:04:00	187.86	395.22	273.265	0.52467	0.0371769	0.130479	0.506672	Bean_L008___13.09.2020_10_01_26_data.csv	2464.74	NA	281.923	NA	0.980285	117396	0.551164	1.48228	0.239761	0.535067	0.335717	-0.00996465	0.439589	-0.708069	0.534145	0.31925	-0.0594165	0.651865	-0.119693	0.151703	0.447743	0.346693	0.327962	0.102079	-0.929223	0.887112	0.221489	0.0769995	0.572507	0.439539	42.9925	46.7247	38.5236	21.5428	20.3975	49.0925	99.8327	149.607	215.81	262.301	343.421
2020-09-13 10:04:00	186.524	394.103	306.028	0.526712	0.0385517	0.129265	0.503932	Bean_L008___13.09.2020_10_01_26_data.csv	2467.72	NA	281.923	NA	0.950627	417138	0.767466	1.7448	0.335803	0.765618	0.608615	0.0189677	0.46042	-0.776708	0.666121	0.278068	-0.0695822	0.779663	-0.163388	0.252159	0.713515	0.37189	0.351071	0.285279	-0.947463	0.924043	0.178078	0.0668441	0.742533	0.402865	113.359	126.251	113.512	67.2568	63.6478	150.364	296.548	429.061	606.87	733.642	992.705
2020-09-13 10:04:00	190.457	378.598	377.58	0.496941	0.0406929	0.135453	0.513635	Bean_L008___13.09.2020_10_01_26_data.csv	2316.97	NA	281.923	NA	0.974379	112303	0.401491	1.34042	0.177589	0.39225	0.21773	-0.0207792	0.301322	-0.444717	0.295793	0.198814	-0.0416943	0.471486	-0.0455298	0.0876301	0.2905	0.33714	0.177882	0.0254549	-0.84757	0.806584	0.0956144	0.0946363	0.460889	0.497793	84.2589	90.2441	71.423	39.0714	33.0717	79.5487	153.229	221.77	313.028	373.156	470.195
2020-09-13 10:04:00	25.494	34.406	37.1034	0.259025	0.0821364	0.183775	0.578559	Bean_L008___13.09.2020_10_01_26_data.csv	2040.85	NA	281.923	NA	0.972742	211808	0.72412	1.61969	0.298475	0.725756	0.493776	0.0122873	0.435709	-0.71428	0.578806	0.28024	-0.0699194	0.746962	-0.103273	0.2129	0.666465	0.366118	0.323672	0.200927	-0.930919	0.900137	0.180358	0.0665068	0.703728	0.452856	81.3833	86.4064	69.9744	38.3578	34.9106	82.0186	160.84	231.383	323.732	391.713	522.236
2020-09-13 10:04:00	186.869	342.781	399.286	0.454845	0.0384863	0.138591	0.516839	Bean_L008___13.09.2020_10_01_26_data.csv	2406.3	NA	281.923	NA	0.949709	419116	0.761105	1.65456	0.309349	0.757898	0.536023	0.00640707	0.457864	-0.738167	0.599218	0.299746	-0.0743647	0.778982	-0.113622	0.224309	0.704365	0.361015	0.348229	0.229202	-0.937356	0.905904	0.200881	0.0620568	0.737518	0.444492	152.22	157.617	128.385	70.7261	64.6915	150.069	294.664	426.536	602.554	726.174	976.84
2020-09-13 10:04:00	191.218	342.058	278.393	0.440979	0.0289213	0.137649	0.51474	Bean_L008___13.09.2020_10_01_26_data.csv	2586.31	NA	281.923	NA	0.949709	419116	0.761105	1.65456	0.309349	0.757898	0.536023	0.00640707	0.457864	-0.738167	0.599218	0.299746	-0.0743647	0.778982	-0.113622	0.224309	0.704365	0.361015	0.348229	0.229202	-0.937356	0.905904	0.200881	0.0620568	0.737518	0.444492	152.22	157.617	128.385	70.7261	64.6915	150.069	294.664	426.536	602.554	726.174	976.84
2020-09-13 10:04:00	191.727	342.205	312.09	0.439731	0.0299079	0.138805	0.516001	Bean_L008___13.09.2020_10_01_26_data.csv	2585.13	NA	281.923	NA	0.949603	418523	0.760752	1.65554	0.309677	0.757458	0.536532	0.00580227	0.457781	-0.735636	0.595779	0.299453	-0.074003	0.773806	-0.113245	0.224654	0.703844	0.360488	0.348136	0.229662	-0.93668	0.90494	0.200573	0.062419	0.736239	0.444798	150.299	157.869	128.313	72.7181	65.5841	151.609	294.737	425.512	601.535	726.384	975.003
2020-09-13 10:04:00	166.109	324.241	384.215	0.487699	0.04101	0.143949	0.525564	Bean_L008___13.09.2020_10_01_26_data.csv	2284.28	NA	281.923	NA	0.971645	264254	0.7869	1.79869	0.355159	0.782346	0.661064	0.00175438	0.534043	-0.782727	0.62649	0.359366	-0.0822727	0.80674	-0.124413	0.272626	0.7334	0.356961	0.43383	0.323873	-0.949011	0.913437	0.264153	0.0541268	0.763037	0.435665	76.9678	80.9664	67.8442	39.3604	35.8992	84.0088	163.937	236.358	334.975	404.253	537.524
2020-09-13 10:04:00	146.52	291.118	304.284	0.496698	0.0283926	0.147752	0.537442	Bean_L008___13.09.2020_10_01_26_data.csv	2452.79	NA	281.923	NA	0.974905	208631	0.750869	1.72805	0.331449	0.74661	0.586971	0.00922267	0.497476	-0.758424	0.608512	0.32698	-0.0725636	0.773923	-0.106136	0.247566	0.691021	0.363461	0.392513	0.271219	-0.94271	0.908493	0.229681	0.0638604	0.728757	0.450551	68.5453	70.5121	58.05	33.6504	30.926	74.7438	146.437	212.968	301.651	363.655	481.908
2020-09-13 10:04:00	137.109	278.137	266.711	0.507046	0.047462	0.151627	0.528263	Bean_L008___13.09.2020_10_01_26_data.csv	2016.71	NA	281.923	NA	0.973267	240579	0.786226	1.74855	0.341552	0.784873	0.623391	0.0215377	0.477282	-0.762269	0.634736	0.299947	-0.0751686	0.791357	-0.110519	0.25823	0.736411	0.374103	0.369876	0.293866	-0.943716	0.915676	0.201093	0.0612514	0.759461	0.44701	77.943	81.7311	67.1508	39.4208	35.9549	85.1039	164.946	236.589	333.709	399.831	531.776
2020-09-13 10:04:00	39.226	66.25	115.276	0.407909	0.0438129	0.146376	0.53557	Bean_L008___13.09.2020_10_01_26_data.csv	2067.33	NA	281.923	NA	0.97277	233041	0.755822	1.67498	0.315915	0.752563	0.55027	0.0148854	0.486043	-0.752263	0.599749	0.327044	-0.0725522	0.784829	-0.0810157	0.231209	0.698054	0.368366	0.379682	0.241256	-0.941092	0.906053	0.229749	0.0638718	0.734626	0.470518	77.8511	82.688	66.2949	36.4028	33.1311	78.0787	154.562	224.238	318.479	385.807	517.429
2020-09-13 10:04:00	123.341	242.22	349.325	0.490788	0.0472205	0.152345	0.531069	Bean_L008___13.09.2020_10_01_26_data.csv	2050.5	NA	281.923	NA	0.97277	233041	0.755822	1.67498	0.315915	0.752563	0.55027	0.0148854	0.486043	-0.752263	0.599749	0.327044	-0.0725522	0.784829	-0.0810157	0.231209	0.698054	0.368366	0.379682	0.241256	-0.941092	0.906053	0.229749	0.0638718	0.734626	0.470518	77.8511	82.688	66.2949	36.4028	33.1311	78.0787	154.562	224.238	318.479	385.807	517.429
2020-09-13 10:04:00	135.932	275.731	365.606	0.507013	0.0480796	0.151185	0.528586	Bean_L008___13.09.2020_10_01_26_data.csv	2018.43	NA	281.923	NA	0.972921	241834	0.785755	1.74671	0.341356	0.784186	0.620431	0.0215944	0.477114	-0.753242	0.62132	0.299155	-0.0751232	0.794481	-0.146252	0.258024	0.735592	0.374152	0.369688	0.29163	-0.94135	0.912024	0.200258	0.0612969	0.759707	0.417468	79.0358	83.4792	68.4569	40.3244	37.237	87.0475	167.894	240.29	336.538	404.214	535.297
2020-09-13 10:06:00	22.104	30.2545	38.0084	0.269398	0.0538004	0.194167	0.627343	Bean_L008___13.09.2020_10_01_26_data.csv	2437.08	NA	279.553	NA	0.974289	99367.8	0.152513	1.14835	0.0800485	NA	0.0804422	-0.0748394	0.311923	-0.485982	0.265896	0.278207	-0.047968	NA	-0.0719231	-0.0114164	NA	0.288258	0.189189	-0.0577952	-0.861763	0.794941	0.178224	0.0884026	NA	0.477609	70.5389	71.3927	55.2831	29.8781	27.1724	64.0024	124.719	182.432	262.507	316.048	399.883
2020-09-13 10:06:00	119.553	224.885	279.307	0.468382	0.0482759	0.149318	0.521335	Bean_L008___13.09.2020_10_01_26_data.csv	2082.89	NA	279.553	NA	0.982679	131912	0.687977	1.72818	0.326471	0.678254	0.55499	-0.0258614	0.531656	-0.754211	0.570328	0.372996	-0.0791808	0.752057	-0.157889	0.242319	0.611009	0.332626	0.431121	0.256465	-0.941605	0.897707	0.278734	0.0572293	0.678866	0.407582	41.4355	45.3306	36.6474	20.9418	19.7649	44.2181	87.0643	127.46	181.36	224.31	297.451
2020-09-13 10:06:00	126.532	244.339	429.003	0.482147	0.0400272	0.170334	0.5575	Bean_L008___13.09.2020_10_01_26_data.csv	1844.17	NA	279.553	NA	0.973726	236076	0.782369	1.72814	0.333285	0.781005	0.604842	0.011601	0.48514	-0.741376	0.594907	0.314563	-0.0774821	0.798113	-0.111313	0.249502	0.731803	0.365523	0.37867	0.279872	-0.938211	0.904696	0.216529	0.0589327	0.757758	0.446366	83.7939	87.153	71.0567	39.7784	35.4674	79.9894	152.873	218.97	307.278	371.22	498.026
2020-09-13 10:06:00	22.001	30.939	49.0227	0.288891	0.0627657	0.193047	0.606697	Bean_L008___13.09.2020_10_01_26_data.csv	2438.33	NA	279.553	NA	0.974239	99453.6	0.153341	1.14727	0.0808746	NA	0.0800395	-0.0733198	0.313337	-0.484632	0.262893	0.278303	-0.046444	NA	-0.066826	-0.010585	NA	0.289658	0.1907	-0.0582101	-0.861307	0.79375	0.178325	0.0899179	NA	0.481553	68.7689	71.055	55.218	29.7474	28.0211	64.6411	124.624	183.28	262.215	314.998	400.089
2020-09-13 10:06:00	20.337	36.491	60.2824	0.442684	0.0463662	0.190582	0.58193	Bean_L008___13.09.2020_10_01_26_data.csv	2244.49	NA	279.553	NA	0.981109	73639.2	0.181123	1.16534	0.0900383	NA	0.093018	-0.0731452	0.319099	-0.485997	0.263403	0.280917	-0.0486978	NA	-0.0653629	-0.00135419	NA	0.289819	0.196862	-0.049485	-0.861768	0.793952	0.181069	0.0876768	NA	0.482681	51.0094	53.2997	41.6388	22.6881	19.9058	48.1159	91.7197	134.888	193.762	232.969	295.363
2020-09-13 10:06:00	95.133	183.452	188.045	0.481427	0.0443339	0.149894	0.514893	Bean_L008___13.09.2020_10_01_26_data.csv	2052.12	NA	279.553	NA	0.980146	154642	0.731398	1.76588	0.340193	0.720383	0.60221	0.0106233	0.517855	-0.72582	0.54695	0.341619	-0.0669	0.76716	-0.0951179	0.256794	0.66016	0.364676	0.415488	0.287265	-0.934045	0.890904	0.245233	0.0695264	0.712926	0.459378	57.5328	59.4163	48.9019	27.7008	25.2262	58.3364	114.006	163.382	232.02	277.048	362.731
2020-09-13 10:06:00	130.696	273.933	313.767	0.522891	0.0526015	0.145601	0.524173	Bean_L008___13.09.2020_10_01_26_data.csv	1844.87	NA	279.553	NA	0.980493	156090	0.758911	1.75052	0.339671	0.756827	0.609599	0.0173218	0.458866	-0.664323	0.516609	0.275935	-0.0720197	0.760709	-0.0327373	0.256243	0.703098	0.370471	0.349343	0.287508	-0.917006	0.881839	0.17584	0.064405	0.732285	0.507369	73.1203	74.9724	60.7909	31.8704	27.3005	64.2701	121.903	172.455	239.96	286.624	376.2
2020-09-13 10:06:00	129.508	271.458	295.668	0.522917	0.0506023	0.146274	0.522984	Bean_L008___13.09.2020_10_01_26_data.csv	1847.57	NA	279.553	NA	0.980493	156090	0.758911	1.75052	0.339671	0.756827	0.609599	0.0173218	0.458866	-0.664323	0.516609	0.275935	-0.0720197	0.760709	-0.0327373	0.256243	0.703098	0.370471	0.349343	0.287508	-0.917006	0.881839	0.17584	0.064405	0.732285	0.507369	73.1203	74.9724	60.7909	31.8704	27.3005	64.2701	121.903	172.455	239.96	286.624	376.2
2020-09-13 10:06:00	56.748	99.865	131.194	0.431753	0.0354848	0.157505	0.540261	Bean_L008___13.09.2020_10_01_26_data.csv	2012.37	NA	279.553	NA	0.977096	163459	0.683643	1.57724	0.279658	0.674625	0.44852	0.00160368	0.448104	-0.690117	0.523939	0.305212	-0.0659155	0.725977	-0.0656888	0.193215	0.606798	0.35683	0.337392	0.172339	-0.924267	0.884054	0.206648	0.0705104	0.670975	0.48243	69.795	73.2023	57.8833	30.7808	27.5144	65.0244	128.892	184.988	262.365	316.416	421.487
2020-09-13 10:06:00	135.225	316.173	407.825	0.572306	0.0517139	0.145109	0.518974	Bean_L008___13.09.2020_10_01_26_data.csv	1791.5	NA	279.553	NA	0.97922	179066	0.785163	1.81224	0.358374	0.782951	0.670161	0.0216588	0.489864	-0.68943	0.533012	0.298741	-0.0735037	0.785694	-0.0812234	0.276033	0.734121	0.374208	0.383966	0.33102	-0.924076	0.886773	0.199822	0.0629191	0.757503	0.470355	77.13	79.523	61.2262	33.6708	29.8322	67.9275	128.429	182.162	254.713	305.215	404.597
2020-09-13 10:06:00	55.271	96.0645	177.954	0.424647	0.0150637	0.180134	0.574606	Bean_L008___13.09.2020_10_01_26_data.csv	1808.86	NA	279.553	NA	0.979009	140688	0.645778	1.75644	0.332733	0.640112	0.55631	-0.0160447	0.486825	-0.669902	0.496367	0.307926	-0.0757997	0.70589	-0.105637	0.24892	0.566952	0.341331	0.380558	0.263457	-0.918591	0.875636	0.209513	0.060619	0.64157	0.450953	62.1747	63.1931	49.6003	28.5501	26.048	58.9398	115.67	166.519	235.161	281.811	367.545
2020-09-13 10:06:00	38.77	66.129	117.951	0.413722	0.0201762	0.167146	0.552238	Bean_L008___13.09.2020_10_01_26_data.csv	1826.97	NA	279.553	NA	0.980353	168341	0.759612	1.78536	0.344353	0.748331	0.636436	-0.0148143	0.524495	-0.769037	0.608966	0.354052	-0.0831772	0.788468	-0.153346	0.261191	0.693053	0.342418	0.423001	0.309662	-0.945478	0.908619	0.258479	0.0532186	0.738224	0.411457	51.4675	53.1683	44.1152	26.1884	23.7339	56.8157	109.496	158.179	221.88	268.639	361.423
2020-09-13 10:06:00	107.3	210.43	200.217	0.490092	0.0275187	0.155196	0.530488	Bean_L008___13.09.2020_10_01_26_data.csv	1964.93	NA	279.553	NA	0.975679	212472	0.778411	1.91991	0.381965	0.774447	0.748298	0.0162703	0.528286	-0.735446	0.578884	0.322371	-0.0706102	0.795736	-0.0907296	0.301093	0.724	0.369563	0.427298	0.393784	-0.93663	0.900159	0.224795	0.0658156	0.754185	0.462864	72.9541	77.4703	64.1942	35.3094	31.1504	73.2534	141.759	203.672	286.264	343.511	458.784
2020-09-13 10:06:00	109.511	215.966	254.821	0.492926	0.0310693	0.153578	0.531932	Bean_L008___13.09.2020_10_01_26_data.csv	1951.27	NA	279.553	NA	0.975635	212065	0.777368	1.91937	0.381782	0.77343	0.746167	0.0165205	0.527924	-0.730335	0.571552	0.321978	-0.0705733	0.795232	-0.117678	0.300898	0.722791	0.369779	0.426887	0.392281	-0.93526	0.898059	0.224379	0.0658526	0.75327	0.441187	74.4039	78.7303	63.2224	35.3781	32.633	73.3137	141.779	202.383	286.243	343.826	456.655
2020-09-13 10:06:00	107.111	210.743	201.851	0.491745	0.0315975	0.157677	0.531647	Bean_L008___13.09.2020_10_01_26_data.csv	1963.88	NA	279.553	NA	0.975679	212472	0.778411	1.91991	0.381965	0.774447	0.748298	0.0162703	0.528286	-0.735446	0.578884	0.322371	-0.0706102	0.795736	-0.0907296	0.301093	0.724	0.369563	0.427298	0.393784	-0.93663	0.900159	0.224795	0.0658156	0.754185	0.462864	72.9541	77.4703	64.1942	35.3094	31.1504	73.2534	141.759	203.672	286.264	343.511	458.784
2020-09-13 10:06:00	25.73	43.615	99.9982	0.410065	0.0372379	0.172856	0.538963	Bean_L008___13.09.2020_10_01_26_data.csv	1845.76	NA	279.553	NA	0.976226	215055	0.786258	1.88652	0.376525	0.781232	0.729995	0.0115382	0.517558	-0.742911	0.59406	0.319721	-0.0800905	0.798041	-0.135774	0.295304	0.732073	0.365469	0.415151	0.378199	-0.938618	0.904458	0.221988	0.0563167	0.760808	0.426255	71.8683	75.7871	62.4158	36.2481	32.2612	73.2948	140.608	202.224	283.214	338.971	447.11
2020-09-13 10:06:00	168.166	305.499	232.837	0.449537	0.0491069	0.142771	0.512145	Bean_L008___13.09.2020_10_01_26_data.csv	2084.36	NA	279.553	NA	0.970059	244352	0.749378	1.59207	0.288813	0.749069	0.484867	0.0163318	0.419816	-0.713257	0.584422	0.270268	-0.0687589	0.758579	-0.0888853	0.202783	0.693925	0.369616	0.306149	0.190149	-0.93064	0.901735	0.169899	0.0676677	0.724663	0.464323	95.6367	101.435	82.3304	44.4898	40.4046	93.3787	178.499	255.161	360.006	433.464	584.566
2020-09-13 10:06:00	164.096	299.613	319.383	0.452307	0.0510194	0.139475	0.501525	Bean_L008___13.09.2020_10_01_26_data.csv	2082.2	NA	279.553	NA	0.970059	244352	0.749378	1.59207	0.288813	0.749069	0.484867	0.0163318	0.419816	-0.713257	0.584422	0.270268	-0.0687589	0.758579	-0.0888853	0.202783	0.693925	0.369616	0.306149	0.190149	-0.93064	0.901735	0.169899	0.0676677	0.724663	0.464323	95.6367	101.435	82.3304	44.4898	40.4046	93.3787	178.499	255.161	360.006	433.464	584.566
2020-09-13 10:06:00	161.296	346.764	329.542	0.534853	0.0504859	0.142397	0.50852	Bean_L008___13.09.2020_10_01_26_data.csv	1984.47	NA	279.553	NA	0.974396	232132	0.782577	1.7706	0.345424	0.780939	0.637181	0.0131973	0.485233	-0.74234	0.603083	0.305364	-0.0768718	0.795926	-0.122538	0.262323	0.731725	0.366906	0.378774	0.305345	-0.938467	0.906984	0.206808	0.0595446	0.757489	0.437207	79.4503	84.23	67.0932	37.9644	34.3241	77.9378	149.853	216.657	303.615	365.774	492.847
2020-09-13 10:06:00	199.729	375.21	323.047	0.467687	0.0456574	0.149804	0.525454	Bean_L008___13.09.2020_10_01_26_data.csv	2115.66	NA	279.553	NA	0.978315	141196	0.626445	1.59101	0.282809	0.62757	0.433291	-0.00227007	0.433042	-0.646435	0.48321	0.282666	-0.0659173	0.679181	-0.0877436	0.196506	0.552556	0.353445	0.320726	0.167597	-0.911871	0.871537	0.182905	0.0705086	0.62405	0.465226	69.0211	71.683	55.8162	31.3104	27.9281	62.5679	119.682	172.844	242.931	290.742	381.333
2020-09-13 10:06:00	193.635	380.201	305.301	0.490704	0.051467	0.140321	0.51396	Bean_L008___13.09.2020_10_01_26_data.csv	2107.84	NA	279.553	NA	0.983965	170998	0.82087	2.15555	0.441063	0.812795	0.964268	0.0118512	0.607267	-0.794926	0.629927	0.385476	-0.0856618	0.842085	-0.15291	0.364367	0.769812	0.36574	0.517853	0.556518	-0.952125	0.914372	0.292123	0.050723	0.79762	0.411828	42.7739	45.5481	38.2587	21.6604	21.231	45.5233	88.8232	128.91	180.616	217.925	293.86
2020-09-13 10:06:00	153.242	320.605	340.561	0.522022	0.0490431	0.143128	0.514956	Bean_L008___13.09.2020_10_01_26_data.csv	1653.8	NA	279.553	NA	0.983965	170998	0.82087	2.15555	0.441063	0.812795	0.964268	0.0118512	0.607267	-0.794926	0.629927	0.385476	-0.0856618	0.842085	-0.15291	0.364367	0.769812	0.36574	0.517853	0.556518	-0.952125	0.914372	0.292123	0.050723	0.79762	0.411828	42.7739	45.5481	38.2587	21.6604	21.231	45.5233	88.8232	128.91	180.616	217.925	293.86
2020-09-13 10:07:00	112.172	184.442	258.418	0.391831	0.0410267	0.146445	0.524685	Bean_L008___13.09.2020_10_01_26_data.csv	2530.54	NA	271.683	NA	0.956264	358210	0.758152	1.91505	0.385264	0.751448	0.729189	-0.000325608	0.548219	-0.716591	0.532126	0.350422	-0.0811772	0.779367	-0.124725	0.304607	0.696736	0.355145	0.449962	0.382686	-0.931547	0.886509	0.254608	0.0552264	0.735339	0.435409	131.054	138.305	114.059	64.3061	60.2491	135.749	261.914	374.562	530.622	631.874	809.765
2020-09-13 10:07:00	56.9	116.445	230.472	0.511357	0.0538752	0.145664	0.521246	Bean_L008___13.09.2020_10_01_26_data.csv	2618.33	NA	271.683	NA	0.978062	135403	0.583454	1.5759	0.27278	0.570343	0.406697	-0.0235575	0.482527	-0.675248	0.466738	0.345902	-0.0665466	0.671756	-0.0842689	0.186036	0.487432	0.334674	0.375744	0.154097	-0.920102	0.866327	0.249792	0.0698796	0.595554	0.467964	61.3139	62.5155	49.1307	27.7894	23.6247	57.148	111.77	162.965	232.214	279.827	363.297
2020-09-13 10:07:00	112.946	184.903	236.976	0.389161	0.0457634	0.1467	0.526012	Bean_L008___13.09.2020_10_01_26_data.csv	2536.18	NA	271.683	NA	0.95382	396685	0.776516	1.92591	0.387341	0.764587	0.751225	0.0086898	0.563984	-0.726621	0.531478	0.369923	-0.0804199	0.7975	-0.0889279	0.30682	0.712292	0.362998	0.467977	0.397629	-0.934261	0.886315	0.275442	0.0559863	0.753051	0.46429	138.856	149.619	120.781	66.7624	60.7072	141.15	272.941	395.172	557.998	663.971	854.203
2020-09-13 10:07:00	200.868	392.394	252.436	0.488096	0.037384	0.140948	0.520662	Bean_L008___13.09.2020_10_01_26_data.csv	2386.3	NA	271.683	NA	0.959965	356572	0.774768	1.72915	0.33178	0.767788	0.600248	-0.0178662	0.522443	-0.778755	0.618242	0.363953	-0.0867322	0.800107	-0.142275	0.247915	0.716089	0.339721	0.420678	0.278231	-0.947991	0.911179	0.269055	0.0496473	0.7522	0.420816	103.49	110.706	92.3434	53.7884	49.9134	115.065	221.925	322.757	457.774	554.369	740.391
2020-09-13 10:07:00	87.775	152.221	215.321	0.423373	0.0332912	0.14669	0.523163	Bean_L008___13.09.2020_10_01_26_data.csv	2679.8	NA	271.683	NA	0.959965	356572	0.774768	1.72915	0.33178	0.767788	0.600248	-0.0178662	0.522443	-0.778755	0.618242	0.363953	-0.0867322	0.800107	-0.142275	0.247915	0.716089	0.339721	0.420678	0.278231	-0.947991	0.911179	0.269055	0.0496473	0.7522	0.420816	103.49	110.706	92.3434	53.7884	49.9134	115.065	221.925	322.757	457.774	554.369	740.391
2020-09-13 10:07:00	72.403	131.714	224.736	0.450304	0.0296654	0.175317	0.564115	Bean_L008___13.09.2020_10_01_26_data.csv	2528.87	NA	271.683	NA	0.965527	264392	0.695373	1.44702	0.233348	0.687706	0.354509	-0.0112146	0.42643	-0.765971	0.623763	0.321056	-0.074718	0.747805	-0.0764884	0.14506	0.621991	0.345593	0.313432	0.0956329	-0.944681	0.912692	0.223402	0.0617028	0.683268	0.474058	87.1222	91.7269	76.5648	41.3441	38.1738	90.6536	179.418	262.596	374.326	457.522	625.925
2020-09-13 10:07:00	144.055	272.574	288.277	0.4715	0.0368546	0.15584	0.543142	Bean_L008___13.09.2020_10_01_26_data.csv	2323.43	NA	271.683	NA	0.986042	73273.9	0.510937	1.56335	0.261097	0.464412	0.371169	-0.037315	0.506589	-0.629051	0.366932	0.370037	-0.0542759	0.620027	-0.0736465	0.173863	0.36927	0.32239	0.40277	0.139755	-0.906799	0.832782	0.275565	0.0821242	0.543659	0.47627	36.7128	37.2834	30.3615	16.1728	15.312	36.2208	71.3815	103.911	150.894	180.891	228.712
2020-09-13 10:07:00	29.426	44.523	76.5384	0.339083	0.00960456	0.204391	0.603391	Bean_L008___13.09.2020_10_01_26_data.csv	1978.8	NA	271.683	NA	0.986042	73273.9	0.510937	1.56335	0.261097	0.464412	0.371169	-0.037315	0.506589	-0.629051	0.366932	0.370037	-0.0542759	0.620027	-0.0736465	0.173863	0.36927	0.32239	0.40277	0.139755	-0.906799	0.832782	0.275565	0.0821242	0.543659	0.47627	36.7128	37.2834	30.3615	16.1728	15.312	36.2208	71.3815	103.911	150.894	180.891	228.712
2020-09-13 10:07:00	30.02	45.827	114.812	0.344928	0.0429556	0.222195	0.616084	Bean_L008___13.09.2020_10_01_26_data.csv	1983.75	NA	271.683	NA	0.987619	56583.6	0.38681	1.34374	0.171265	NA	0.213281	-0.0627769	0.462166	-0.616593	0.335229	0.381501	-0.0516802	0.56546	-0.0831057	0.0811535	NA	0.299332	0.353015	0.0310634	-0.903114	0.821359	0.287854	0.084709	0.468655	0.468878	29.5761	30.6905	25.1523	14.2444	12.2623	30.0067	60.0084	85.2352	121.48	147.092	186.68
2020-09-13 10:07:00	105.216	198.819	196.289	0.470794	0.0344489	0.159057	0.538889	Bean_L008___13.09.2020_10_01_26_data.csv	2082.6	NA	271.683	NA	0.97814	112122	0.416155	1.36956	0.192886	0.414503	0.234356	-0.0298898	0.407526	-0.608397	0.399986	0.313848	-0.0608875	0.562534	-0.0278886	0.103326	0.314645	0.329035	0.29265	0.0366273	-0.900667	0.844284	0.215773	0.0755318	0.483002	0.510964	60.768	62.6798	47.798	25.0268	22.517	53.928	107.506	157.123	224.326	269.845	347.264
2020-09-13 10:07:00	110.743	236.141	212.926	0.531029	0.0327718	0.167259	0.546281	Bean_L008___13.09.2020_10_01_26_data.csv	1738.69	NA	271.683	NA	0.98364	109058	0.604447	1.56895	0.270254	0.577395	0.407674	-0.0315788	0.521806	-0.731335	0.509066	0.397175	-0.0733052	0.702159	-0.062561	0.183402	0.495408	0.327527	0.419957	0.15364	-0.935529	0.879542	0.304707	0.0631179	0.614085	0.484836	39.7528	42.675	33.9519	18.1508	16.7397	39.2691	73.9903	108.697	157.057	190.407	250.842
2020-09-13 10:07:00	134.706	282.045	446.44	0.522395	0.0385777	0.172836	0.568763	Bean_L008___13.09.2020_10_01_26_data.csv	1816.69	NA	271.683	NA	0.981625	146586	0.713355	1.68745	0.318499	0.704731	0.538424	0.00679742	0.525499	-0.738889	0.546035	0.370299	-0.0711892	0.763108	-0.105679	0.233926	0.641838	0.361354	0.424139	0.239332	-0.937549	0.890635	0.275845	0.0652362	0.69899	0.45092	51.4722	54.0099	41.3268	23.2094	22.4091	48.9034	96.8944	141.173	199.631	242.063	322.193
2020-09-13 10:07:00	132.882	271.525	379.799	0.510609	0.0455775	0.160919	0.536697	Bean_L008___13.09.2020_10_01_26_data.csv	1911.69	NA	271.683	NA	0.986498	116870	0.739359	1.60849	0.292078	0.730589	0.493636	-0.0367407	0.528785	-0.791879	0.612507	0.401353	-0.08952	0.78885	-0.156769	0.206201	0.672145	0.322906	0.427863	0.199668	-0.95135	0.909599	0.309209	0.0468443	0.722998	0.40854	34.5622	36.0104	29.0076	17.2871	15.4643	33.5452	66.419	97.3928	138.307	170.857	230.682
2020-09-13 10:07:00	140.737	288.533	290.909	0.512233	0.0411446	0.156458	0.531022	Bean_L008___13.09.2020_10_01_26_data.csv	1884.46	NA	271.683	NA	0.977498	209415	0.799247	1.67251	0.318331	0.79991	0.5702	0.0166788	0.448595	-0.733967	0.605182	0.282762	-0.0726658	0.796593	-0.052196	0.233749	0.754369	0.369916	0.337937	0.249581	-0.936234	0.907568	0.183006	0.0637581	0.77086	0.49275	82.6061	82.8903	65.7922	34.9698	30.6338	70.7292	134.231	191.554	268.066	322.974	445.381
2020-09-13 10:07:00	56.959	111.123	232.261	0.487424	0.0336016	0.16728	0.546386	Bean_L008___13.09.2020_10_01_26_data.csv	2165.2	NA	271.683	NA	0.965914	285628	0.738322	1.57751	0.281594	0.728318	0.469396	-0.00563725	0.489895	-0.784272	0.627076	0.356024	-0.0728579	0.778865	-0.113951	0.195236	0.669475	0.350495	0.384001	0.180819	-0.949408	0.913597	0.260585	0.0635657	0.720303	0.444224	85.7492	90.192	73.2199	42.3941	39.0779	92.1441	180.422	262.262	369.53	450.935	613.259
2020-09-13 10:07:00	125.216	266.473	297.193	0.530099	0.0524505	0.146965	0.514203	Bean_L008___13.09.2020_10_01_26_data.csv	2023.62	NA	271.683	NA	0.979333	174339	0.769362	1.96812	0.396228	0.760126	0.77771	0.00230044	0.559701	-0.747729	0.574452	0.354033	-0.076217	0.790935	-0.15151	0.316299	0.707005	0.357438	0.463075	0.419223	-0.939895	0.898891	0.25846	0.0602009	0.746203	0.413018	56.5864	58.8712	49.8713	29.4951	28.5161	64.4575	123.214	177.505	248.582	297.577	385.217
2020-09-13 10:07:00	136.157	276.41	390.305	0.507409	0.0337889	0.140352	0.522832	Bean_L008___13.09.2020_10_01_26_data.csv	2644.9	NA	271.683	NA	0.949612	398054	0.728097	1.52099	0.262438	0.724779	0.421045	-0.02223	0.434119	-0.762028	0.627285	0.309178	-0.0786438	0.752349	-0.141905	0.17526	0.665318	0.335853	0.321916	0.143223	-0.943653	0.913654	0.210837	0.0577679	0.707665	0.421127	129.846	137.195	116.882	67.7364	64.6612	146.191	284.769	412.647	584.694	704.364	945.839
2020-09-13 10:08:00	166.415	377.68	329.059	0.559376	0.0510187	0.158634	0.541695	Bean_L008___13.09.2020_10_01_26_data.csv	1774.31	NA	271.526	NA	0.982176	147968	0.74127	1.68995	0.317508	0.73065	0.553663	0.00530779	0.476193	-0.722583	0.566922	0.312066	-0.0711185	0.779939	-0.101898	0.232884	0.672216	0.360058	0.368659	0.247225	-0.933172	0.896726	0.213889	0.065307	0.722709	0.45396	54.9578	57.5956	44.6596	24.9711	21.6982	49.6891	95.8247	137.714	192.778	234.612	321.108
2020-09-13 10:08:00	39.953	63.68	153.281	0.372597	0.0212416	0.206623	0.617332	Bean_L008___13.09.2020_10_01_26_data.csv	2197.27	NA	271.526	NA	0.986696	101187	0.685468	1.62756	0.291192	0.649964	0.483233	-0.0815827	0.611591	-0.786279	0.518263	0.498592	-0.0924827	0.766746	-0.143022	0.205273	0.578292	0.282025	0.52287	0.20289	-0.949921	0.88234	0.415169	0.0438629	0.679852	0.420187	32.3489	31.1613	26.0046	13.5441	14.0482	30.5168	57.2461	83.9717	118.865	147.742	195.863
2020-09-13 10:08:00	40.499	65.169	106.191	0.378554	0.0353466	0.21834	0.625101	Bean_L008___13.09.2020_10_01_26_data.csv	2191.34	NA	271.526	NA	0.982176	147968	0.74127	1.68995	0.317508	0.73065	0.553663	0.00530779	0.476193	-0.722583	0.566922	0.312066	-0.0711185	0.779939	-0.101898	0.232884	0.672216	0.360058	0.368659	0.247225	-0.933172	0.896726	0.213889	0.065307	0.722709	0.45396	54.9578	57.5956	44.6596	24.9711	21.6982	49.6891	95.8247	137.714	192.778	234.612	321.108
2020-09-13 10:08:00	159.014	286.223	238.12	0.44444	0.0247074	0.155199	0.535408	Bean_L008___13.09.2020_10_01_26_data.csv	2899.44	NA	271.526	NA	0.962699	358076	0.799772	1.87703	0.375371	0.791815	0.730123	-0.00237804	0.554874	-0.780618	0.616286	0.371063	-0.0846921	0.821553	-0.123992	0.294077	0.744693	0.35335	0.457558	0.376505	-0.94847	0.910641	0.276663	0.0516972	0.776259	0.436012	102.959	110.058	91.2213	51.2624	48.7559	106.829	207.22	299.063	422.374	511.322	689.251
2020-09-13 10:08:00	105.826	220.142	179.35	0.519283	0.0484184	0.132697	0.485034	Bean_L008___13.09.2020_10_01_26_data.csv	1914.14	NA	271.526	NA	0.979736	79406.6	0.165112	1.15231	0.0810503	NA	0.0811956	-0.0865287	0.343066	-0.501931	0.251657	0.312012	-0.0506624	NA	-0.0568427	-0.0104082	NA	0.277433	0.222595	-0.0573452	-0.867094	0.789256	0.213831	0.0857221	NA	0.489213	53.6286	54.9611	41.9978	22.8101	20.4681	48.398	94.2431	138.997	199.326	239.838	304.387
2020-09-13 10:08:00	161.916	284.517	274.106	0.43091	0.0391798	0.136873	0.515212	Bean_L008___13.09.2020_10_01_26_data.csv	2515.31	NA	271.526	NA	0.974907	209846	0.721794	1.76395	0.340121	0.711427	0.59489	-0.016705	0.571475	-0.793413	0.603753	0.416413	-0.0860679	0.782578	-0.146439	0.256719	0.649667	0.340748	0.476566	0.283005	-0.951741	0.90717	0.325471	0.0503149	0.70882	0.41731	59.5022	61.4091	49.9929	30.3778	27.9162	62.356	122.458	181.03	258.419	314.978	418.482
2020-09-13 10:08:00	52.827	79.136	114.402	0.332453	0.0273291	0.193502	0.580838	Bean_L008___13.09.2020_10_01_26_data.csv	2600.67	NA	271.526	NA	0.978903	99485.2	0.353792	1.27226	0.146534	NA	0.169245	-0.0468845	0.356638	-0.612808	0.424216	0.289087	-0.0550648	0.506444	-0.0903846	0.0559015	NA	0.313774	0.237243	-0.00819662	-0.901986	0.852463	0.189656	0.0813381	0.443185	0.463137	53.5344	54.165	43.0837	23.7414	21.7034	53.3187	104.622	152.816	217.84	264.752	342.927
2020-09-13 10:08:00	39.609	73.335	145.518	0.45989	0.0496057	0.16217	0.558109	Bean_L008___13.09.2020_10_01_26_data.csv	2155.64	NA	271.526	NA	0.959734	353987	0.743701	1.60058	0.289584	0.732693	0.489125	-0.0252143	0.498273	-0.819948	0.681957	0.367027	-0.0878811	0.791261	-0.165513	0.20359	0.674619	0.333201	0.39341	0.195788	-0.958411	0.928173	0.272343	0.0484923	0.726713	0.401033	87.0658	92.5483	80.0697	47.2251	45.5106	104.706	205.179	301.004	432.928	529.049	719.984
2020-09-13 10:08:00	122.775	232.492	286.121	0.471917	0.0462189	0.158727	0.534798	Bean_L008___13.09.2020_10_01_26_data.csv	2216.75	NA	271.526	NA	0.959244	367562	0.783099	1.85977	0.368922	0.774107	0.706861	0.000542886	0.548277	-0.781569	0.621003	0.362613	-0.0783754	0.805525	-0.129682	0.287224	0.723595	0.355904	0.450029	0.361132	-0.948714	0.911937	0.267623	0.058037	0.759795	0.431316	101.459	110.485	95.0532	54.6288	51.5348	119.775	233.38	337.611	478.816	578.488	766.532
2020-09-13 10:08:00	178.536	356.577	314.213	0.499306	0.0447425	0.154822	0.534029	Bean_L008___13.09.2020_10_01_26_data.csv	2169.97	NA	271.526	NA	0.97234	252845	0.800826	2.02443	0.413042	0.792051	0.844651	0.0137458	0.575477	-0.761041	0.588907	0.363534	-0.0766727	0.811117	-0.180486	0.334278	0.744976	0.36738	0.481162	0.466446	-0.943395	0.903005	0.268607	0.0597441	0.775026	0.388001	74.7969	78.9572	68.2732	41.1194	38.9228	87.2494	170.651	243.473	342.022	408.105	530.749
2020-09-13 10:08:00	178.383	356.261	324.086	0.499291	0.043676	0.156003	0.535139	Bean_L008___13.09.2020_10_01_26_data.csv	2164.25	NA	271.526	NA	0.979333	174339	0.769362	1.96812	0.396228	0.760126	0.77771	0.00230044	0.559701	-0.747729	0.574452	0.354033	-0.076217	0.790935	-0.15151	0.316299	0.707005	0.357438	0.463075	0.419223	-0.939895	0.898891	0.25846	0.0602009	0.746203	0.413018	56.5864	58.8712	49.8713	29.4951	28.5161	64.4575	123.214	177.505	248.582	297.577	385.217
2020-09-13 10:08:00	115.537	193.618	367.8	0.403272	0.0145555	0.154425	0.552914	Bean_L008___13.09.2020_10_01_26_data.csv	2908.3	NA	271.526	NA	0.978441	119180	0.499015	1.54351	0.250492	0.456935	0.359205	-0.0589508	0.497165	-0.668381	0.430203	0.369147	-0.0648137	0.638957	-0.0615865	0.162838	0.361044	0.302824	0.392164	0.131072	-0.91816	0.854452	0.274612	0.0716114	0.540129	0.485584	51.2936	52.4894	41.406	22.8371	21.2582	49.638	98.2997	146.077	210.248	256.55	335.581
2020-09-13 10:09:00	111.07	200.84	282.679	0.446974	0.0380804	0.176857	0.562023	Bean_L008___13.09.2020_10_01_26_data.csv	2210.6	NA	286.034	NA	0.979281	184594	0.769256	1.81059	0.353557	0.757842	0.661687	-0.0153422	0.550152	-0.782332	0.611966	0.377521	-0.0821203	0.797091	-0.142691	0.270929	0.704299	0.341952	0.452167	0.328085	-0.94891	0.90945	0.283584	0.0542797	0.747326	0.420466	52.1414	56.145	47.5876	26.6911	26.4023	57.5603	110.43	160.619	228.086	278.767	373.016
2020-09-13 10:09:00	122.656	235.059	258.605	0.478191	0.0479702	0.166664	0.546039	Bean_L008___13.09.2020_10_01_26_data.csv	2028.12	NA	286.034	NA	0.963755	314628	0.768523	1.6782	0.318224	0.766359	0.558194	0.00696214	0.473118	-0.758243	0.620586	0.312311	-0.0771477	0.779971	-0.131353	0.233637	0.714393	0.361497	0.365225	0.245453	-0.942663	0.911822	0.214147	0.059268	0.743408	0.429932	102.717	108.558	90.8143	51.4454	49.017	110.898	213.44	305.254	430.649	519.646	694.299
2020-09-13 10:09:00	230.756	412.79	268.634	0.440985	0.0315765	0.157582	0.542852	Bean_L008___13.09.2020_10_01_26_data.csv	2470	NA	286.034	NA	0.963636	338998	0.781376	1.72366	0.331789	0.775226	0.599836	-0.00579	0.517714	-0.793972	0.645692	0.357582	-0.0828375	0.805441	-0.157935	0.247924	0.724926	0.350361	0.415328	0.276759	-0.951883	0.918625	0.262248	0.0535597	0.758422	0.407543	94.4358	99.9346	82.4828	48.9621	45.7887	103.897	202.602	291.768	412.766	500.534	675.266
2020-09-13 10:09:00	228.844	410.265	239.929	0.442205	0.0288913	0.1581	0.544466	Bean_L008___13.09.2020_10_01_26_data.csv	2465.67	NA	286.034	NA	0.963636	338998	0.781376	1.72366	0.331789	0.775226	0.599836	-0.00579	0.517714	-0.793972	0.645692	0.357582	-0.0828375	0.805441	-0.157935	0.247924	0.724926	0.350361	0.415328	0.276759	-0.951883	0.918625	0.262248	0.0535597	0.758422	0.407543	94.4358	99.9346	82.4828	48.9621	45.7887	103.897	202.602	291.768	412.766	500.534	675.266
2020-09-13 10:09:00	230.749	440.656	249.869	0.476352	0.0472803	0.142662	0.511863	Bean_L008___13.09.2020_10_01_26_data.csv	2212.65	NA	286.034	NA	0.955963	280809	0.613419	1.63346	0.293717	0.59633	0.457521	-0.0157485	0.479715	-0.716542	0.543079	0.324932	-0.0645682	0.695443	-0.148868	0.207916	0.516892	0.341593	0.372597	0.191063	-0.931534	0.889763	0.22751	0.0718566	0.618598	0.415257	97.3267	106.59	88.5615	50.6531	48.3211	117.958	235.824	349.216	502.107	613.386	798.326
2020-09-13 10:09:00	146.053	304.489	391.768	0.520334	0.0430521	0.163955	0.549932	Bean_L008___13.09.2020_10_01_26_data.csv	2127.18	NA	286.034	NA	0.976056	188225	0.744406	1.6151	0.295801	0.740093	0.499408	-0.0121867	0.482444	-0.743684	0.578743	0.332972	-0.0665003	0.759486	-0.180713	0.210099	0.683334	0.344736	0.375651	0.202936	-0.938824	0.900119	0.236041	0.0699259	0.721109	0.387802	63.0297	68.972	57.6262	35.2848	31.3804	72.492	139.315	200.082	279.39	335.736	450.151
2020-09-13 10:09:00	31.84	48.2255	86.4688	0.339768	0.0479998	0.177984	0.558321	Bean_L008___13.09.2020_10_01_26_data.csv	2574.67	NA	286.034	NA	0.969097	241716	0.705859	1.66507	0.310333	0.701046	0.520256	-0.0214307	0.495122	-0.744282	0.578318	0.344641	-0.0860766	0.74718	-0.142181	0.225342	0.637535	0.336562	0.389868	0.225525	-0.938982	0.899997	0.248449	0.0503061	0.690594	0.420894	83.9716	87.6809	71.9977	41.4721	38.8907	86.7957	166.334	240.199	341.178	412.058	541.797
2020-09-13 10:09:00	61.375	110.102	221.824	0.442562	0.0495618	0.168212	0.549588	Bean_L008___13.09.2020_10_01_26_data.csv	2204.96	NA	286.034	NA	0.98053	124494	0.605683	1.56391	0.26988	0.582248	0.408878	-0.0122388	0.474474	-0.674787	0.471214	0.340682	-0.0666446	0.685142	-0.0615448	0.183012	0.500904	0.34469	0.366739	0.153858	-0.919972	0.867751	0.244236	0.0697817	0.61183	0.485616	55.7872	57.5979	45.2041	24.1864	23.0251	51.872	98.587	143.689	201.769	243.659	318.503
2020-09-13 10:09:00	103.088	194.53	194.939	0.470068	0.04388	0.157407	0.520803	Bean_L008___13.09.2020_10_01_26_data.csv	2122.25	NA	286.034	NA	0.970694	270927	0.794958	1.95533	0.396183	0.785884	0.787743	-0.0102956	0.582107	-0.764279	0.576504	0.392044	-0.0908454	0.810705	-0.164521	0.316251	0.737617	0.346402	0.488787	0.422772	-0.944241	0.899479	0.299184	0.0455108	0.770235	0.401888	79.9022	86.5483	73.1757	42.4284	41.1579	90.1252	172.334	247.538	350.699	418.63	542.281
2020-09-13 10:09:00	31.824	47.7765	87.7807	0.333898	0.0809591	0.213734	0.603667	Bean_L008___13.09.2020_10_01_26_data.csv	2574.48	NA	286.034	NA	0.966826	175698	0.422179	1.3579	0.18868	0.424134	0.229333	-0.0812527	0.409804	-0.684161	0.499596	0.324902	-0.0786941	0.572243	-0.144129	0.0990054	0.325134	0.28233	0.295148	0.0313729	-0.922606	0.876634	0.227477	0.0577174	0.487674	0.419256	74.4561	76.5253	63.3128	36.6458	34.8452	79.4599	156.027	228.319	333.7	410.035	533.581
2020-09-13 10:09:00	104.638	213.963	209.865	0.510952	0.0488683	0.144383	0.514768	Bean_L008___13.09.2020_10_01_26_data.csv	2325.47	NA	286.034	NA	0.973595	192442	0.67445	1.78335	0.343161	0.6574	0.585214	-0.0269436	0.560319	-0.748993	0.543583	0.393713	-0.0801966	0.743164	-0.152664	0.25993	0.586869	0.331662	0.463782	0.283608	-0.940229	0.889911	0.30098	0.0562104	0.667815	0.412037	63.5269	65.7526	53.542	30.9611	30.0449	68.8487	135.045	198.211	285.5	346.393	450.736
2020-09-13 10:09:00	105.352	215.144	265.152	0.51032	0.0485142	0.143094	0.51817	Bean_L008___13.09.2020_10_01_26_data.csv	2324.93	NA	286.034	NA	0.973665	192245	0.672901	1.7818	0.342628	0.655119	0.583406	-0.0287247	0.560375	-0.740957	0.53038	0.3935	-0.0793696	0.744719	-0.101792	0.259367	0.584236	0.330075	0.463846	0.282515	-0.938099	0.885987	0.30075	0.0570399	0.667037	0.454045	63.7494	67.3106	54.0297	31.2211	28.7388	68.1146	134.522	199.471	285.176	346.558	449.886
2020-09-13 10:09:00	84.112	169.655	222.224	0.504217	0.0464796	0.151649	0.52209	Bean_L008___13.09.2020_10_01_26_data.csv	2227.84	NA	286.034	NA	0.970694	270927	0.794958	1.95533	0.396183	0.785884	0.787743	-0.0102956	0.582107	-0.764279	0.576504	0.392044	-0.0908454	0.810705	-0.164521	0.316251	0.737617	0.346402	0.488787	0.422772	-0.944241	0.899479	0.299184	0.0455108	0.770235	0.401888	79.9022	86.5483	73.1757	42.4284	41.1579	90.1252	172.334	247.538	350.699	418.63	542.281
2020-09-13 10:09:00	78.371	137.138	188.847	0.428527	0.0463607	0.16062	0.527447	Bean_L008___13.09.2020_10_01_26_data.csv	2131.94	NA	286.034	NA	0.966018	270519	0.719927	1.68345	0.31791	0.716075	0.537695	-0.00135863	0.482274	-0.754496	0.6082	0.321897	-0.0774505	0.754864	-0.166664	0.233307	0.65511	0.354242	0.37546	0.237149	-0.94168	0.908407	0.224293	0.0589644	0.702183	0.40004	90.4997	93.2144	77.603	45.6911	43.3463	98.8149	191.337	277.13	391.623	472.254	622.894
2020-09-13 10:09:00	62.868	124.168	315.637	0.493688	0.0464352	0.17	0.559617	Bean_L008___13.09.2020_10_01_26_data.csv	2311.82	NA	286.034	NA	0.958536	271028	0.645961	1.48675	0.247395	0.64824	0.370315	-0.000518308	0.373516	-0.671691	0.545817	0.242329	-0.0634533	0.673231	-0.11601	0.159622	0.576305	0.354977	0.255534	0.1142	-0.919098	0.890571	0.140717	0.0729702	0.635729	0.442548	117.761	127.687	105.002	59.0491	54.9796	126.482	245.733	355.145	499.398	601.191	795.206
2020-09-13 10:09:00	167.886	325.11	310.684	0.483602	0.0303198	0.160049	0.551348	Bean_L008___13.09.2020_10_01_26_data.csv	2392.8	NA	286.034	NA	0.961194	295368	0.705539	1.80356	0.3438	0.686291	0.617831	-0.027886	0.556186	-0.7388	0.533293	0.384823	-0.0756098	0.760671	-0.118795	0.260606	0.620345	0.330823	0.459057	0.304626	-0.937525	0.886857	0.291421	0.0608093	0.692912	0.440274	100.751	106.222	85.4069	49.1078	44.7567	101.33	197.357	286.891	406.102	495.507	660.384
2020-09-13 10:09:00	67.532	124.353	308.216	0.456931	0.0409447	0.160306	0.54422	Bean_L008___13.09.2020_10_01_26_data.csv	2327.34	NA	286.034	NA	0.972261	240485	0.764482	1.70219	0.320955	0.755576	0.576317	-0.0164504	0.498935	-0.779073	0.632754	0.343164	-0.0834138	0.788061	-0.132157	0.23651	0.701617	0.340973	0.394154	0.261136	-0.948072	0.91514	0.246878	0.0529811	0.741878	0.429265	73.9069	75.1346	62.0956	36.5724	34.3021	79.8715	153.356	219.896	311.774	378.142	515.203
2020-09-13 10:09:00	21.143	30.1465	42.8741	0.298658	0.0538124	0.19375	0.592364	Bean_L008___13.09.2020_10_01_26_data.csv	1918.43	NA	286.034	NA	0.951349	398076	0.747039	1.64557	0.306952	0.744698	0.524203	0.000455309	0.466289	-0.745902	0.602296	0.312842	-0.0777887	0.766596	-0.106315	0.221792	0.688764	0.355827	0.357607	0.221958	-0.939412	0.906764	0.214709	0.0586253	0.724456	0.450408	136.948	146.489	122.692	69.8481	63.5734	146.023	283.208	411.15	581.507	699.741	926.842
2020-09-13 10:09:00	68.212	125.143	208.16	0.454928	0.0446681	0.163789	0.548813	Bean_L008___13.09.2020_10_01_26_data.csv	2329	NA	286.034	NA	0.972413	138968	0.441376	1.41068	0.20281	0.399279	0.26487	-0.0558036	0.453468	-0.667803	0.441598	0.353017	-0.0585722	0.586728	-0.112768	0.113533	0.298113	0.305689	0.343345	0.0623141	-0.917996	0.858204	0.257375	0.0778417	0.500049	0.445185	60.2392	64.2823	51.6602	29.6081	27.3109	67.2949	132.656	197.856	288.823	351.235	449.698
2020-09-13 10:10:00	173.691	342.189	273.492	0.492412	0.0548315	0.141334	0.507973	Bean_L008___13.09.2020_10_01_26_data.csv	2130.01	NA	295.043	NA	0.952372	418745	0.783081	1.67366	0.318548	0.778479	0.564815	-0.012354	0.500011	-0.784131	0.633396	0.354802	-0.0875231	0.808308	-0.0994539	0.224501	0.729589	0.34867	0.377898	0.231383	-0.944854	0.911186	0.240607	0.0517876	0.759564	0.458547	137.184	142.322	115.673	64.7794	58.2569	131.239	252.337	364.381	517.131	624.252	850.549
2020-09-13 10:10:00	59.209	112.953	228.239	0.475809	0.0263285	0.171266	0.560302	Bean_L008___13.09.2020_10_01_26_data.csv	1914.85	NA	295.043	NA	0.974582	164737	0.64575	1.59607	0.287032	0.635643	0.446208	0.00845777	0.469766	-0.723422	0.552134	0.327944	-0.0638688	0.713688	-0.0796134	0.191303	0.562974	0.366818	0.343499	0.161669	-0.927508	0.88725	0.211762	0.075482	0.64208	0.474197	66.8111	70.3786	59.2278	32.9158	28.3778	67.6054	131.499	190.619	267.695	322.552	423.839
2020-09-13 10:10:00	51.467	95.7605	176.661	0.462545	0.0575141	0.159494	0.538338	Bean_L008___13.09.2020_10_01_26_data.csv	1954.09	NA	295.043	NA	0.974613	150014	0.560525	1.42948	0.224438	0.55821	0.309003	-0.0191034	0.435383	-0.734027	0.563408	0.336342	-0.0717364	0.666207	-0.0945816	0.126011	0.475054	0.342726	0.304801	0.0647852	-0.930603	0.890682	0.220759	0.0676185	0.579762	0.462423	61.3503	63.3383	51.0374	27.6644	25.6969	62.1737	122.278	179.572	256.956	311.393	408.717
2020-09-13 10:10:00	69.469	137.617	162.249	0.4952	0.0286435	0.172061	0.563081	Bean_L008___13.09.2020_10_01_26_data.csv	1913.76	NA	295.043	NA	0.970291	262131	0.776827	1.70844	0.328823	0.771834	0.588222	-0.00645141	0.502964	-0.784402	0.636922	0.349417	-0.0857706	0.804733	-0.100082	0.235372	0.721706	0.353845	0.381275	0.250725	-0.944929	0.912184	0.234808	0.0535485	0.753957	0.458046	84.0119	88.3978	71.6593	40.3408	36.5377	81.4029	155.266	222.152	312.936	380.635	522.011
2020-09-13 10:10:00	84.953	165.555	250.095	0.486861	0.0397568	0.164154	0.546466	Bean_L008___13.09.2020_10_01_26_data.csv	1886.51	NA	295.043	NA	0.970291	262131	0.776827	1.70844	0.328823	0.771834	0.588222	-0.00645141	0.502964	-0.784402	0.636922	0.349417	-0.0857706	0.804733	-0.100082	0.235372	0.721706	0.353845	0.381275	0.250725	-0.944929	0.912184	0.234808	0.0535485	0.753957	0.458046	84.0119	88.3978	71.6593	40.3408	36.5377	81.4029	155.266	222.152	312.936	380.635	522.011
2020-09-13 10:10:00	239.81	411.907	239.338	0.417805	0.0178969	0.158128	0.535274	Bean_L008___13.09.2020_10_01_26_data.csv	2729.07	NA	295.043	NA	0.968276	234930	0.699801	1.59085	0.286553	0.689407	0.467288	-0.0330216	0.509396	-0.777506	0.599589	0.386043	-0.0891138	0.757425	-0.136633	0.1908	0.625003	0.330376	0.388641	0.169598	-0.943003	0.901451	0.274416	0.0501887	0.687474	0.428257	78.7822	82.3716	67.759	40.0511	36.0909	81.5277	157.077	229.385	326.5	394.211	519.386
2020-09-13 10:10:00	199.422	395.178	331.226	0.495361	0.0491659	0.157424	0.536481	Bean_L008___13.09.2020_10_01_26_data.csv	2046.82	NA	295.043	NA	0.975344	222615	0.77951	1.66882	0.315549	0.776378	0.557987	0.00188005	0.50636	-0.798778	0.65033	0.360782	-0.0812591	0.811455	-0.105521	0.221333	0.727095	0.361112	0.385163	0.22643	-0.948907	0.915949	0.247057	0.0580776	0.757463	0.453691	64.9844	70.1883	54.7245	32.0541	28.5114	67.4459	128.489	185.987	262.757	318.617	439.577
2020-09-13 10:10:00	65.822	105.222	165.187	0.374446	0.0153553	0.188384	0.583544	Bean_L008___13.09.2020_10_01_26_data.csv	2382.97	NA	295.043	NA	0.976568	166760	0.685091	1.66488	0.309123	0.675093	0.513137	-0.0108318	0.507397	-0.753373	0.576886	0.361009	-0.0767844	0.746335	-0.108545	0.21455	0.608408	0.350007	0.38635	0.207976	-0.936177	0.894737	0.247303	0.062564	0.675013	0.451258	60.8755	63.1136	53.0943	29.7278	26.7512	61.3053	118.472	170.998	241.36	291.276	384.604
2020-09-13 10:10:00	39.534	64.804	110.982	0.389945	0.0383459	0.160859	0.532088	Bean_L008___13.09.2020_10_01_26_data.csv	1991.87	NA	295.043	NA	0.985759	66297.9	0.434686	1.41596	0.206741	0.390897	0.265809	-0.0382256	0.45604	-0.652055	0.41434	0.356773	-0.0535955	0.577206	-0.0446966	0.107706	0.290586	0.325726	0.327999	0.0531022	-0.905928	0.842069	0.242732	0.0857239	0.493913	0.500915	30.8005	34.6998	28.6663	15.9498	14.3603	34.2525	69.2929	100.362	143.298	173.522	220.456
2020-09-13 10:10:00	161.308	273.35	272.077	0.409885	0.0437247	0.131898	0.504706	Bean_L008___13.09.2020_10_01_26_data.csv	2282.02	NA	295.043	NA	0.973944	224014	0.770865	1.79952	0.354441	0.766363	0.653427	-0.00488456	0.54475	-0.794186	0.632602	0.37685	-0.0835275	0.802732	-0.136724	0.262577	0.715226	0.355215	0.429407	0.302504	-0.947642	0.910961	0.264439	0.0558011	0.748949	0.428181	64.4719	69.6254	58.3687	33.2998	31.1636	73.2658	139.669	201.012	283.63	343.23	460.595
2020-09-13 10:10:00	135.874	257.947	321.803	0.473247	0.0528989	0.145606	0.519617	Bean_L008___13.09.2020_10_01_26_data.csv	2166.63	NA	295.043	NA	0.969885	179706	0.583623	1.57944	0.276094	0.57689	0.413686	-0.00643034	0.456088	-0.73725	0.579773	0.314885	-0.061897	0.680104	-0.0906531	0.179833	0.496114	0.353864	0.328053	0.144981	-0.931538	0.895599	0.197809	0.07745	0.596294	0.465532	64.4903	69.8046	59.1031	33.3898	30.2493	76.5155	153.218	225.421	322.067	390.907	512.579
2020-09-13 10:10:00	173.305	363.257	249.678	0.522914	0.0540137	0.134015	0.492482	Bean_L008___13.09.2020_10_01_26_data.csv	1835.62	NA	295.043	NA	0.973623	219116	0.784519	1.78956	0.351962	0.783934	0.657351	0.0102013	0.491495	-0.750882	0.609981	0.310382	-0.0750808	0.794359	-0.128327	0.259938	0.736069	0.368327	0.368178	0.302481	-0.935464	0.904477	0.193008	0.0642706	0.757702	0.435136	80.3417	84.3208	69.0931	40.0234	36.5459	81.4641	155.76	220.749	307.612	367.268	496.911
2020-09-13 10:10:00	178.924	342.608	251.499	0.47776	0.048847	0.134544	0.503332	Bean_L008___13.09.2020_10_01_26_data.csv	2197.56	NA	295.043	NA	0.966636	296005	0.794186	1.81763	0.362446	0.792493	0.68437	0.00446601	0.533665	-0.779469	0.622471	0.360032	-0.0858769	0.809229	-0.149028	0.271108	0.746254	0.363359	0.416575	0.322028	-0.943553	0.908074	0.246248	0.0534417	0.768455	0.417868	95.4444	101.362	84.314	48.4724	44.9255	99.6366	192.95	275.482	384.286	456.975	599.979
2020-09-13 10:10:00	157.207	299.441	306.481	0.474998	0.0468946	0.138659	0.508264	Bean_L008___13.09.2020_10_01_26_data.csv	2208.83	NA	295.043	NA	0.966784	295297	0.794761	1.82147	0.363813	0.79251	0.686616	0.00349852	0.534243	-0.778085	0.619851	0.361247	-0.0864617	0.809878	-0.112688	0.272567	0.746274	0.362519	0.417243	0.323728	-0.943165	0.907323	0.24756	0.0528542	0.769049	0.447912	96.8805	101.747	84.4777	47.6824	44.724	100.67	191.405	272.37	381.486	455.052	597.554
2020-09-13 10:10:00	130.68	244.673	289.146	0.465899	0.038748	0.160543	0.54369	Bean_L008___13.09.2020_10_01_26_data.csv	2248.92	NA	295.043	NA	0.95667	290396	0.672965	1.56813	0.276512	0.66519	0.440966	-0.0237589	0.451575	-0.741707	0.588799	0.319221	-0.0761498	0.725246	-0.144894	0.18027	0.596962	0.338609	0.322972	0.152738	-0.932827	0.898278	0.202436	0.0631998	0.662499	0.42135	107.691	114.807	95.4029	54.9361	51.1694	118.537	232.589	337.922	477.757	579.854	766.953
2020-09-13 10:11:00	107.555	194.389	363.622	0.446702	0.0523412	0.143301	0.506625	Bean_L008___13.09.2020_10_01_26_data.csv	2207.94	NA	305.135	NA	0.979674	75991.6	0.213651	1.19335	0.101886	NA	0.108924	-0.0853207	0.389699	-0.544551	0.262834	0.350847	-0.0462655	0.436673	-0.0752574	0.000601758	NA	0.28283	0.254042	-0.0446871	-0.870725	0.784341	0.236347	0.0930135	NA	0.477587	52.2186	52.941	39.9336	22.5691	20.5356	47.2529	90.2268	132.296	188.592	226.8	287.188
2020-09-13 10:11:00	204.584	388.811	314.042	0.473822	0.0503618	0.143443	0.513491	Bean_L008___13.09.2020_10_01_26_data.csv	2007.68	NA	305.135	NA	0.970935	280933	0.818106	1.94314	0.394036	0.813184	0.797609	0.0138622	0.547109	-0.774389	0.620638	0.351933	-0.0844967	0.832214	-0.111788	0.304915	0.770967	0.371487	0.432144	0.405945	-0.942129	0.907549	0.237516	0.054828	0.792592	0.44864	91.4639	95.2951	77.6926	43.7781	39.3422	86.7197	163.178	234.463	327.755	393.882	525.47
2020-09-13 10:11:00	121.853	224.674	343.109	0.457645	0.0488908	0.161445	0.54223	Bean_L008___13.09.2020_10_01_26_data.csv	2020.15	NA	305.135	NA	0.970935	280933	0.818106	1.94314	0.394036	0.813184	0.797609	0.0138622	0.547109	-0.774389	0.620638	0.351933	-0.0844967	0.832214	-0.111788	0.304915	0.770967	0.371487	0.432144	0.405945	-0.942129	0.907549	0.237516	0.054828	0.792592	0.44864	91.4639	95.2951	77.6926	43.7781	39.3422	86.7197	163.178	234.463	327.755	393.882	525.47
2020-09-13 10:11:00	205.35	389.567	357.133	0.472876	0.0560618	0.145591	0.514684	Bean_L008___13.09.2020_10_01_26_data.csv	2006.25	NA	305.135	NA	0.97095	280864	0.818351	1.94463	0.394094	0.813419	0.7991	0.0138605	0.547649	-0.776347	0.623289	0.351954	-0.0840917	0.833033	-0.115043	0.304977	0.771248	0.371486	0.432771	0.407044	-0.942679	0.908308	0.237539	0.0552347	0.79297	0.446003	93.0678	94.8044	76.8702	43.7098	39.7977	87.0991	163.594	233.583	328.083	393.394	525.035
2020-09-13 10:11:00	25.671	37.7755	57.783	0.320433	0.0494444	0.153086	0.535111	Bean_L008___13.09.2020_10_01_26_data.csv	2033.76	NA	305.135	NA	0.959794	255425	0.655994	1.70167	0.315279	0.643254	0.526331	-0.0234029	0.486966	-0.713089	0.540481	0.326806	-0.0735774	0.715803	-0.120413	0.221047	0.571706	0.338924	0.363019	0.223239	-0.924466	0.883662	0.210544	0.0657759	0.649251	0.44163	102.339	108.655	89.1791	50.6684	47.5586	109.637	214.457	313.591	448.094	541.104	707.753
2020-09-13 10:11:00	224.018	415.676	273.244	0.461076	0.0535562	0.139449	0.507226	Bean_L008___13.09.2020_10_01_26_data.csv	2051.59	NA	305.135	NA	0.967593	257616	0.758411	1.69211	0.32296	0.756425	0.567017	0.0109183	0.479668	-0.740914	0.588843	0.317715	-0.0722357	0.780528	-0.106793	0.229165	0.703479	0.368946	0.354723	0.236898	-0.932597	0.898291	0.200829	0.0671189	0.734806	0.452668	100.678	104.466	83.9762	46.2861	41.6823	94.7364	185.124	265.374	373.736	449.639	602.955
2020-09-13 10:11:00	203.492	373.599	290.195	0.455319	0.0420766	0.153129	0.531358	Bean_L008___13.09.2020_10_01_26_data.csv	2104.57	NA	305.135	NA	0.967222	262591	0.76126	1.6936	0.32369	0.760209	0.571621	0.0116665	0.477272	-0.739526	0.589545	0.314975	-0.0734401	0.776805	-0.0762007	0.229939	0.707948	0.369592	0.352004	0.239851	-0.932196	0.898498	0.197905	0.0659134	0.736167	0.476854	102.097	105.924	85.0212	46.1451	41.7779	98.8269	188.65	269.812	380.398	456.566	611.831
2020-09-13 10:11:00	200.108	404.354	244.275	0.505117	0.0570831	0.12789	0.484153	Bean_L008___13.09.2020_10_01_26_data.csv	1774.91	NA	305.135	NA	0.984496	64440.3	0.269984	1.26668	0.138861	NA	0.157226	-0.0897734	0.439618	-0.624486	0.348	0.383715	-0.062092	0.499448	-0.0386778	0.0381066	NA	0.278697	0.309545	-0.0159301	-0.897223	0.817943	0.271887	0.0772554	NA	0.505418	37.4622	37.9683	29.4614	15.6864	13.8019	32.9324	64.2304	94.9387	136.026	165.603	210.714
2020-09-13 10:11:00	204.342	374.017	420.721	0.453655	0.0478946	0.154676	0.536502	Bean_L008___13.09.2020_10_01_26_data.csv	2106.07	NA	305.135	NA	0.967222	262591	0.76126	1.6936	0.32369	0.760209	0.571621	0.0116665	0.477272	-0.739526	0.589545	0.314975	-0.0734401	0.776805	-0.0762007	0.229939	0.707948	0.369592	0.352004	0.239851	-0.932196	0.898498	0.197905	0.0659134	0.736167	0.476854	102.097	105.924	85.0212	46.1451	41.7779	98.8269	188.65	269.812	380.398	456.566	611.831
2020-09-13 10:11:00	210.177	377.425	315.807	0.443128	0.0526854	0.146827	0.520419	Bean_L008___13.09.2020_10_01_26_data.csv	2002.03	NA	305.135	NA	0.970117	231000	0.733411	1.78507	0.349775	0.727551	0.625159	-0.00303913	0.523865	-0.751549	0.581876	0.354015	-0.0821952	0.771602	-0.120401	0.257611	0.669509	0.356827	0.405268	0.287102	-0.935655	0.896225	0.239759	0.0571383	0.71442	0.441639	80.8222	85.7241	71.1143	40.9478	37.0633	86.2427	166.321	238.448	336.046	401.991	521.453
2020-09-13 10:11:00	37.106	66.0335	152.411	0.438073	0.0431596	0.171899	0.532679	Bean_L008___13.09.2020_10_01_26_data.csv	1877.4	NA	305.135	NA	0.978713	190492	0.796957	2.00994	0.408847	0.790524	0.834749	0.00874214	0.581875	-0.766546	0.585657	0.379901	-0.0802929	0.819317	-0.117874	0.320843	0.743909	0.367065	0.472728	0.438849	-0.93992	0.897348	0.267747	0.0590468	0.772815	0.4437	61.4247	65.5671	53.1238	30.5544	26.9891	63.0761	120.48	171.647	240.835	287.729	380.905
2020-09-13 10:11:00	182.04	328.928	263.602	0.446566	0.0499156	0.145034	0.522458	Bean_L008___13.09.2020_10_01_26_data.csv	2026.64	NA	305.135	NA	0.979826	85030.6	0.266221	1.2856	0.147393	NA	0.16685	-0.0992086	0.462239	-0.640595	0.352417	0.403534	-0.0685387	0.508735	-0.0772694	0.0468004	NA	0.269893	0.334991	-0.0075608	-0.902335	0.819602	0.293466	0.0708166	NA	0.476023	44.5297	45.7411	35.0857	18.7054	16.8078	41.6278	81.691	118.907	171.361	209.3	266.242
2020-09-13 10:11:00	209.043	375.94	304.966	0.443947	0.0543777	0.145605	0.520668	Bean_L008___13.09.2020_10_01_26_data.csv	2000.34	NA	305.135	NA	0.970107	230707	0.733622	1.78569	0.350075	0.727595	0.626112	-0.00306604	0.524236	-0.754051	0.585097	0.354249	-0.0820203	0.770612	-0.134474	0.25793	0.66956	0.356803	0.405695	0.287785	-0.93637	0.897182	0.240011	0.0573138	0.714369	0.430052	83.0505	86.2544	70.7127	41.3534	37.9161	86.965	165.707	238.294	335.988	403.378	522.861
2020-09-13 10:11:00	203.274	387.685	296.748	0.475672	0.0545575	0.140288	0.507513	Bean_L008___13.09.2020_10_01_26_data.csv	1988.82	NA	305.135	NA	0.973732	253687	0.819433	1.97232	0.402838	0.814141	0.823961	0.0159675	0.58393	-0.774717	0.59179	0.392584	-0.0866709	0.833752	-0.0984411	0.314374	0.772112	0.373301	0.475141	0.426171	-0.942222	0.899161	0.28153	0.0526441	0.794009	0.459354	86.5805	88.3058	70.6793	37.7338	35.4321	79.2999	150.253	214.534	300.084	358.469	468.13
2020-09-13 10:11:00	219.669	404.715	267.789	0.457226	0.0538136	0.139104	0.501169	Bean_L008___13.09.2020_10_01_26_data.csv	1973.41	NA	305.135	NA	0.975754	194267	0.75544	1.86946	0.374534	0.751734	0.697356	0.00742179	0.541785	-0.732042	0.549761	0.357269	-0.0798473	0.783396	-0.0834475	0.284018	0.697943	0.365922	0.42597	0.339278	-0.930025	0.886522	0.243267	0.0594937	0.733177	0.4712	74.3036	78.047	63.563	35.0518	31.0045	72.0711	135.654	194.792	274.34	329.892	429.944
2020-09-13 10:11:00	189.081	349.451	273.573	0.45892	0.0520297	0.137321	0.50554	Bean_L008___13.09.2020_10_01_26_data.csv	2067.98	NA	305.135	NA	0.971807	260518	0.803227	1.89187	0.382561	0.797932	0.746379	0.00678832	0.562095	-0.775625	0.601832	0.381619	-0.0870885	0.822954	-0.126928	0.292609	0.752738	0.365373	0.449581	0.369092	-0.942476	0.902107	0.269612	0.0522244	0.778586	0.436289	88.9125	89.8477	73.8567	41.3124	37.3919	82.5796	159.121	227.183	319.922	382.644	498.911
2020-09-13 10:11:00	115.788	216.504	276.996	0.465192	0.036032	0.154773	0.536983	Bean_L008___13.09.2020_10_01_26_data.csv	2239.66	NA	305.135	NA	0.971532	262902	0.803509	1.89232	0.382169	0.798158	0.748227	0.00652549	0.561501	-0.771847	0.59643	0.380762	-0.0873841	0.822927	-0.113402	0.292189	0.753007	0.365145	0.448889	0.370459	-0.941415	0.900525	0.268681	0.0519273	0.778805	0.447334	88.17	91.6786	73.2646	41.0588	38.1278	84.7035	161.041	231.418	324.724	384.916	503.157
2020-09-13 10:11:00	184.515	338.817	262.009	0.455415	0.0499311	0.137386	0.507523	Bean_L008___13.09.2020_10_01_26_data.csv	2097.87	NA	305.135	NA	0.971532	262902	0.803509	1.89232	0.382169	0.798158	0.748227	0.00652549	0.561501	-0.771847	0.59643	0.380762	-0.0873841	0.822927	-0.113402	0.292189	0.753007	0.365145	0.448889	0.370459	-0.941415	0.900525	0.268681	0.0519273	0.778805	0.447334	88.17	91.6786	73.2646	41.0588	38.1278	84.7035	161.041	231.418	324.724	384.916	503.157
2020-09-13 10:12:00	137.308	243.173	283.536	0.435349	0.0530581	0.143417	0.506652	Bean_L008___13.09.2020_10_01_26_data.csv	2136.18	NA	312.965	NA	0.97022	226456	0.761233	1.71471	0.331741	0.761336	0.584971	-0.00645608	0.497915	-0.770855	0.623954	0.337572	-0.084122	0.772039	-0.134301	0.260521	0.720879	0.346992	0.425279	0.297843	-0.948957	0.913391	0.266175	0.0498321	0.750475	0.421091	68.768	71.1329	59.632	35.4168	35.2273	78.4364	151.252	215.55	306.664	366.107	483.023
2020-09-13 10:12:00	128.403	226.288	254.605	0.432568	0.0490474	0.147615	0.514067	Bean_L008___13.09.2020_10_01_26_data.csv	2085.24	NA	312.965	NA	0.979359	101946	0.524941	1.39393	0.203089	0.501034	0.276896	-0.0497452	0.486133	-0.679467	0.421279	0.390302	-0.0532985	0.634664	-0.072508	0.127144	0.430713	0.308322	0.412461	0.0792235	-0.925616	0.852548	0.321706	0.0806699	0.572552	0.471112	42.2672	44.6247	35.8207	19.9754	18.7947	43.968	87.8903	126.269	181.175	218.246	286.281
2020-09-13 10:12:00	137.015	242.889	373.131	0.435896	0.0527559	0.13787	0.501711	Bean_L008___13.09.2020_10_01_26_data.csv	2145.88	NA	312.965	NA	0.972421	110665	0.30657	1.26344	0.144368	NA	0.15839	-0.0461644	0.330043	-0.579472	0.405135	0.263375	-0.0566786	0.466189	-0.120734	0.067167	NA	0.311566	0.245357	0.00250323	-0.897736	0.847141	0.188831	0.0773007	0.433813	0.432371	59.0283	62.0705	49.5991	27.3008	26.3398	58.9528	115.945	172.17	244.981	298.436	381.978
2020-09-13 10:12:00	55.864	95.421	150.758	0.414552	0.0464899	0.1373	0.494175	Bean_L008___13.09.2020_10_01_26_data.csv	1961.74	NA	312.965	NA	0.976406	179668	0.755891	1.67578	0.317578	0.753914	0.552966	0.0026942	0.47605	-0.732504	0.578576	0.318518	-0.0780989	0.776606	-0.0794652	0.245703	0.712404	0.355015	0.401515	0.272851	-0.939394	0.900807	0.246225	0.0558781	0.747344	0.46565	61.9361	65.0709	52.1384	28.5178	25.7377	58.56	110.853	160.314	227.246	276.922	373.137
2020-09-13 10:12:00	133.629	248.455	249.16	0.46216	0.0642102	0.1302	0.492175	Bean_L008___13.09.2020_10_01_26_data.csv	1930.46	NA	312.965	NA	0.965467	246189	0.7507	1.55991	0.280811	0.753588	0.459192	0.022063	0.397111	-0.690553	0.565979	0.251776	-0.0653719	0.754816	-0.0735677	0.207394	0.712032	0.371828	0.316546	0.196822	-0.928551	0.897215	0.176822	0.0686214	0.739619	0.470283	102.154	106.349	83.2173	45.4294	40.6278	90.9219	174.981	253.37	353.791	426.632	581.582
2020-09-13 10:12:00	133.189	247.409	273.759	0.461665	0.067405	0.131687	0.493187	Bean_L008___13.09.2020_10_01_26_data.csv	1935.25	NA	312.965	NA	0.966837	254468	0.756383	1.56156	0.280566	0.755736	0.465883	0.00696946	0.421997	-0.739192	0.61123	0.285618	-0.0753694	0.773952	-0.0844762	0.207139	0.714483	0.358746	0.343194	0.201809	-0.941085	0.909918	0.211921	0.0586148	0.747231	0.46169	89.0625	92.4717	73.7361	40.4321	37.5179	81.464	156.109	226.999	320.351	388.835	533.229
2020-09-13 10:12:00	42.021	66.3695	184.508	0.366863	0.0558761	0.173149	0.555335	Bean_L008___13.09.2020_10_01_26_data.csv	2112.9	NA	312.965	NA	0.98178	62817.4	0.173474	1.15702	0.0865624	NA	0.0888715	-0.0750574	0.314988	-0.507742	0.289048	0.282184	-0.0494132	NA	-0.138296	0.00866347	NA	0.285148	0.229501	-0.0399228	-0.876031	0.805363	0.208351	0.0845389	NA	0.417736	40.9442	40.7856	31.6948	19.0004	17.0006	37.5607	73.5506	108.208	153.695	188.006	238.564
2020-09-13 10:12:00	33.714	56.8285	110.589	0.406741	0.0306085	0.16455	0.57658	Bean_L008___13.09.2020_10_01_26_data.csv	1971.28	NA	312.965	NA	0.968123	240868	0.746275	1.55592	0.278171	0.744973	0.457018	0.00441734	0.42523	-0.746336	0.617402	0.290859	-0.0762646	0.771981	-0.092914	0.204652	0.702211	0.35652	0.346665	0.19609	-0.942881	0.911608	0.217373	0.0577174	0.739456	0.454971	83.2058	85.4045	68.7638	38.2261	34.5898	77.8289	147.78	215.19	305.687	371.978	508.227
2020-09-13 10:12:00	113.496	254.214	306.184	0.553542	0.0439532	0.156032	0.524693	Bean_L008___13.09.2020_10_01_26_data.csv	1977.52	NA	312.965	NA	0.978263	169878	0.780831	1.77165	0.347988	0.78308	0.638609	0.0227132	0.464256	-0.721255	0.59055	0.27855	-0.0715024	0.78057	-0.0862286	0.27756	0.745776	0.372388	0.388737	0.33814	-0.936527	0.904181	0.204575	0.0624884	0.766717	0.4603	62.0658	63.98	53.6755	29.1568	27.5778	59.1429	111.14	158.705	219.889	264.559	356.139
2020-09-13 10:12:00	87.559	190.414	226.924	0.540165	0.0385397	0.159169	0.532022	Bean_L008___13.09.2020_10_01_26_data.csv	2011.22	NA	312.965	NA	0.968574	133828	0.394848	1.41029	0.20335	NA	0.254658	-0.0603786	0.361087	-0.677588	0.538595	0.250947	-0.0560168	0.539734	-0.18356	0.127413	0.2884	0.298638	0.278195	0.0768222	-0.925116	0.889251	0.175965	0.0779606	0.487504	0.378639	45.0433	51.6189	45.9887	26.3761	27.4683	66.5496	137.055	207.621	307.12	381.255	489.243
2020-09-13 10:12:00	82.118	177.029	195.345	0.536131	0.0327624	0.150983	0.520073	Bean_L008___13.09.2020_10_01_26_data.csv	2009.01	NA	312.965	NA	0.968574	133828	0.394848	1.41029	0.20335	NA	0.254658	-0.0603786	0.361087	-0.677588	0.538595	0.250947	-0.0560168	0.539734	-0.18356	0.127413	0.2884	0.298638	0.278195	0.0768222	-0.925116	0.889251	0.175965	0.0779606	0.487504	0.378639	45.0433	51.6189	45.9887	26.3761	27.4683	66.5496	137.055	207.621	307.12	381.255	489.243
2020-09-13 10:12:00	201.881	395.365	335.111	0.489381	0.0500145	0.147051	0.520938	Bean_L008___13.09.2020_10_01_26_data.csv	1932.52	NA	312.965	NA	0.98398	92675.6	0.619487	1.54766	0.269569	0.621594	0.403827	-0.00236102	0.410151	-0.648971	0.496961	0.270233	-0.0664669	0.674638	-0.0990964	0.195724	0.563321	0.350589	0.330493	0.169601	-0.917388	0.876723	0.195941	0.0675267	0.63629	0.450009	42.2083	44.7308	35.6017	19.7811	16.7895	39.2499	74.7961	106.832	151.442	181.435	239.422
2020-09-13 10:12:00	130.981	263.241	367.476	0.50243	0.0532699	0.128643	0.489265	Bean_L008___13.09.2020_10_01_26_data.csv	2265.97	NA	312.965	NA	0.966326	288016	0.788231	1.78254	0.349551	0.785671	0.650337	0.000139471	0.518387	-0.791045	0.648651	0.346347	-0.0822928	0.815058	-0.155303	0.279202	0.74875	0.35278	0.447621	0.347164	-0.953863	0.920016	0.275383	0.0516692	0.778655	0.403284	74.393	80.1084	66.3351	38.7931	36.755	80.2558	156.03	225.485	322.532	394.527	537.994
2020-09-13 10:13:00	160.718	326.455	346.815	0.507688	0.0459673	0.143188	0.518729	Bean_L008___13.09.2020_10_01_26_data.csv	2236.19	NA	317.929	NA	0.95891	240896	0.676292	1.63259	0.298042	0.673766	0.484066	-0.0061755	0.458571	-0.664991	0.49083	0.297787	-0.0585347	0.697785	-0.10794	0.225319	0.621652	0.347239	0.382589	0.228127	-0.921739	0.874834	0.224588	0.0754493	0.677353	0.442851	97.2528	107.623	90.6199	50.9511	48.1503	107.94	208.953	301.019	424.4	509.175	664.405
2020-09-13 10:13:00	176.437	383.791	285.01	0.540279	0.0503558	0.134691	0.498592	Bean_L008___13.09.2020_10_01_26_data.csv	2144.72	NA	317.929	NA	0.970405	174225	0.624383	1.57038	0.277305	0.62065	0.421449	-0.0158477	0.45322	-0.711639	0.547032	0.31573	-0.0708997	0.689839	-0.102305	0.203752	0.562271	0.338703	0.376808	0.184007	-0.934052	0.891728	0.243311	0.0630918	0.64196	0.44742	63.8689	67.4927	55.9798	31.6441	29.2034	67.9972	134.315	197.82	283.488	343.572	449.131
2020-09-13 10:13:00	161.497	328.255	296.969	0.508013	0.0433594	0.14169	0.517383	Bean_L008___13.09.2020_10_01_26_data.csv	2237.43	NA	317.929	NA	0.959638	254180	0.656708	1.66233	0.308168	0.649979	0.495824	-0.000184908	0.489033	-0.746761	0.584407	0.333295	-0.0685049	0.721147	-0.119353	0.235877	0.594985	0.352496	0.415614	0.241015	-0.942987	0.902455	0.261692	0.0654884	0.668288	0.433509	78.4361	85.1872	71.9232	41.0458	38.243	92.5275	183.909	270.341	390.964	475.834	621.372
2020-09-13 10:13:00	65.106	115.247	214.363	0.435074	0.0370156	0.162824	0.547416	Bean_L008___13.09.2020_10_01_26_data.csv	2020.3	NA	317.929	NA	0.959638	254180	0.656708	1.66233	0.308168	0.649979	0.495824	-0.000184908	0.489033	-0.746761	0.584407	0.333295	-0.0685049	0.721147	-0.119353	0.235877	0.594985	0.352496	0.415614	0.241015	-0.942987	0.902455	0.261692	0.0654884	0.668288	0.433509	78.4361	85.1872	71.9232	41.0458	38.243	92.5275	183.909	270.341	390.964	475.834	621.372
2020-09-13 10:13:00	176.228	368.93	295.279	0.522326	0.0528408	0.1383	0.502806	Bean_L008___13.09.2020_10_01_26_data.csv	1809.89	NA	317.929	NA	0.967173	226522	0.707971	1.70745	0.324946	0.708347	0.553071	0.000649545	0.46676	-0.731088	0.5903	0.296871	-0.0727089	0.742483	-0.125431	0.253408	0.660638	0.353227	0.391448	0.279657	-0.939035	0.904111	0.223633	0.0612803	0.706862	0.428485	75.5161	79.5527	65.1091	38.0251	34.8353	81.457	156.327	226.561	322.804	391.917	521.115
2020-09-13 10:13:00	233.456	436.093	227.336	0.464665	0.0557993	0.121809	0.474568	Bean_L008___13.09.2020_10_01_26_data.csv	2050.45	NA	317.929	NA	0.968017	117095	0.228814	1.20954	0.115263	NA	0.119465	-0.0787804	0.348598	-0.543431	0.320415	0.299935	-0.0560418	NA	-0.086393	0.0376433	NA	0.281704	0.264961	-0.0204299	-0.88702	0.817181	0.226827	0.0779357	NA	0.460169	70.9703	72.7675	56.8791	31.2384	28.876	65.8577	128.767	189.984	274.574	332.599	424.259
2020-09-13 10:13:00	11.388	17.7295	31.6922	0.357681	0.0344556	0.124102	0.515726	Bean_L008___13.09.2020_10_01_26_data.csv	1885.56	NA	317.929	NA	0.97333	90221.2	0.149401	1.13834	0.07542	NA	0.0750886	-0.0690548	0.290237	-0.4738	0.267685	0.258541	-0.0432744	NA	-0.0481505	-0.00255239	NA	0.290682	0.203532	-0.0498828	-0.865214	0.797072	0.183823	0.0906437	NA	0.489914	63.0036	63.4884	49.4076	25.7918	23.9888	56.1215	113.775	165.009	235.864	285.597	361.366
2020-09-13 10:13:00	166.474	327.748	266.508	0.492068	0.0516294	0.13335	0.488504	Bean_L008___13.09.2020_10_01_26_data.csv	1880.71	NA	317.929	NA	0.972075	216884	0.758183	1.62954	0.304425	0.761636	0.516075	0.0155057	0.437612	-0.721052	0.587574	0.284218	-0.0771968	0.776293	-0.0602349	0.231973	0.721222	0.366161	0.35998	0.241969	-0.936475	0.903346	0.210465	0.0567828	0.748982	0.480648	80.2055	83.2503	64.7472	35.5434	31.7494	71.1475	136.628	194.545	274.449	330.201	447.109
2020-09-13 10:13:00	165.532	327.226	285.045	0.494135	0.0493495	0.133528	0.48654	Bean_L008___13.09.2020_10_01_26_data.csv	1876.92	NA	317.929	NA	0.971153	110291	0.26581	1.22823	0.12493	NA	0.134941	-0.0677776	0.354897	-0.579606	0.367447	0.299982	-0.0558729	0.45641	-0.0903488	0.0474345	NA	0.291857	0.271632	-0.0115523	-0.897775	0.834151	0.226875	0.0781041	0.413814	0.457021	63.1183	63.1253	50.4714	27.7298	24.605	60.2233	117.046	172.79	249.841	302.286	385.321
2020-09-13 10:13:00	195.423	397.764	280.029	0.508696	0.0503852	0.129172	0.480948	Bean_L008___13.09.2020_10_01_26_data.csv	1696.92	NA	317.929	NA	0.97936	119768	0.631653	1.52925	0.259578	0.624046	0.395998	-0.0148705	0.422978	-0.677522	0.516501	0.28923	-0.0649086	0.68841	-0.10951	0.185372	0.56605	0.339568	0.344247	0.162418	-0.925098	0.882668	0.215678	0.0690844	0.646379	0.441574	48.3539	51.3358	41.2063	21.9078	20.6143	48.9652	95.2039	138.843	197.107	240.865	322.811
2020-09-13 10:13:00	55.82	96.277	157.194	0.420215	0.0273377	0.148574	0.521645	Bean_L008___13.09.2020_10_01_26_data.csv	2329.51	NA	317.929	NA	0.97333	90221.2	0.149401	1.13834	0.07542	NA	0.0750886	-0.0690548	0.290237	-0.4738	0.267685	0.258541	-0.0432744	NA	-0.0481505	-0.00255239	NA	0.290682	0.203532	-0.0498828	-0.865214	0.797072	0.183823	0.0906437	NA	0.489914	63.0036	63.4884	49.4076	25.7918	23.9888	56.1215	113.775	165.009	235.864	285.597	361.366
2020-09-13 10:13:00	109.213	198.677	206.557	0.450297	0.0364227	0.171028	0.554335	Bean_L008___13.09.2020_10_01_26_data.csv	2121.52	NA	317.929	NA	0.967268	217060	0.703422	1.5086	0.259606	0.707939	0.403373	0.0115715	0.368646	-0.701371	0.591091	0.235674	-0.0665214	0.721978	-0.0988797	0.1854	0.660176	0.362749	0.28622	0.157572	-0.931387	0.904332	0.160189	0.0674721	0.700102	0.450184	84.8908	89.0992	72.046	40.1358	36.6028	84.7213	165.109	237.257	333.695	402.289	542.503
2020-09-13 10:13:00	187.334	387.938	318.647	0.517103	0.0452384	0.140114	0.497759	Bean_L008___13.09.2020_10_01_26_data.csv	2000.4	NA	317.929	NA	0.964887	205997	0.589282	1.57708	0.275789	0.588885	0.412101	-0.00843781	0.422004	-0.743638	0.618408	0.275121	-0.0646125	0.688087	-0.087875	0.202179	0.527044	0.345248	0.343201	0.180668	-0.942204	0.911882	0.201014	0.0693803	0.619629	0.458991	62.3492	67.0089	54.4982	31.2681	28.8168	74.2293	153.091	231.3	338.143	420.096	558.569
2020-09-13 10:13:00	181.321	374.053	301.263	0.515254	0.0466476	0.133634	0.48194	Bean_L008___13.09.2020_10_01_26_data.csv	1832.77	NA	317.929	NA	0.96533	205088	0.593781	1.58021	0.278149	0.59385	0.41719	-0.00617844	0.424544	-0.739974	0.612145	0.277995	-0.0667463	0.687716	-0.0647324	0.204628	0.532536	0.347236	0.345928	0.18417	-0.941282	0.910169	0.203997	0.0672473	0.62235	0.477168	63.07	67.5786	54.9114	31.1238	27.6963	73.9977	150.879	228.434	334.169	414.073	549.976
2020-09-13 10:13:00	186.556	387.611	274.381	0.518704	0.0469746	0.141483	0.496514	Bean_L008___13.09.2020_10_01_26_data.csv	2002.65	NA	317.929	NA	0.962831	252792	0.717916	1.61158	0.294105	0.719424	0.48635	0.00783463	0.420434	-0.697678	0.565674	0.267039	-0.07097	0.738994	-0.0872249	0.221219	0.67318	0.359499	0.341516	0.223678	-0.930422	0.897127	0.192628	0.0630215	0.713237	0.459508	100.864	103.882	83.2251	46.3348	41.2998	95.1237	184.965	266.991	379.93	458.344	609.59
2020-09-13 10:13:00	210.308	403.303	271.589	0.478536	0.0453431	0.149501	0.514874	Bean_L008___13.09.2020_10_01_26_data.csv	2007.29	NA	317.929	NA	0.962831	252792	0.717916	1.61158	0.294105	0.719424	0.48635	0.00783463	0.420434	-0.697678	0.565674	0.267039	-0.07097	0.738994	-0.0872249	0.221219	0.67318	0.359499	0.341516	0.223678	-0.930422	0.897127	0.192628	0.0630215	0.713237	0.459508	100.864	103.882	83.2251	46.3348	41.2998	95.1237	184.965	266.991	379.93	458.344	609.59
2020-09-13 10:13:00	113.589	245.1	191.143	0.536561	0.0535164	0.127089	0.481219	Bean_L008___13.09.2020_10_01_26_data.csv	1750.7	NA	317.929	NA	0.976475	104944	0.43673	1.45098	0.219707	0.417581	0.287238	-0.0387903	0.417503	-0.623123	0.426131	0.302106	-0.054464	0.569589	-0.0883563	0.14422	0.340665	0.318221	0.338372	0.0983675	-0.910228	0.854156	0.229089	0.0795085	0.513691	0.458608	48.8117	51.0549	40.8071	23.0208	21.1399	50.691	101.441	148.302	215.519	262.796	338.805
2020-09-13 10:14:00	108.706	206.235	244.588	0.472902	0.0390345	0.149996	0.538868	Bean_L008___13.09.2020_10_01_26_data.csv	2473.17	NA	315.067	NA	0.979027	154250	0.732099	1.58365	0.286516	0.730406	0.469569	-0.013092	0.463069	-0.745866	0.591678	0.326781	-0.0784219	0.76841	-0.122088	0.213324	0.685642	0.341141	0.387453	0.208405	-0.942763	0.904497	0.254869	0.0555542	0.728546	0.431253	49.6219	52.2065	41.9381	24.5068	23.1407	49.7321	96.2503	138.559	194.835	238	323.749
2020-09-13 10:14:00	166.662	301.187	233.963	0.446649	0.0255158	0.14981	0.542482	Bean_L008___13.09.2020_10_01_26_data.csv	2736.8	NA	315.067	NA	0.964151	287077	0.772957	1.76178	0.342904	0.767305	0.62777	-0.00221244	0.509501	-0.749417	0.589184	0.339818	-0.0803217	0.796314	-0.0775336	0.272224	0.727703	0.350719	0.437912	0.331554	-0.943652	0.903798	0.268531	0.0536479	0.763628	0.467171	92.4933	96.9103	77.2799	41.7074	38.3144	87.6821	169.542	244.805	346.259	418.667	564.118
2020-09-13 10:14:00	165.852	300.067	325.236	0.447284	0.0294936	0.149649	0.542598	Bean_L008___13.09.2020_10_01_26_data.csv	2735.84	NA	315.067	NA	0.964082	280080	0.767515	1.75564	0.340682	0.761769	0.619661	-0.00138906	0.506809	-0.739672	0.576178	0.336282	-0.0785664	0.794619	-0.0921353	0.269893	0.721374	0.351441	0.434975	0.325823	-0.941206	0.900126	0.264822	0.0554091	0.759233	0.455594	92.8889	97.3095	77.4802	42.4364	39.0366	88.2448	172.081	246.767	348.286	421.262	567.235
2020-09-13 10:14:00	130.774	252.022	281.13	0.481101	0.0509204	0.157637	0.534397	Bean_L008___13.09.2020_10_01_26_data.csv	2220.59	NA	315.067	NA	0.960619	283777	0.736898	1.59608	0.292127	0.73325	0.484404	0.00944118	0.437704	-0.725562	0.585997	0.29394	-0.0746873	0.760932	-0.094085	0.219161	0.688872	0.360898	0.360079	0.220003	-0.937628	0.902903	0.220581	0.0592983	0.730676	0.454034	104.891	106.843	86.6706	49.0984	44.1131	100.579	192.747	277.999	392.304	470.488	622.752
2020-09-13 10:14:00	84.559	151.965	171.773	0.443563	0.0289589	0.167127	0.547355	Bean_L008___13.09.2020_10_01_26_data.csv	2250.25	NA	315.067	NA	0.970619	238950	0.778777	1.70336	0.326734	0.77528	0.582509	-0.00107393	0.495932	-0.761517	0.609043	0.33791	-0.0820467	0.80079	-0.114616	0.255279	0.736834	0.351717	0.42312	0.293726	-0.946658	0.909316	0.266529	0.0519164	0.76884	0.437401	73.6208	77.3645	61.8105	35.2121	32.2719	70.7579	138.567	200.51	283.702	343.149	467.031
2020-09-13 10:14:00	60.014	109.983	224.574	0.454331	0.0208631	0.176897	0.549526	Bean_L008___13.09.2020_10_01_26_data.csv	2228.97	NA	315.067	NA	0.953333	368405	0.767648	1.66485	0.3163	0.766738	0.548535	0.00599238	0.466487	-0.778004	0.650931	0.310477	-0.0791307	0.787886	-0.124014	0.244368	0.727055	0.357894	0.391152	0.267478	-0.950704	0.92062	0.237823	0.054843	0.758116	0.429659	107.424	109.833	92.0761	53.7544	50.6887	118.598	232.597	334.274	473.555	569.781	764.117
2020-09-13 10:14:00	85.324	192.527	185.237	0.556821	0.0313797	0.158795	0.525485	Bean_L008___13.09.2020_10_01_26_data.csv	2073.19	NA	315.067	NA	0.979027	154250	0.732099	1.58365	0.286516	0.730406	0.469569	-0.013092	0.463069	-0.745866	0.591678	0.326781	-0.0784219	0.76841	-0.122088	0.213324	0.685642	0.341141	0.387453	0.208405	-0.942763	0.904497	0.254869	0.0555542	0.728546	0.431253	49.6219	52.2065	41.9381	24.5068	23.1407	49.7321	96.2503	138.559	194.835	238	323.749
2020-09-13 10:14:00	130.376	251.691	304.191	0.482001	0.0430159	0.154085	0.530471	Bean_L008___13.09.2020_10_01_26_data.csv	2220.91	NA	315.067	NA	0.960619	283777	0.736898	1.59608	0.292127	0.73325	0.484404	0.00944118	0.437704	-0.725562	0.585997	0.29394	-0.0746873	0.760932	-0.094085	0.219161	0.688872	0.360898	0.360079	0.220003	-0.937628	0.902903	0.220581	0.0592983	0.730676	0.454034	104.891	106.843	86.6706	49.0984	44.1131	100.579	192.747	277.999	392.304	470.488	622.752
2020-09-13 10:14:00	84.079	144.737	172.556	0.419089	0.0376128	0.158712	0.539526	Bean_L008___13.09.2020_10_01_26_data.csv	2041.52	NA	315.067	NA	0.970619	238950	0.778777	1.70336	0.326734	0.77528	0.582509	-0.00107393	0.495932	-0.761517	0.609043	0.33791	-0.0820467	0.80079	-0.114616	0.255279	0.736834	0.351717	0.42312	0.293726	-0.946658	0.909316	0.266529	0.0519164	0.76884	0.437401	73.6208	77.3645	61.8105	35.2121	32.2719	70.7579	138.567	200.51	283.702	343.149	467.031
2020-09-13 10:14:00	172.456	299.611	268.893	0.424401	0.0361093	0.154688	0.541915	Bean_L008___13.09.2020_10_01_26_data.csv	2538.15	NA	315.067	NA	0.948882	353062	0.733894	1.65553	0.310842	0.735086	0.525434	-0.0107432	0.462931	-0.68967	0.527462	0.306482	-0.0788647	0.748822	-0.0991604	0.238668	0.690959	0.343215	0.387305	0.253384	-0.928319	0.885952	0.233654	0.05511	0.726359	0.449958	146.984	151.901	121.281	67.5514	60.17	133.454	253.259	361.894	510.472	612.083	811.703
2020-09-13 10:14:00	33.331	64.524	142.79	0.483432	0.0291732	0.167321	0.565911	Bean_L008___13.09.2020_10_01_26_data.csv	1924.19	NA	315.067	NA	0.948882	353062	0.733894	1.65553	0.310842	0.735086	0.525434	-0.0107432	0.462931	-0.68967	0.527462	0.306482	-0.0788647	0.748822	-0.0991604	0.238668	0.690959	0.343215	0.387305	0.253384	-0.928319	0.885952	0.233654	0.05511	0.726359	0.449958	146.984	151.901	121.281	67.5514	60.17	133.454	253.259	361.894	510.472	612.083	811.703
2020-09-13 10:14:00	172.248	299.445	308.084	0.424776	0.0370606	0.156281	0.544862	Bean_L008___13.09.2020_10_01_26_data.csv	2539.26	NA	315.067	NA	0.948538	355892	0.733979	1.65736	0.311252	0.735252	0.52692	-0.00940213	0.462756	-0.686629	0.523766	0.305352	-0.0784912	0.750667	-0.0778611	0.239096	0.691149	0.344398	0.387115	0.254565	-0.927516	0.884849	0.232475	0.0554846	0.726748	0.466913	149.772	153.583	122.835	67.6071	59.6594	133.946	256.487	367.964	514.928	617.849	818.673
2020-09-13 10:14:00	162.412	294.154	267.881	0.447867	0.0246618	0.151668	0.531988	Bean_L008___13.09.2020_10_01_26_data.csv	2818.32	NA	315.067	NA	0.946916	418286	0.761896	1.66279	0.314914	0.759598	0.544628	-0.00562136	0.486601	-0.76171	0.610918	0.338205	-0.0866491	0.786889	-0.0964972	0.242921	0.718893	0.347726	0.41297	0.265334	-0.946706	0.909832	0.266838	0.0472924	0.753645	0.4521	128.305	136.683	113.683	63.7978	58.5113	132.155	253.929	366.01	518.086	624.839	828.45
2020-09-13 10:14:00	37.589	78.0095	211.264	0.518148	0.0480573	0.162219	0.557495	Bean_L008___13.09.2020_10_01_26_data.csv	2469.04	NA	315.067	NA	0.964186	185161	0.449588	1.39852	0.202257	0.4276	0.260578	-0.0907651	0.453992	-0.763557	0.584255	0.369871	-0.0840446	0.633638	-0.147821	0.12629	0.351401	0.270553	0.377642	0.0748031	-0.947162	0.902412	0.300134	0.0499098	0.530427	0.409677	53.3961	55.8467	46.9676	26.6624	25.978	57.8614	114.088	170.743	255.807	324.524	440.853
2020-09-13 10:14:00	38.625	80.618	158.303	0.520889	0.0262425	0.159706	0.550997	Bean_L008___13.09.2020_10_01_26_data.csv	2462.41	NA	315.067	NA	0.964042	185005	0.450403	1.3976	0.203135	0.429513	0.261788	-0.089462	0.450657	-0.757818	0.577878	0.365904	-0.0827236	0.6265	-0.135522	0.127192	0.353454	0.27177	0.374042	0.0755251	-0.945743	0.900609	0.295953	0.0512367	0.52976	0.420067	54.4761	57.9668	47.4106	26.9314	27.2369	59.0746	116.17	175.803	260.388	329.686	446.697
2020-09-13 10:14:00	49.761	81.7985	135.108	0.391664	0.0437456	0.171245	0.558649	Bean_L008___13.09.2020_10_01_26_data.csv	2276.38	NA	315.067	NA	0.974709	123430	0.447532	1.37559	0.195623	0.439273	0.24728	-0.076519	0.466362	-0.701799	0.472566	0.38432	-0.0790949	0.607054	-0.0999829	0.119488	0.363936	0.283797	0.391018	0.0624812	-0.931498	0.869135	0.315382	0.0548789	0.52521	0.449295	51.2355	50.867	40.9969	22.3424	21.0614	47.2196	92.0685	137.79	199.028	242.712	318.182
2020-09-13 10:14:00	48.602	84.53	194.4	0.425032	0.0355155	0.16136	0.55566	Bean_L008___13.09.2020_10_01_26_data.csv	2201.05	NA	315.067	NA	0.965514	158949	0.522238	1.44715	0.224493	0.51114	0.309684	-0.0148919	0.37511	-0.600297	0.439165	0.248624	-0.0474079	0.593493	-0.0717303	0.149146	0.441714	0.339549	0.293092	0.10562	-0.90376	0.858433	0.173563	0.0865342	0.564404	0.47172	76.3505	84.0369	69.5714	37.7764	33.4548	84.3095	170.612	251.728	359.464	433.69	560.088
2020-09-13 10:14:00	185.51	342.962	306.811	0.459095	0.0361698	0.163519	0.558109	Bean_L008___13.09.2020_10_01_26_data.csv	2313.27	NA	315.067	NA	0.960758	348704	0.798015	1.69877	0.327286	0.795628	0.58989	0.00051923	0.494366	-0.783708	0.643737	0.337401	-0.0842991	0.818853	-0.126833	0.255856	0.760193	0.353113	0.421415	0.296722	-0.95209	0.91871	0.265996	0.0496541	0.786901	0.427321	100.586	103.87	82.4281	46.4011	43.6905	94.3053	181.423	262.765	369.229	449.436	619.852
2020-09-13 10:14:00	54.745	93.042	156.454	0.41161	0.044181	0.189264	0.574324	Bean_L008___13.09.2020_10_01_26_data.csv	2024.54	NA	315.067	NA	0.960758	348704	0.798015	1.69877	0.327286	0.795628	0.58989	0.00051923	0.494366	-0.783708	0.643737	0.337401	-0.0842991	0.818853	-0.126833	0.255856	0.760193	0.353113	0.421415	0.296722	-0.95209	0.91871	0.265996	0.0496541	0.786901	0.427321	100.586	103.87	82.4281	46.4011	43.6905	94.3053	181.423	262.765	369.229	449.436	619.852
2020-09-13 10:15:00	191.943	344.349	250.236	0.442592	0.0395095	0.125351	0.490635	Bean_L008___13.09.2020_10_01_26_data.csv	2578.26	NA	319.623	NA	0.948984	380066	0.759352	1.77806	0.349146	0.758397	0.630046	0.00199132	0.500146	-0.75371	0.607537	0.322873	-0.0792863	0.774491	-0.164171	0.278776	0.717522	0.354401	0.42771	0.334968	-0.944722	0.908901	0.250779	0.054687	0.749523	0.395636	114.082	122.159	104.08	62.1914	59.7323	135.22	261.911	377.36	534.677	641.149	835.173
2020-09-13 10:15:00	192.507	344.746	281.213	0.441598	0.0432084	0.126402	0.492489	Bean_L008___13.09.2020_10_01_26_data.csv	2578.21	NA	319.623	NA	0.95255	331175	0.738526	1.73813	0.337612	0.739412	0.589688	0.00881075	0.478835	-0.725839	0.579093	0.304677	-0.0746444	0.752094	-0.14991	0.266674	0.69588	0.360349	0.404536	0.305035	-0.937699	0.900953	0.23177	0.0593413	0.730279	0.407897	112.051	119.55	101.137	60.3771	56.392	128.36	247.268	357.081	499.672	595.403	773.161
2020-09-13 10:15:00	159.92	341.478	357.241	0.531683	0.0535586	0.146648	0.516566	Bean_L008___13.09.2020_10_01_26_data.csv	2132.94	NA	319.623	NA	0.967659	178065	0.605399	1.70045	0.307863	0.589059	0.500948	-0.024113	0.471541	-0.671775	0.497472	0.300107	-0.0612129	0.683675	-0.118784	0.23556	0.527237	0.331363	0.396627	0.25319	-0.923563	0.87688	0.227006	0.0727762	0.628919	0.433978	68.8114	72.8694	59.1581	33.9311	31.7981	74.4855	145.262	212.014	299.221	364.956	482.928
2020-09-13 10:15:00	143.78	308.921	390.85	0.534573	0.0400538	0.166873	0.550264	Bean_L008___13.09.2020_10_01_26_data.csv	1686.15	NA	319.623	NA	0.978721	159783	0.764254	1.93737	0.390189	0.755586	0.751959	-0.00667494	0.550807	-0.725911	0.544723	0.350914	-0.0798101	0.787566	-0.111826	0.322027	0.714312	0.346799	0.483183	0.434126	-0.937717	0.891052	0.280181	0.0541614	0.755522	0.439684	50.938	55.8692	46.5019	26.5168	25.3718	54.5946	104.267	149.995	210.857	255.344	332.36
2020-09-13 10:15:00	148.783	268.139	336.727	0.445126	0.0425075	0.165743	0.552019	Bean_L008___13.09.2020_10_01_26_data.csv	2273.52	NA	319.623	NA	0.978721	159783	0.764254	1.93737	0.390189	0.755586	0.751959	-0.00667494	0.550807	-0.725911	0.544723	0.350914	-0.0798101	0.787566	-0.111826	0.322027	0.714312	0.346799	0.483183	0.434126	-0.937717	0.891052	0.280181	0.0541614	0.755522	0.439684	50.938	55.8692	46.5019	26.5168	25.3718	54.5946	104.267	149.995	210.857	255.344	332.36
2020-09-13 10:15:00	172.157	351.75	261.777	0.510571	0.0549714	0.145596	0.514243	Bean_L008___13.09.2020_10_01_26_data.csv	1967.81	NA	319.623	NA	0.985016	64487.6	0.405173	1.39757	0.196944	NA	0.249038	-0.0503777	0.44625	-0.609946	0.360266	0.348062	-0.0575674	0.564334	-0.0417359	0.120842	NA	0.307748	0.369287	0.0734364	-0.906511	0.831616	0.277185	0.0764143	0.496486	0.494783	31.1394	32.4641	26.3292	13.0221	12.6693	30.3001	58.9373	88.054	124.957	153.064	194.931
2020-09-13 10:15:00	50.776	82.9915	139.815	0.388178	0.0733343	0.134854	0.490243	Bean_L008___13.09.2020_10_01_26_data.csv	2077.6	NA	319.623	NA	0.955463	315274	0.748504	1.63324	0.304806	0.750009	0.514675	0.0148842	0.430221	-0.717852	0.588978	0.271212	-0.0687879	0.751866	-0.118398	0.23237	0.70795	0.365623	0.352028	0.242415	-0.935654	0.90374	0.196956	0.0652052	0.737485	0.434296	111.388	120.364	100.472	57.0398	53.4522	121.346	232.605	332.358	464.464	558.257	747.095
2020-09-13 10:15:00	189.926	342.808	219.482	0.44597	0.0537277	0.124932	0.495145	Bean_L008___13.09.2020_10_01_26_data.csv	2335.26	NA	319.623	NA	0.956141	314607	0.755809	1.7366	0.334403	0.755506	0.598171	0.0109149	0.455822	-0.714221	0.581163	0.27638	-0.0701828	0.760538	-0.110585	0.26331	0.714221	0.362179	0.379619	0.309392	-0.934719	0.901539	0.20232	0.0638095	0.744397	0.440697	109.017	117.27	99.1422	57.0364	51.5893	120.769	230.382	330.048	461.794	552.649	733.883
2020-09-13 10:15:00	175.658	321.571	258.88	0.453751	0.0579112	0.14833	0.523619	Bean_L008___13.09.2020_10_01_26_data.csv	1753.11	NA	319.623	NA	0.956141	314607	0.755809	1.7366	0.334403	0.755506	0.598171	0.0109149	0.455822	-0.714221	0.581163	0.27638	-0.0701828	0.760538	-0.110585	0.26331	0.714221	0.362179	0.379619	0.309392	-0.934719	0.901539	0.20232	0.0638095	0.744397	0.440697	109.017	117.27	99.1422	57.0364	51.5893	120.769	230.382	330.048	461.794	552.649	733.883
2020-09-13 10:15:00	188.765	342.089	233.436	0.4482	0.0586632	0.127651	0.496126	Bean_L008___13.09.2020_10_01_26_data.csv	2335.43	NA	319.623	NA	0.954053	326776	0.751329	1.66271	0.313954	0.752634	0.539256	0.0109155	0.434862	-0.717484	0.590266	0.269955	-0.0702162	0.753089	-0.11629	0.241918	0.710943	0.362179	0.35702	0.26202	-0.935559	0.904101	0.195653	0.063776	0.739769	0.436028	116.674	124.563	104.348	60.2524	54.7506	124.278	238.218	341.076	479.081	574.444	769.814
2020-09-13 10:15:00	15.29	28.9235	80.0434	0.471364	0.0416254	0.190186	0.597757	Bean_L008___13.09.2020_10_01_26_data.csv	1747.52	NA	319.623	NA	0.96585	173445	0.569538	1.65203	0.296923	0.566342	0.453814	0.00730728	0.407427	-0.600405	0.458327	0.233854	-0.0532079	0.62928	-0.0895004	0.224154	0.502172	0.35904	0.327577	0.217973	-0.903791	0.864618	0.158312	0.0807602	0.597932	0.457697	82.6122	88.7336	72.879	39.8141	34.9113	85.3667	168.194	246.053	348.308	419.361	539.801
2020-09-13 10:15:00	19.116	34.703	97.5582	0.449154	0.0214281	0.171385	0.573533	Bean_L008___13.09.2020_10_01_26_data.csv	1885.08	NA	319.623	NA	0.987865	54407.9	0.444418	1.36203	0.193847	0.461959	0.239151	-0.0332235	0.360967	-0.581273	0.410042	0.262655	-0.0617442	0.53172	-0.0792145	0.117668	0.388375	0.323221	0.278068	0.053647	-0.898261	0.848794	0.188084	0.0722457	0.511908	0.465848	32.4189	31.545	24.9941	14.4438	12.7509	29.2811	55.1382	80.123	114.172	138.282	175.604
2020-09-13 10:15:00	160.421	331.723	325.215	0.516401	0.0531751	0.145293	0.515158	Bean_L008___13.09.2020_10_01_26_data.csv	1709.09	NA	319.623	NA	0.96585	173445	0.569538	1.65203	0.296923	0.566342	0.453814	0.00730728	0.407427	-0.600405	0.458327	0.233854	-0.0532079	0.62928	-0.0895004	0.224154	0.502172	0.35904	0.327577	0.217973	-0.903791	0.864618	0.158312	0.0807602	0.597932	0.457697	82.6122	88.7336	72.879	39.8141	34.9113	85.3667	168.194	246.053	348.308	419.361	539.801
2020-09-13 10:15:00	116.171	212.988	284.758	0.454567	0.0358974	0.188815	0.58438	Bean_L008___13.09.2020_10_01_26_data.csv	2025.89	NA	319.623	NA	0.968537	239626	0.774442	1.77473	0.350189	0.773841	0.637226	0.0146728	0.47581	-0.708468	0.564006	0.293681	-0.0769182	0.778087	-0.100456	0.279872	0.735185	0.36544	0.401254	0.338423	-0.933232	0.896648	0.220311	0.0570621	0.761439	0.448914	91.2617	94.2139	76.648	42.9374	37.4944	86.004	164.482	233.527	327.105	389.374	512.455
2020-09-13 10:15:00	82.938	168.598	217.778	0.508073	0.0185384	0.200012	0.597617	Bean_L008___13.09.2020_10_01_26_data.csv	2241.24	NA	319.623	NA	0.984456	94262.7	0.64697	1.69047	0.313525	0.624992	0.509555	-0.0464118	0.553973	-0.707597	0.463273	0.411477	-0.0820518	0.723392	-0.102685	0.24147	0.567103	0.311342	0.486668	0.255414	-0.933006	0.866194	0.344139	0.0519113	0.662253	0.447114	34.7953	35.6896	29.9383	17.3071	16.4378	34.497	65.8521	96.447	137.492	165.566	212.915
2020-09-13 10:17:00	135.33	287.666	273.475	0.529559	0.0572222	0.136346	0.499031	Bean_L008___13.09.2020_10_01_26_data.csv	1885.03	NA	330.174	NA	0.967077	257104	0.780155	1.81035	0.360311	0.782703	0.667955	0.0171672	0.470337	-0.746355	0.627249	0.277742	-0.0760812	0.781218	-0.114659	0.290514	0.745344	0.3676	0.395322	0.362086	-0.942886	0.914284	0.203735	0.0579013	0.766323	0.437366	82.5069	85.7625	70.2198	41.0334	39.6552	90.3496	174.89	252.655	355.121	423.197	560.7
2020-09-13 10:17:00	60.204	109.745	163.616	0.451419	0.0418643	0.160112	0.541491	Bean_L008___13.09.2020_10_01_26_data.csv	2056.77	NA	330.174	NA	0.981999	58504.6	0.126236	1.12497	0.07064	NA	0.063154	-0.0668864	0.247467	-0.425846	0.246768	0.222994	-0.0404355	NA	-0.0929599	-0.00735788	NA	0.292675	0.158942	-0.0579553	-0.849282	0.788756	0.147122	0.0934635	NA	0.454935	45.7528	44.7117	35.9351	18.8288	17.9655	40.4543	79.4774	116.001	163.962	197.441	248.352
2020-09-13 10:17:00	220.828	420.551	343.253	0.474909	0.0508728	0.159338	0.537914	Bean_L008___13.09.2020_10_01_26_data.csv	2023.83	NA	330.174	NA	0.980935	86731.1	0.427538	1.35072	0.185749	0.425816	0.228417	-0.0664422	0.424086	-0.63548	0.412286	0.340497	-0.0695951	0.559634	-0.0949131	0.109376	0.349489	0.293083	0.345437	0.0484398	-0.913672	0.849548	0.269243	0.0643976	0.507338	0.453371	42.533	43.2088	35.0928	19.4691	17.9428	40.3038	78.322	113.335	161.531	196.74	253.815
2020-09-13 10:17:00	243.363	447.675	260.122	0.456385	0.0379639	0.138396	0.514799	Bean_L008___13.09.2020_10_01_26_data.csv	2402.4	NA	330.174	NA	0.963499	274189	0.74108	1.63354	0.302597	0.738038	0.514109	0.00250388	0.467077	-0.761796	0.620785	0.31704	-0.0760545	0.772571	-0.118963	0.230067	0.694317	0.354849	0.391792	0.243519	-0.946727	0.91253	0.244679	0.057928	0.735778	0.43383	85.9836	89.3967	72.8565	41.1901	38.974	87.9123	170.669	248.912	350.886	427.124	578.668
2020-09-13 10:17:00	94.214	173.864	193.066	0.458117	0.0447332	0.154003	0.52986	Bean_L008___13.09.2020_10_01_26_data.csv	2194.57	NA	330.174	NA	0.947059	363578	0.718458	1.53006	0.269183	0.722416	0.424325	0.0144525	0.401521	-0.741363	0.624454	0.266595	-0.0698514	0.735027	-0.1543	0.195325	0.676573	0.365249	0.321258	0.172795	-0.941632	0.913527	0.192168	0.0641411	0.71292	0.404144	118.244	127.958	108.94	63.3681	59.9583	136.815	265.568	383.194	541.657	653.556	874.728
2020-09-13 10:17:00	94.657	173.817	191.357	0.455421	0.0487241	0.156723	0.533199	Bean_L008___13.09.2020_10_01_26_data.csv	2202.3	NA	330.174	NA	0.94972	382783	0.753611	1.62937	0.302039	0.750009	0.515393	-0.00456952	0.473539	-0.776924	0.637624	0.327352	-0.0781591	0.779852	-0.132642	0.229485	0.70795	0.34865	0.398792	0.242875	-0.950441	0.917077	0.255466	0.0558177	0.746247	0.42248	107.92	115.243	97.5744	57.1124	53.2381	122.317	236.766	343.888	490.275	595.843	806.286
2020-09-13 10:17:00	178.497	401.318	280.284	0.555224	0.0580442	0.138375	0.50392	Bean_L008___13.09.2020_10_01_26_data.csv	1709.84	NA	330.174	NA	0.951934	322663	0.705915	1.5215	0.265812	0.710417	0.412108	0.0143765	0.399983	-0.734873	0.614921	0.266498	-0.0684877	0.725951	-0.119495	0.191829	0.66298	0.365183	0.319615	0.164484	-0.939994	0.910929	0.192068	0.0655056	0.702531	0.433392	108.126	117.383	99.1673	57.2448	53.2196	123.929	240.591	346.067	488.937	588.616	787.755
2020-09-13 10:17:00	64.237	119.612	206.904	0.462953	0.047865	0.135519	0.497281	Bean_L008___13.09.2020_10_01_26_data.csv	2104.74	NA	330.174	NA	0.961608	223142	0.670923	1.79701	0.348434	0.660625	0.59277	0.00646535	0.507	-0.639587	0.440654	0.318132	-0.0618565	0.702192	-0.0957485	0.278029	0.606906	0.358306	0.435183	0.318886	-0.914808	0.858918	0.245821	0.0721336	0.674506	0.452701	99.3319	105.057	84.568	47.2208	42.7774	100.887	194.558	281.578	398.74	474.862	605.289
2020-09-13 10:17:00	47.283	85.3345	169.168	0.44591	0.0439799	0.15792	0.544598	Bean_L008___13.09.2020_10_01_26_data.csv	1917.83	NA	330.174	NA	0.94972	382783	0.753611	1.62937	0.302039	0.750009	0.515393	-0.00456952	0.473539	-0.776924	0.637624	0.327352	-0.0781591	0.779852	-0.132642	0.229485	0.70795	0.34865	0.398792	0.242875	-0.950441	0.917077	0.255466	0.0558177	0.746247	0.42248	107.92	115.243	97.5744	57.1124	53.2381	122.317	236.766	343.888	490.275	595.843	806.286
2020-09-13 10:17:00	188.423	369.724	344.305	0.490368	0.048527	0.141805	0.516331	Bean_L008___13.09.2020_10_01_26_data.csv	2108.03	NA	330.174	NA	0.967901	271830	0.793875	1.79368	0.35549	0.792286	0.66256	0.00634966	0.505282	-0.781856	0.647148	0.328086	-0.0831455	0.807908	-0.141631	0.285443	0.75635	0.358206	0.433308	0.3561	-0.951641	0.919617	0.256235	0.050813	0.781688	0.414924	74.2728	78.7679	67.3909	38.8741	36.9225	83.1092	159.846	229.812	325.092	391.479	522.919
2020-09-13 10:17:00	125.007	240.815	291.319	0.4809	0.0517581	0.145364	0.512969	Bean_L008___13.09.2020_10_01_26_data.csv	2107.56	NA	330.174	NA	0.961608	223142	0.670923	1.79701	0.348434	0.660625	0.59277	0.00646535	0.507	-0.639587	0.440654	0.318132	-0.0618565	0.702192	-0.0957485	0.278029	0.606906	0.358306	0.435183	0.318886	-0.914808	0.858918	0.245821	0.0721336	0.674506	0.452701	99.3319	105.057	84.568	47.2208	42.7774	100.887	194.558	281.578	398.74	474.862	605.289
2020-09-13 10:17:00	188.395	370.43	353.921	0.491415	0.0513996	0.144555	0.517681	Bean_L008___13.09.2020_10_01_26_data.csv	2109.32	NA	330.174	NA	0.967458	244627	0.769002	1.75023	0.341137	0.766888	0.615922	0.0173658	0.483229	-0.727952	0.579928	0.307103	-0.073566	0.778438	-0.121523	0.27037	0.727226	0.367771	0.409306	0.322134	-0.938237	0.90119	0.234302	0.0604218	0.75742	0.43172	81.19	88.7228	73.2479	41.7211	39.7287	87.8182	166.806	239.446	334.949	401.41	529.475
2020-09-13 10:17:00	17.275	23.7915	32.842	0.2739	0.0111256	0.21048	0.67774	Bean_L008___13.09.2020_10_01_26_data.csv	2072.61	NA	330.174	NA	0.967458	244627	0.769002	1.75023	0.341137	0.766888	0.615922	0.0173658	0.483229	-0.727952	0.579928	0.307103	-0.073566	0.778438	-0.121523	0.27037	0.727226	0.367771	0.409306	0.322134	-0.938237	0.90119	0.234302	0.0604218	0.75742	0.43172	81.19	88.7228	73.2479	41.7211	39.7287	87.8182	166.806	239.446	334.949	401.41	529.475
2020-09-13 10:17:00	32.435	51.7205	130.444	0.372879	0.0431672	0.165348	0.544532	Bean_L008___13.09.2020_10_01_26_data.csv	2186.75	NA	330.174	NA	0.970981	214483	0.76068	1.74328	0.336885	0.758011	0.604543	0.0157328	0.48938	-0.737274	0.586387	0.313276	-0.0697203	0.772234	-0.116831	0.265911	0.71708	0.366358	0.41599	0.314232	-0.940601	0.903012	0.240747	0.0642723	0.750101	0.435584	70.4541	75.3914	64.7644	36.7101	33.8244	76.6648	147.271	210.642	295.109	354.029	469.24
2020-09-13 10:17:00	100.663	182.986	187.412	0.449887	0.0305504	0.177671	0.566198	Bean_L008___13.09.2020_10_01_26_data.csv	2130.63	NA	330.174	NA	0.974007	157714	0.629766	1.53562	0.264439	0.622356	0.400275	-0.0323673	0.469026	-0.73247	0.556024	0.346264	-0.078522	0.702928	-0.149367	0.190407	0.564169	0.323989	0.393901	0.166269	-0.939385	0.894344	0.275296	0.0554537	0.647613	0.40836	55.7989	57.0732	46.8694	28.0288	26.582	58.6166	112.444	162.68	233.417	283.924	371.307
2020-09-13 10:17:00	69.122	147.91	213.116	0.532675	0.0376199	0.16211	0.536454	Bean_L008___13.09.2020_10_01_26_data.csv	2104.88	NA	330.174	NA	0.977569	164261	0.744459	1.84823	0.36352	0.735354	0.674834	-0.00661152	0.543096	-0.748497	0.570633	0.358149	-0.0754446	0.772723	-0.148939	0.293891	0.691264	0.346855	0.474705	0.374535	-0.943421	0.898547	0.287789	0.0585394	0.738264	0.408725	49.9294	52.669	42.7176	26.3801	24.9835	55.6257	105.158	150.91	212.996	256.228	339.587
2020-09-13 10:17:00	121.771	233.812	392.129	0.479193	0.0478307	0.157812	0.532191	Bean_L008___13.09.2020_10_01_26_data.csv	2087.15	NA	330.174	NA	0.968781	231223	0.762066	1.73941	0.336601	0.760655	0.602642	0.0197983	0.474254	-0.734456	0.594766	0.297037	-0.0699897	0.773181	-0.1309	0.265613	0.720101	0.369874	0.399567	0.312319	-0.939889	0.90536	0.223806	0.0640027	0.7513	0.423935	74.0569	80.235	67.9396	39.6628	37.0865	83.8646	160.994	230.002	323.621	386.421	511.466
2020-09-13 10:17:00	120.851	231.004	318.273	0.476845	0.0469892	0.156658	0.534502	Bean_L008___13.09.2020_10_01_26_data.csv	2089.54	NA	330.174	NA	0.968781	231223	0.762066	1.73941	0.336601	0.760655	0.602642	0.0197983	0.474254	-0.734456	0.594766	0.297037	-0.0699897	0.773181	-0.1309	0.265613	0.720101	0.369874	0.399567	0.312319	-0.939889	0.90536	0.223806	0.0640027	0.7513	0.423935	74.0569	80.235	67.9396	39.6628	37.0865	83.8646	160.994	230.002	323.621	386.421	511.466
2020-09-13 10:18:00	108.814	176.388	219.167	0.383099	0.0410809	0.137391	0.513996	Bean_L008___13.09.2020_10_01_26_data.csv	2620.19	NA	331.008	NA	0.977569	164261	0.744459	1.84823	0.36352	0.735354	0.674834	-0.00661152	0.543096	-0.748497	0.570633	0.358149	-0.0754446	0.772723	-0.148939	0.293891	0.691264	0.346855	0.474705	0.374535	-0.943421	0.898547	0.287789	0.0585394	0.738264	0.408725	49.9294	52.669	42.7176	26.3801	24.9835	55.6257	105.158	150.91	212.996	256.228	339.587
2020-09-13 10:18:00	73.03	126.12	178.768	0.420946	0.04224	0.1649	0.554881	Bean_L008___13.09.2020_10_01_26_data.csv	2321.21	NA	331.008	NA	0.963748	276788	0.739375	1.50828	0.259086	0.735592	0.415672	-0.0081506	0.451932	-0.780278	0.637388	0.334086	-0.0774575	0.780302	-0.0745177	0.184862	0.691535	0.3455	0.375418	0.163667	-0.951258	0.917014	0.262521	0.0565214	0.735919	0.469539	80.1425	84.879	68.1665	37.6078	34.5449	80.0619	157.5	230.546	329.405	404.828	563.654
2020-09-13 10:18:00	176.58	317.168	244.115	0.443259	0.0523411	0.129074	0.4994	Bean_L008___13.09.2020_10_01_26_data.csv	2447.66	NA	331.008	NA	0.952083	424451	0.798751	1.70393	0.32887	0.79533	0.594357	-0.00340849	0.504211	-0.775739	0.624519	0.350852	-0.0901945	0.817766	-0.0919347	0.257515	0.759849	0.34967	0.432141	0.300371	-0.950152	0.913545	0.280115	0.0437264	0.787272	0.455755	127.932	130.725	105.494	59.2118	53.2114	117.373	223.269	323.507	455.722	552.544	744.259
2020-09-13 10:18:00	181.582	323.433	268.183	0.438579	0.0507716	0.126814	0.497694	Bean_L008___13.09.2020_10_01_26_data.csv	2467.28	NA	331.008	NA	0.950157	438537	0.796597	1.69506	0.326415	0.793335	0.585692	-0.00277102	0.50062	-0.771052	0.618807	0.348607	-0.0895268	0.816024	-0.0923672	0.254945	0.757555	0.350229	0.428226	0.293659	-0.949005	0.911991	0.277757	0.0443982	0.785282	0.455409	133.647	138.921	109.74	61.5461	56.6311	122.353	232.681	336.345	476.928	574.663	774.203
2020-09-13 10:18:00	61.542	116.99	173.145	0.473955	0.0343745	0.15545	0.530698	Bean_L008___13.09.2020_10_01_26_data.csv	1991.18	NA	331.008	NA	0.957529	352718	0.77711	1.59417	0.292084	0.776266	0.496929	-0.00572324	0.454632	-0.766689	0.631768	0.316012	-0.0824653	0.800908	-0.101818	0.219116	0.737962	0.347636	0.378333	0.224221	-0.947934	0.915504	0.243605	0.0514961	0.767598	0.447814	111.485	113.255	88.763	49.5914	44.9697	100.07	195.826	282.696	403.891	493.777	681.666
2020-09-13 10:18:00	167.566	345.516	288.692	0.515027	0.0546558	0.142474	0.517688	Bean_L008___13.09.2020_10_01_26_data.csv	1923.51	NA	331.008	NA	0.977747	175008	0.747805	1.63995	0.304703	0.737959	0.519876	-0.000323513	0.527351	-0.788943	0.613904	0.38881	-0.0797105	0.799235	-0.11295	0.232263	0.694226	0.352375	0.457431	0.248148	-0.953357	0.910651	0.320129	0.0542613	0.745452	0.438765	48.8997	51.0754	40.1313	22.8044	22.1831	48.2349	95.6042	139.369	200.265	243.167	331.728
2020-09-13 10:18:00	114.885	234.737	343.804	0.510579	0.0583931	0.156804	0.536399	Bean_L008___13.09.2020_10_01_26_data.csv	1853	NA	331.008	NA	0.977747	175008	0.747805	1.63995	0.304703	0.737959	0.519876	-0.000323513	0.527351	-0.788943	0.613904	0.38881	-0.0797105	0.799235	-0.11295	0.232263	0.694226	0.352375	0.457431	0.248148	-0.953357	0.910651	0.320129	0.0542613	0.745452	0.438765	48.8997	51.0754	40.1313	22.8044	22.1831	48.2349	95.6042	139.369	200.265	243.167	331.728
2020-09-13 10:18:00	152.995	365.823	354.047	0.581779	0.0429502	0.15552	0.527579	Bean_L008___13.09.2020_10_01_26_data.csv	1916.97	NA	331.008	NA	0.981274	159396	0.786097	1.89529	0.379316	0.780366	0.735455	-0.0085749	0.552144	-0.768779	0.601762	0.365393	-0.0868097	0.816025	-0.132471	0.310542	0.742664	0.345127	0.484655	0.416854	-0.948448	0.907305	0.295415	0.047131	0.777196	0.422623	45.4308	48.9846	39.0216	22.3551	20.1001	44.8698	86.5839	122.447	171.997	208.064	281.067
2020-09-13 10:18:00	157.126	319.743	269.722	0.508587	0.0349194	0.144044	0.517943	Bean_L008___13.09.2020_10_01_26_data.csv	2340.29	NA	331.008	NA	0.97693	206213	0.769181	1.83303	0.361261	0.756541	0.677412	-0.0285916	0.607451	-0.818565	0.623511	0.452457	-0.0958991	0.821522	-0.186779	0.291514	0.715402	0.327367	0.545857	0.37333	-0.960414	0.913271	0.387775	0.0379816	0.765351	0.37578	48.6491	49.0331	40.6225	24.4891	22.1906	46.3123	87.3609	124.965	178.352	219.889	300.197
2020-09-13 10:18:00	155.06	321.716	288.903	0.518023	0.0360892	0.141799	0.516229	Bean_L008___13.09.2020_10_01_26_data.csv	2324.46	NA	331.008	NA	0.97693	206213	0.769181	1.83303	0.361261	0.756541	0.677412	-0.0285916	0.607451	-0.818565	0.623511	0.452457	-0.0958991	0.821522	-0.186779	0.291514	0.715402	0.327367	0.545857	0.37333	-0.960414	0.913271	0.387775	0.0379816	0.765351	0.37578	48.6491	49.0331	40.6225	24.4891	22.1906	46.3123	87.3609	124.965	178.352	219.889	300.197
2020-09-13 10:19:00	150.548	358.317	315.902	0.579847	0.0606491	0.125154	0.485398	Bean_L008___13.09.2020_10_01_26_data.csv	1483.81	NA	331.796	NA	0.987844	59352.5	0.507999	1.48804	0.244564	0.512381	0.333062	-0.00290431	0.391717	-0.588442	0.420943	0.261845	-0.0564317	0.589071	-0.0948332	0.169845	0.443066	0.350112	0.310787	0.125237	-0.900345	0.852437	0.187245	0.0775469	0.55561	0.453435	32.4091	33.6939	26.5136	13.3468	13.4368	28.8321	55.6325	80.0535	113.493	136.302	176.705
2020-09-13 10:19:00	208.583	500.148	276.892	0.582957	0.0659098	0.118375	0.469865	Bean_L008___13.09.2020_10_01_26_data.csv	1425.34	NA	331.796	NA	0.98827	104636	0.820899	2.30747	0.470997	0.816099	1.08354	0.011998	0.599171	-0.723519	0.545014	0.349759	-0.0814168	0.830049	-0.165592	0.408021	0.783785	0.36312	0.536653	0.691892	-0.937106	0.891137	0.278967	0.0525487	0.80696	0.394403	35.6725	34.7627	27.8958	16.6518	15.2527	31.8478	58.7381	82.8044	115.74	139.805	183.252
2020-09-13 10:19:00	208.097	499.773	232.632	0.583617	0.0628677	0.119268	0.469718	Bean_L008___13.09.2020_10_01_26_data.csv	1425.18	NA	331.796	NA	0.985737	110451	0.77627	2.15874	0.438546	0.771988	0.92318	0.0162295	0.559699	-0.705371	0.539544	0.319088	-0.0753364	0.789656	-0.0960377	0.373353	0.733062	0.366788	0.492976	0.570111	-0.932428	0.889531	0.24682	0.0586479	0.764919	0.452469	40.0042	40.7318	33.6094	18.9388	17.7349	36.9248	70.4608	99.9151	141.155	170.768	223.561
2020-09-13 10:19:00	29.089	58.0195	178.773	0.498634	0.053594	0.138116	0.513316	Bean_L008___13.09.2020_10_01_26_data.csv	1579.73	NA	331.796	NA	0.988995	65050.7	0.663772	1.6457	0.300991	0.662836	0.488515	-0.00352417	0.425739	-0.645411	0.497993	0.25754	-0.0636013	0.685662	-0.101722	0.228393	0.609384	0.349568	0.347212	0.233265	-0.916412	0.87704	0.182787	0.0703908	0.666898	0.447891	30.1819	30.7092	24.536	13.4914	12.9296	28.703	54.5004	78.5293	110.945	133.694	178.366
2020-09-13 10:19:00	192.326	455.334	282.411	0.577616	0.0576654	0.127165	0.490132	Bean_L008___13.09.2020_10_01_26_data.csv	1433.65	NA	331.796	NA	0.987605	88526.6	0.769522	1.65585	0.310278	0.774105	0.54772	0.0282902	0.388221	-0.664313	0.559272	0.212832	-0.0611526	0.75096	-0.103026	0.238079	0.735487	0.377185	0.307057	0.265752	-0.921556	0.895284	0.136668	0.0728364	0.752836	0.446837	39.6722	40.1812	31.8658	17.6584	16.2961	35.5879	66.8617	93.2467	129.285	154.364	211.932
2020-09-13 10:19:00	125.379	288.555	307.82	0.565493	0.0562002	0.1344	0.499609	Bean_L008___13.09.2020_10_01_26_data.csv	1622.89	NA	331.796	NA	0.987605	88526.6	0.769522	1.65585	0.310278	0.774105	0.54772	0.0282902	0.388221	-0.664313	0.559272	0.212832	-0.0611526	0.75096	-0.103026	0.238079	0.735487	0.377185	0.307057	0.265752	-0.921556	0.895284	0.136668	0.0728364	0.752836	0.446837	39.6722	40.1812	31.8658	17.6584	16.2961	35.5879	66.8617	93.2467	129.285	154.364	211.932
2020-09-13 10:19:00	72.388	161.715	261.916	0.552373	0.0356219	0.15221	0.540488	Bean_L008___13.09.2020_10_01_26_data.csv	1415.92	NA	331.796	NA	0.988011	41040.5	0.203672	1.19171	0.0989068	NA	0.109923	-0.0619329	0.339347	-0.473282	0.234849	0.28494	-0.0398943	NA	-0.120546	0.0211122	NA	0.297217	0.255178	-0.0241691	-0.865045	0.783927	0.211215	0.0940008	NA	0.432526	30.1911	29.7474	22.8641	12.1041	12.2768	26.9572	49.3999	72.81	105.152	124.238	156.411
2020-09-13 10:19:00	31.274	60.685	139.12	0.48465	0.0187685	0.154237	0.530562	Bean_L008___13.09.2020_10_01_26_data.csv	1583.77	NA	331.796	NA	0.988658	56155.9	0.593853	1.50714	0.249941	0.593953	0.367773	0.0327475	0.360128	-0.530156	0.383795	0.214154	-0.0374784	0.608869	0.0128065	0.175402	0.53265	0.381005	0.277178	0.143245	-0.882978	0.83985	0.138027	0.0963984	0.609335	0.53487	34.6058	37.7338	29.2237	14.5451	13.4221	31.0474	60.458	84.7182	118.074	139.853	184.144
2020-09-13 10:19:00	30.866	59.5605	117.226	0.481771	0.0276882	0.161549	0.537642	Bean_L008___13.09.2020_10_01_26_data.csv	1585.3	NA	331.796	NA	0.992765	35190.4	0.573747	1.58418	0.271313	0.560285	0.415709	-0.00177329	0.449653	-0.558608	0.346043	0.293806	-0.0477411	0.629806	-0.180095	0.197533	0.495509	0.351104	0.372958	0.187026	-0.891578	0.826536	0.220441	0.0862027	0.600552	0.381705	21.1433	21.0956	16.1087	9.89643	9.02462	18.1614	35.2334	48.7623	68.2338	81.8365	105.229
2020-09-13 10:19:00	62.554	144.194	281.181	0.56618	0.0426325	0.157375	0.532559	Bean_L008___13.09.2020_10_01_26_data.csv	1969.44	NA	331.796	NA	0.981843	96047.6	0.653166	1.62536	0.297928	0.658705	0.470026	0.022858	0.383591	-0.580949	0.453712	0.211717	-0.0512123	0.629356	-0.152713	0.225201	0.604754	0.372513	0.302121	0.218881	-0.898167	0.863139	0.135522	0.0827479	0.650293	0.405503	50.1261	53.3917	43.6571	25.9841	25.2815	55.9891	100.993	141.909	196.34	232.174	295.67
2020-09-13 10:19:00	44.334	95.412	224.291	0.535342	0.0349465	0.159323	0.546734	Bean_L008___13.09.2020_10_01_26_data.csv	2082.49	NA	331.796	NA	0.977086	84732.9	0.235937	1.23594	0.125795	NA	0.136745	-0.0965444	0.390527	-0.585748	0.341263	0.334977	-0.0596626	0.439024	-0.139588	0.048311	NA	0.265141	0.309517	-0.00569778	-0.899564	0.824811	0.263454	0.0743237	NA	0.416649	45.498	45.5198	37.4032	21.5698	21.0611	45.8294	88.0992	129.621	186.454	228.208	289.577
2020-09-13 10:19:00	27.128	52.7285	143.127	0.485515	0.0485733	0.167892	0.553573	Bean_L008___13.09.2020_10_01_26_data.csv	2160.04	NA	331.796	NA	0.980992	107173	0.652499	1.71295	0.323793	0.657509	0.531164	0.000556748	0.475409	-0.631577	0.447086	0.300578	-0.0648454	0.667064	-0.169257	0.252202	0.603414	0.353145	0.400819	0.269127	-0.912589	0.861004	0.227497	0.0691476	0.656287	0.391215	48.8161	51.3296	42.2055	26.2668	23.8587	52.2439	97.3361	138.282	191.368	226.697	290.395
2020-09-13 10:19:00	103.357	230.637	208.369	0.551864	0.0459733	0.144375	0.511676	Bean_L008___13.09.2020_10_01_26_data.csv	1667.19	NA	331.796	NA	0.980992	107173	0.652499	1.71295	0.323793	0.657509	0.531164	0.000556748	0.475409	-0.631577	0.447086	0.300578	-0.0648454	0.667064	-0.169257	0.252202	0.603414	0.353145	0.400819	0.269127	-0.912589	0.861004	0.227497	0.0691476	0.656287	0.391215	48.8161	51.3296	42.2055	26.2668	23.8587	52.2439	97.3361	138.282	191.368	226.697	290.395
2020-09-13 10:19:00	140.668	333.587	366.8	0.578318	0.0468926	0.167431	0.555779	Bean_L008___13.09.2020_10_01_26_data.csv	1699.94	NA	331.796	NA	0.985588	93102.1	0.738437	1.74852	0.337279	0.741432	0.59692	0.0374181	0.425338	-0.653123	0.530414	0.229881	-0.0538328	0.72688	-0.0971283	0.266324	0.698179	0.384996	0.346781	0.310573	-0.918522	0.88683	0.154216	0.0801376	0.725724	0.451593	39.5825	42.0602	35.3094	19.5404	17.8677	41.719	79.3367	113.486	156.983	186.987	250.256
2020-09-13 10:19:00	111.055	277.605	327.745	0.599953	0.0525308	0.144768	0.519262	Bean_L008___13.09.2020_10_01_26_data.csv	1641.57	NA	331.796	NA	0.985446	93961	0.742471	1.74947	0.341045	0.746436	0.600299	0.0152105	0.496379	-0.630388	0.432632	0.313531	-0.0601649	0.733494	-0.0457214	0.270273	0.703877	0.365906	0.423607	0.31264	-0.912258	0.856296	0.241013	0.0738224	0.729815	0.491762	44.0128	46.5711	38.711	20.6688	18.9265	43.3488	80.704	112.369	155.103	182.871	233.58
2020-09-13 10:19:00	79.95	183.729	273.988	0.564848	0.0401237	0.169261	0.552638	Bean_L008___13.09.2020_10_01_26_data.csv	1728.73	NA	331.796	NA	0.985588	93102.1	0.738437	1.74852	0.337279	0.741432	0.59692	0.0374181	0.425338	-0.653123	0.530414	0.229881	-0.0538328	0.72688	-0.0971283	0.266324	0.698179	0.384996	0.346781	0.310573	-0.918522	0.88683	0.154216	0.0801376	0.725724	0.451593	39.5825	42.0602	35.3094	19.5404	17.8677	41.719	79.3367	113.486	156.983	186.987	250.256
2020-09-13 10:19:00	80.3	183.726	226.551	0.562935	0.0325307	0.169512	0.556703	Bean_L008___13.09.2020_10_01_26_data.csv	1726.02	NA	331.796	NA	0.984238	69251.4	0.436664	1.4346	0.217645	0.428372	0.282104	-0.0380238	0.391953	-0.581095	0.394599	0.276138	-0.0565593	0.545112	-0.146942	0.142098	0.35223	0.318911	0.311038	0.0928873	-0.898209	0.843562	0.202069	0.0774196	0.509888	0.410424	36.6	37.2926	30.2296	17.1028	15.7836	36.7637	69.969	101.138	145.357	175.165	223.518
2020-09-13 10:19:00	60.66	129.691	238.314	0.532273	0.0321015	0.155859	0.527924	Bean_L008___13.09.2020_10_01_26_data.csv	1842.41	NA	331.796	NA	0.979554	149144	0.763264	1.63587	0.304933	0.767932	0.522847	0.0177629	0.400403	-0.717335	0.611855	0.237008	-0.0676923	0.758146	-0.135472	0.232503	0.72842	0.368115	0.320064	0.246502	-0.935521	0.910089	0.161566	0.0663013	0.749477	0.420109	54.5869	57.1615	47.9273	27.3668	25.4991	57.5281	106.974	151.45	211.046	255.053	346.475
2020-09-13 10:20:00	154.276	309.063	287.49	0.500827	0.0556408	0.146774	0.521562	Bean_L008___13.09.2020_10_01_26_data.csv	1636.86	NA	330.16	NA	0.984626	95740	0.666083	1.69752	0.315785	0.646927	0.524325	-0.02281	0.518196	-0.690291	0.47825	0.364511	-0.0773328	0.724334	-0.0913201	0.24383	0.591573	0.332523	0.447412	0.264499	-0.928482	0.870919	0.294486	0.0566464	0.675071	0.456245	37.7139	39.4162	31.8305	18.8118	16.168	36.6411	67.3267	96.6893	135.304	162.634	211.612
2020-09-13 10:20:00	158.392	349.497	321.762	0.5468	0.0583083	0.139701	0.517614	Bean_L008___13.09.2020_10_01_26_data.csv	1651.95	NA	330.16	NA	0.979474	165994	0.781737	1.82635	0.36323	0.774397	0.679464	0.00465151	0.539943	-0.729696	0.542395	0.361451	-0.0803457	0.806405	-0.0712036	0.293586	0.735821	0.356724	0.471241	0.37244	-0.938681	0.890369	0.291264	0.0536239	0.772111	0.472132	59.9803	60.7181	47.6691	26.8321	22.9536	50.7806	98.0058	140.791	198.613	240.176	316.61
2020-09-13 10:20:00	158.927	350.932	322.106	0.547129	0.061113	0.142853	0.519656	Bean_L008___13.09.2020_10_01_26_data.csv	1654.67	NA	330.16	NA	0.98037	166219	0.800934	1.85486	0.372877	0.795127	0.716175	0.0120944	0.529892	-0.719345	0.542581	0.344089	-0.0811556	0.807181	-0.103541	0.303749	0.759616	0.363203	0.460215	0.398959	-0.936037	0.890424	0.273013	0.052811	0.787021	0.446421	64.5114	63.2093	48.3273	26.4184	25.0232	51.5293	96.4549	136.553	191.444	228.515	303.599
2020-09-13 10:20:00	96.43	186.001	257.06	0.481563	0.0481794	0.165791	0.556784	Bean_L008___13.09.2020_10_01_26_data.csv	1758.9	NA	330.16	NA	0.979651	148202	0.750083	1.7191	0.330154	0.741497	0.582803	-0.00758352	0.509823	-0.720107	0.536795	0.346539	-0.074938	0.774277	-0.047947	0.258859	0.698252	0.346	0.438264	0.298778	-0.936232	0.88872	0.275585	0.0590471	0.742654	0.490069	57.875	58.5135	45.4071	25.3738	22.1975	50.8599	97.2757	140.296	196.627	237.112	316.419
2020-09-13 10:20:00	45.975	109.246	215.37	0.579163	0.0447516	0.138329	0.506262	Bean_L008___13.09.2020_10_01_26_data.csv	1469.3	NA	330.16	NA	0.984084	117607	0.764724	2.0985	0.421115	0.753373	0.870153	0.0134994	0.540358	-0.661125	0.486694	0.303381	-0.0679052	0.779627	-0.160665	0.354806	0.711787	0.364422	0.471697	0.529914	-0.920695	0.873552	0.230419	0.0660883	0.754439	0.398669	49.1525	49.1532	38.6702	21.1538	20.1808	41.3312	76.5354	108.882	152.272	181.627	240.096
2020-09-13 10:20:00	129.502	283.097	309.586	0.542553	0.0597871	0.14881	0.528046	Bean_L008___13.09.2020_10_01_26_data.csv	1688.14	NA	330.16	NA	0.984084	117607	0.764724	2.0985	0.421115	0.753373	0.870153	0.0134994	0.540358	-0.661125	0.486694	0.303381	-0.0679052	0.779627	-0.160665	0.354806	0.711787	0.364422	0.471697	0.529914	-0.920695	0.873552	0.230419	0.0660883	0.754439	0.398669	49.1525	49.1532	38.6702	21.1538	20.1808	41.3312	76.5354	108.882	152.272	181.627	240.096
2020-09-13 10:20:00	188.487	417.482	311.715	0.548515	0.056368	0.134196	0.498754	Bean_L008___13.09.2020_10_01_26_data.csv	1636.31	NA	330.16	NA	0.983357	96331.2	0.631914	1.7169	0.320895	0.633154	0.521881	-0.000731638	0.458414	-0.661356	0.503453	0.280235	-0.0653314	0.687272	-0.157949	0.249171	0.576196	0.352017	0.38242	0.264938	-0.920757	0.878711	0.206325	0.0686618	0.646355	0.40101	40.2755	42.1752	35.5448	20.2291	18.9429	41.6762	77.8932	110.98	158.446	190.622	247.018
2020-09-13 10:20:00	81.197	159.613	192.009	0.491287	0.0372694	0.157621	0.53553	Bean_L008___13.09.2020_10_01_26_data.csv	1770.58	NA	330.16	NA	0.98136	102832	0.538904	1.54124	0.25764	0.513925	0.373102	-0.0903697	0.510871	-0.78689	0.602627	0.394013	-0.0867397	0.670078	-0.185653	0.183365	0.444749	0.270923	0.439408	0.157541	-0.952861	0.907545	0.325632	0.0472013	0.58637	0.376781	24.2589	26.8802	23.4149	14.5424	15.6425	33.4854	65.5224	100.338	148.307	187.31	250.246
2020-09-13 10:20:00	73.261	142.115	195.244	0.484495	0.0326924	0.156797	0.53869	Bean_L008___13.09.2020_10_01_26_data.csv	1767.09	NA	330.16	NA	0.979565	111918	0.546972	1.54831	0.261726	0.525655	0.382046	-0.0731103	0.491143	-0.774056	0.600366	0.368483	-0.080762	0.662048	-0.176033	0.187596	0.45755	0.286946	0.417908	0.163469	-0.949741	0.906918	0.29867	0.0532061	0.589822	0.385283	27.9214	32.2685	28.1728	16.9628	17.1474	39.2981	78.3328	117.211	173.508	216.042	286.146
2020-09-13 10:20:00	10.422	17.393	31.1579	0.400793	0.0454741	0.227862	0.616581	Bean_L008___13.09.2020_10_01_26_data.csv	1590.65	NA	330.16	NA	0.982918	125738	0.757491	1.75057	0.339075	0.751361	0.610261	0.0227035	0.488209	-0.717617	0.559836	0.309545	-0.0658972	0.776956	-0.0661481	0.268207	0.709492	0.37238	0.414718	0.319723	-0.935593	0.895447	0.236851	0.0680962	0.74859	0.47607	45.1233	48.1077	39.2802	21.9541	19.9169	45.7323	84.821	121.088	170.389	206.258	274.672
2020-09-13 10:20:00	231.278	498.718	275.622	0.536255	0.0601742	0.120415	0.473012	Bean_L008___13.09.2020_10_01_26_data.csv	1528.92	NA	330.16	NA	0.984605	126683	0.779465	1.67417	0.317569	0.77627	0.564108	-0.012535	0.476366	-0.764098	0.623827	0.32455	-0.0874538	0.802923	-0.140129	0.245694	0.737968	0.341633	0.401857	0.278575	-0.947296	0.913357	0.252533	0.0464833	0.76975	0.416192	37.775	41.3029	33.3617	19.8454	18.4694	37.526	73.1023	102.266	145.572	176.353	237.872
2020-09-13 10:20:00	233.666	503.308	243.541	0.53574	0.0593582	0.121778	0.4727	Bean_L008___13.09.2020_10_01_26_data.csv	1531.16	NA	330.16	NA	0.985812	72242.5	0.516429	1.44347	0.228106	0.516816	0.30587	-0.0417797	0.413766	-0.637248	0.451394	0.300754	-0.0671539	0.621475	-0.163766	0.152867	0.447902	0.315527	0.334366	0.10205	-0.914162	0.862394	0.22768	0.0668397	0.565558	0.395987	33.9628	35.1201	27.2923	16.6128	14.8266	30.8111	60.0217	86.9115	123.519	149.521	196.228
2020-09-13 10:20:00	175.482	389.955	354.301	0.549994	0.0516988	0.141783	0.503732	Bean_L008___13.09.2020_10_01_26_data.csv	1455.63	NA	330.16	NA	0.980229	147696	0.750555	1.8342	0.360429	0.746099	0.667442	0.00178935	0.519254	-0.721842	0.552223	0.331584	-0.0748665	0.783479	-0.0837897	0.290638	0.703493	0.354224	0.448568	0.36705	-0.936677	0.893241	0.259899	0.0591188	0.744649	0.462234	51.3503	53.7833	44.0007	24.6171	20.9588	49.1023	94.602	137.603	195.923	236.208	311.497
2020-09-13 10:20:00	225.513	489.183	280.657	0.539	0.0626788	0.122569	0.474205	Bean_L008___13.09.2020_10_01_26_data.csv	1529.22	NA	330.16	NA	0.984605	126683	0.779465	1.67417	0.317569	0.77627	0.564108	-0.012535	0.476366	-0.764098	0.623827	0.32455	-0.0874538	0.802923	-0.140129	0.245694	0.737968	0.341633	0.401857	0.278575	-0.947296	0.913357	0.252533	0.0464833	0.76975	0.416192	37.775	41.3029	33.3617	19.8454	18.4694	37.526	73.1023	102.266	145.572	176.353	237.872
2020-09-13 10:20:00	10.158	15.6185	25.6557	0.349617	-0.105027	0.170411	0.604362	Bean_L008___13.09.2020_10_01_26_data.csv	1578.8	NA	330.16	NA	0.986314	49378	0.189281	1.1766	0.0969536	NA	0.102259	-0.0766085	0.337513	-0.546335	0.324371	0.297193	-0.05241	NA	-0.0490174	0.0191409	NA	0.283714	0.253241	-0.0311276	-0.887898	0.818642	0.223968	0.081555	NA	0.489253	29.0522	29.9941	23.739	11.6654	11.4274	27.3775	54.5139	79.7917	115.329	141.898	179.966
2020-09-13 10:20:00	167.612	371.837	269.158	0.549232	0.0635942	0.123137	0.480678	Bean_L008___13.09.2020_10_01_26_data.csv	1532.69	NA	330.16	NA	0.984167	141254	0.832589	2.10041	0.43284	0.828951	0.931751	0.0267262	0.556603	-0.713772	0.548049	0.323232	-0.0748459	0.829647	-0.108455	0.367276	0.798646	0.375842	0.489564	0.567565	-0.934603	0.892025	0.251155	0.0591394	0.816256	0.442432	46.3817	50.3589	40.4449	22.9014	20.7002	44.9321	83.9433	120.329	166.428	199.378	262.574
2020-09-13 10:20:00	55.757	107.385	175.108	0.480777	0.0323174	0.158972	0.533752	Bean_L008___13.09.2020_10_01_26_data.csv	1401.18	NA	330.16	NA	0.988046	69070	0.599813	1.59036	0.280855	0.587292	0.424027	-0.0334663	0.481494	-0.693838	0.499174	0.343152	-0.0757448	0.691277	-0.0883799	0.20744	0.525283	0.323004	0.407422	0.190584	-0.929415	0.877402	0.272029	0.0582385	0.626692	0.458589	26.7541	28.308	23.4377	12.4368	11.4009	26.6413	51.2918	74.9007	105.737	128.631	167.178
2020-09-13 10:20:00	167.216	372.057	265.521	0.550563	0.062507	0.122109	0.472137	Bean_L008___13.09.2020_10_01_26_data.csv	1531.32	NA	330.16	NA	0.984232	141324	0.832733	2.105	0.43343	0.829501	0.935994	0.0249933	0.556191	-0.723578	0.563133	0.324666	-0.0768787	0.835876	-0.122531	0.367903	0.799281	0.374352	0.48911	0.570886	-0.937121	0.896397	0.252655	0.0571017	0.817538	0.430886	47.1155	49.7998	39.6961	23.3128	20.4173	44.0895	82.87	119.597	166.435	198.656	263.104
2020-09-13 10:20:00	189.382	431.029	281.92	0.560628	0.0512318	0.134782	0.49821	Bean_L008___13.09.2020_10_01_26_data.csv	1460.81	NA	330.16	NA	0.98387	128862	0.800398	1.83384	0.366691	0.800109	0.6985	0.0271326	0.485816	-0.696411	0.548561	0.291299	-0.072699	0.796184	-0.127556	0.297231	0.765348	0.376191	0.412117	0.383967	-0.93009	0.892174	0.217831	0.0612902	0.784581	0.42672	52.1097	52.815	41.1859	23.3894	21.6458	46.2691	86.3207	122.2	169.362	201.48	267.204
2020-09-13 10:21:00	24.232	52.1475	130.076	0.535318	0.0345507	0.177141	0.559958	Bean_L008___13.09.2020_10_01_26_data.csv	1541.3	NA	328.127	NA	0.988336	60842.9	0.554661	1.58419	0.272682	0.528063	0.40404	-0.0572673	0.520605	-0.681984	0.436186	0.389513	-0.0744629	0.649867	-0.151969	0.198954	0.460182	0.301479	0.450047	0.181464	-0.926285	0.85746	0.320871	0.0595232	0.592401	0.406139	23.5347	25.2404	19.5408	11.7228	11.0317	25.1227	46.9484	69.4479	99.2819	122.602	157.528
2020-09-13 10:21:00	60.835	146.65	222.046	0.58517	0.0541918	0.150384	0.517249	Bean_L008___13.09.2020_10_01_26_data.csv	1610.27	NA	328.127	NA	0.988422	60773.1	0.553312	1.5841	0.272753	0.527563	0.404919	-0.0540762	0.521396	-0.670082	0.417335	0.390694	-0.0730429	0.672445	-0.158682	0.199028	0.459635	0.304387	0.450912	0.182213	-0.923109	0.851236	0.322121	0.0609457	0.595268	0.400379	23.015	26.4354	19.6775	11.8438	10.1354	23.7311	46.8613	68.8899	99.4783	122.017	157.277
2020-09-13 10:21:00	60.393	144.502	204.71	0.582063	0.0459461	0.147791	0.515348	Bean_L008___13.09.2020_10_01_26_data.csv	1609.26	NA	328.127	NA	0.988336	60842.9	0.554661	1.58419	0.272682	0.528063	0.40404	-0.0572673	0.520605	-0.681984	0.436186	0.389513	-0.0744629	0.649867	-0.151969	0.198954	0.460182	0.301479	0.450047	0.181464	-0.926285	0.85746	0.320871	0.0595232	0.592401	0.406139	23.5347	25.2404	19.5408	11.7228	11.0317	25.1227	46.9484	69.4479	99.2819	122.602	157.528
2020-09-13 10:21:00	17.093	26.149	49.6298	0.346323	0.0350044	0.187903	0.608059	Bean_L008___13.09.2020_10_01_26_data.csv	1687.43	NA	328.127	NA	0.976596	104876	0.56128	1.5471	0.2575	0.559542	0.38662	0.0121766	0.341714	-0.51144	0.389731	0.174396	-0.030756	0.566276	-0.109638	0.183221	0.494692	0.363275	0.257679	0.163208	-0.877188	0.841895	0.0972814	0.103062	0.582714	0.441469	62.0264	68.1704	55.7079	31.7894	29.5087	66.0504	126.928	179.106	251.081	299.856	388.764
2020-09-13 10:21:00	110.618	266.134	388.942	0.584352	0.0490368	0.166633	0.553975	Bean_L008___13.09.2020_10_01_26_data.csv	1752.71	NA	328.127	NA	0.977012	100302	0.539117	1.52201	0.249486	0.536121	0.362244	0.0110759	0.341397	-0.503054	0.373431	0.180014	-0.0288683	0.538801	-0.0915998	0.174931	0.468996	0.362319	0.257344	0.146087	-0.874559	0.836249	0.103023	0.104931	0.565311	0.456022	63.8194	66.2388	54.6682	31.3864	27.7513	65.1458	123.511	174.946	244.625	289.524	376.692
2020-09-13 10:21:00	17.52	26.5945	43.1815	0.341217	0.0166951	0.238055	0.650262	Bean_L008___13.09.2020_10_01_26_data.csv	1687.6	NA	328.127	NA	0.976596	104876	0.56128	1.5471	0.2575	0.559542	0.38662	0.0121766	0.341714	-0.51144	0.389731	0.174396	-0.030756	0.566276	-0.109638	0.183221	0.494692	0.363275	0.257679	0.163208	-0.877188	0.841895	0.0972814	0.103062	0.582714	0.441469	62.0264	68.1704	55.7079	31.7894	29.5087	66.0504	126.928	179.106	251.081	299.856	388.764
2020-09-13 10:21:00	175.703	432.99	294.793	0.59421	0.0545015	0.151481	0.528261	Bean_L008___13.09.2020_10_01_26_data.csv	1700.93	NA	328.127	NA	0.978227	136665	0.688994	1.75267	0.336322	0.689664	0.574462	-0.00570291	0.471075	-0.67563	0.519078	0.288351	-0.07201	0.711043	-0.138503	0.265321	0.639544	0.347654	0.396121	0.299928	-0.924594	0.883443	0.214763	0.0619803	0.688262	0.417562	52.3347	57.4695	48.0775	27.3451	25.7651	57.705	108.066	155.133	215.991	260.109	339.819
2020-09-13 10:21:00	178.212	430.84	291.741	0.586361	0.0506911	0.153233	0.531596	Bean_L008___13.09.2020_10_01_26_data.csv	1670.46	NA	328.127	NA	0.982748	125562	0.747376	1.87116	0.371697	0.742838	0.690065	-0.00105322	0.526013	-0.722051	0.551383	0.332066	-0.0737953	0.771147	-0.117083	0.302505	0.699779	0.351735	0.455965	0.385891	-0.936731	0.892997	0.260404	0.0601921	0.740111	0.435376	44.0192	43.8912	36.6031	20.8468	18.8262	43.5793	84.2588	121.587	171.787	207.065	274.522
2020-09-13 10:21:00	172.577	427.533	317.604	0.596342	0.0559704	0.148882	0.522288	Bean_L008___13.09.2020_10_01_26_data.csv	1701.18	NA	328.127	NA	0.980425	147988	0.783556	1.92222	0.390692	0.782627	0.755687	0.027421	0.501601	-0.713551	0.572623	0.288417	-0.0688264	0.778308	-0.15948	0.322559	0.745256	0.376439	0.429295	0.433024	-0.934546	0.899115	0.214832	0.0651668	0.768374	0.399691	51.7597	54.3996	45.415	26.4988	25.5186	55.5662	105.805	149.389	209.419	250.68	326.423
2020-09-13 10:21:00	73.789	158.196	243.623	0.53356	0.031277	0.182318	0.574206	Bean_L008___13.09.2020_10_01_26_data.csv	1648.49	NA	328.127	NA	0.982748	125562	0.747376	1.87116	0.371697	0.742838	0.690065	-0.00105322	0.526013	-0.722051	0.551383	0.332066	-0.0737953	0.771147	-0.117083	0.302505	0.699779	0.351735	0.455965	0.385891	-0.936731	0.892997	0.260404	0.0601921	0.740111	0.435376	44.0192	43.8912	36.6031	20.8468	18.8262	43.5793	84.2588	121.587	171.787	207.065	274.522
2020-09-13 10:21:00	161.125	339.923	243.29	0.525996	0.0658005	0.131152	0.486912	Bean_L008___13.09.2020_10_01_26_data.csv	2070.86	NA	328.127	NA	0.962105	231515	0.712254	1.71826	0.330497	0.71493	0.561316	0.0236714	0.421592	-0.655349	0.531139	0.235838	-0.0622815	0.705268	-0.145673	0.259218	0.668089	0.373214	0.342759	0.285542	-0.919128	0.887046	0.160359	0.0717091	0.703325	0.411502	95.9911	104.585	90.1838	52.2741	49.5093	109.493	209.686	298.295	417.812	496.709	640.14
2020-09-13 10:21:00	182.912	384.528	279.152	0.524321	0.0594794	0.142829	0.515657	Bean_L008___13.09.2020_10_01_26_data.csv	1963.5	NA	328.127	NA	0.962105	231515	0.712254	1.71826	0.330497	0.71493	0.561316	0.0236714	0.421592	-0.655349	0.531139	0.235838	-0.0622815	0.705268	-0.145673	0.259218	0.668089	0.373214	0.342759	0.285542	-0.919128	0.887046	0.160359	0.0717091	0.703325	0.411502	95.9911	104.585	90.1838	52.2741	49.5093	109.493	209.686	298.295	417.812	496.709	640.14
2020-09-13 10:21:00	31.323	54.6985	118.785	0.427352	0.015636	0.197239	0.602389	Bean_L008___13.09.2020_10_01_26_data.csv	1999.32	NA	328.127	NA	0.985789	85919.9	0.628865	1.72537	0.320911	0.595121	0.521512	-0.0546506	0.590968	-0.75341	0.501782	0.448693	-0.080635	0.725599	-0.116462	0.249188	0.533943	0.303864	0.527548	0.26915	-0.944647	0.878201	0.383755	0.0533335	0.650854	0.435887	26.3411	27.5172	22.6637	13.2184	12.0283	28.6417	56.1965	82.5614	119.216	145.867	189.999
2020-09-13 10:21:00	79.961	157.261	247.142	0.491538	0.0340947	0.186927	0.571054	Bean_L008___13.09.2020_10_01_26_data.csv	1782.2	NA	328.127	NA	0.972426	161872	0.658937	1.70974	0.325322	0.660551	0.529351	-0.00372062	0.45469	-0.686127	0.539455	0.281777	-0.0729789	0.68714	-0.173132	0.253802	0.606823	0.349396	0.378396	0.26725	-0.927383	0.889505	0.207928	0.0610099	0.663949	0.387828	61.9594	65.2036	55.7864	33.4664	33.2929	74.6419	142.794	203.439	286.707	341.516	436.487
2020-09-13 10:21:00	105.762	230.976	259.357	0.542107	0.0328199	0.172175	0.555547	Bean_L008___13.09.2020_10_01_26_data.csv	1608.62	NA	328.127	NA	0.975193	171874	0.767719	2.11142	0.430916	0.761152	0.880844	0.015921	0.544221	-0.676315	0.509623	0.301004	-0.0675197	0.766304	-0.168802	0.365228	0.720668	0.366521	0.47594	0.537754	-0.924776	0.880589	0.227941	0.0664739	0.754266	0.391611	60.8005	66.9956	56.6788	33.6071	31.6295	71.461	137.733	196.673	271.987	323.764	413.602
2020-09-13 10:21:00	171.233	354.094	298.403	0.516419	0.0594003	0.152891	0.534759	Bean_L008___13.09.2020_10_01_26_data.csv	2091.18	NA	328.127	NA	0.978144	99652.3	0.432178	1.35262	0.18604	0.425768	0.228071	-0.0314925	0.390118	-0.631348	0.440246	0.300078	-0.0570679	0.566108	-0.127155	0.109673	0.349437	0.324773	0.30908	0.0482038	-0.912525	0.858785	0.226975	0.0769124	0.510761	0.427054	49.7419	50.5401	40.0212	23.3024	21.4438	47.2849	92.0797	132.126	190.164	228.746	294.454
2020-09-13 10:21:00	132.474	299.545	318.953	0.557748	0.0510952	0.160881	0.545562	Bean_L008___13.09.2020_10_01_26_data.csv	1850.13	NA	328.127	NA	0.971541	205091	0.748406	1.71394	0.330149	0.745334	0.577497	0.0157473	0.472315	-0.734617	0.591925	0.301059	-0.0701123	0.762033	-0.105543	0.258854	0.702622	0.366371	0.397466	0.294098	-0.93993	0.904566	0.227998	0.06388	0.739233	0.444798	67.083	73.1218	61.7596	34.5621	33.0626	75.875	147.034	210.22	294.227	352.102	464.1
2020-09-13 11:02:00	207.329	413.047	252.202	0.49805	0.032598	0.169171	0.556962	Bean_L008___13.09.2020_11_01_26_data.csv	2534.41	NA	353.206	NA	0.946524	435013	0.767895	1.69159	0.321669	0.764188	0.569845	0.00593819	0.447839	-0.693664	0.55544	0.27721	-0.0755158	0.762357	-0.107469	0.247947	0.719726	0.354816	0.374961	0.278369	-0.934292	0.899671	0.213205	0.0561421	0.750549	0.440208	162.52	168.292	138.848	79.2748	73.0659	161.741	305.92	435.546	609.258	724.396	957.932
2020-09-13 11:02:00	151.241	279.562	228.139	0.459006	0.0190577	0.171524	0.563416	Bean_L008___13.09.2020_11_01_26_data.csv	2620.83	NA	353.206	NA	0.943583	420337	0.733273	1.54274	0.270416	0.732683	0.440388	0.000974339	0.388468	-0.666799	0.541016	0.247682	-0.0720586	0.724473	-0.0983733	0.194519	0.683346	0.35047	0.31148	0.178399	-0.927627	0.895666	0.182736	0.0596066	0.718263	0.447589	177.701	183.258	148.362	82.9854	77.1186	170.413	321.98	456.82	639	760.553	1010.86
2020-09-13 11:02:00	126.167	222.423	258.02	0.432761	0.0256607	0.161156	0.543982	Bean_L008___13.09.2020_11_01_26_data.csv	2836.49	NA	353.206	NA	0.952148	384291	0.754542	1.67596	0.315545	0.749259	0.553005	-0.00624311	0.456245	-0.701261	0.554921	0.29316	-0.0790359	0.757924	-0.13569	0.241539	0.702457	0.344123	0.384004	0.266919	-0.936146	0.899528	0.229716	0.0526114	0.739696	0.416824	137.993	144.968	119.315	69.2391	64.0875	140.784	263.625	376.726	529.227	632.347	836.099
2020-09-13 11:02:00	213.81	371.86	280.281	0.425025	0.0309555	0.170721	0.548568	Bean_L008___13.09.2020_11_01_26_data.csv	2799.64	NA	353.206	NA	0.946524	435013	0.767895	1.69159	0.321669	0.764188	0.569845	0.00593819	0.447839	-0.693664	0.55544	0.27721	-0.0755158	0.762357	-0.107469	0.247947	0.719726	0.354816	0.374961	0.278369	-0.934292	0.899671	0.213205	0.0561421	0.750549	0.440208	162.52	168.292	138.848	79.2748	73.0659	161.741	305.92	435.546	609.258	724.396	957.932
2020-09-13 11:02:00	214.577	372.787	310.574	0.424398	0.0274192	0.16857	0.546627	Bean_L008___13.09.2020_11_01_26_data.csv	2802.46	NA	353.206	NA	0.952148	384291	0.754542	1.67596	0.315545	0.749259	0.553005	-0.00624311	0.456245	-0.701261	0.554921	0.29316	-0.0790359	0.757924	-0.13569	0.241539	0.702457	0.344123	0.384004	0.266919	-0.936146	0.899528	0.229716	0.0526114	0.739696	0.416824	137.993	144.968	119.315	69.2391	64.0875	140.784	263.625	376.726	529.227	632.347	836.099
2020-09-13 11:02:00	164.829	334.466	265.524	0.507187	0.049721	0.168227	0.550814	Bean_L008___13.09.2020_11_01_26_data.csv	2023.72	NA	353.206	NA	0.969794	227995	0.752051	1.60154	0.290976	0.75387	0.492492	0.0206864	0.38055	-0.665437	0.557704	0.216331	-0.0603803	0.727686	-0.117011	0.215897	0.707785	0.367642	0.303065	0.217511	-0.927285	0.900294	0.150521	0.0712861	0.732657	0.432383	92.3547	96.9037	80.1343	46.5394	42.4923	93.8262	178.802	252.675	350.562	417.949	565.475
2020-09-13 11:02:00	167.705	287.892	273.924	0.417473	0.0391889	0.15659	0.543149	Bean_L008___13.09.2020_11_01_26_data.csv	2566.28	NA	353.206	NA	0.949506	388204	0.747386	1.51149	0.259204	0.749306	0.420689	-0.00422893	0.35926	-0.699914	0.5994	0.221345	-0.0691126	0.732371	-0.139912	0.182891	0.702511	0.345897	0.2805	0.160138	-0.935818	0.911528	0.155664	0.0625563	0.72999	0.413262	136.107	147.508	125.052	71.6811	68.8036	150.814	285.607	403.749	565.098	682.962	941.613
2020-09-13 11:02:00	164.863	334.351	223.653	0.506916	0.0466405	0.166355	0.550232	Bean_L008___13.09.2020_11_01_26_data.csv	2023.09	NA	353.206	NA	0.964728	280059	0.764469	1.61366	0.29559	0.76453	0.507766	0.0131618	0.396816	-0.686502	0.573505	0.23468	-0.0666399	0.750874	-0.142857	0.220706	0.720122	0.361115	0.320365	0.228265	-0.932531	0.904606	0.169358	0.0650303	0.745967	0.410767	104.058	110.266	90.4696	53.4901	49.6385	106.977	204.488	290.092	403.612	481.88	654.283
2020-09-13 11:02:00	66.305	119.653	235.608	0.445856	0.0436755	0.176481	0.555576	Bean_L008___13.09.2020_11_01_26_data.csv	2578.47	NA	353.206	NA	0.949506	388204	0.747386	1.51149	0.259204	0.749306	0.420689	-0.00422893	0.35926	-0.699914	0.5994	0.221345	-0.0691126	0.732371	-0.139912	0.182891	0.702511	0.345897	0.2805	0.160138	-0.935818	0.911528	0.155664	0.0625563	0.72999	0.413262	136.107	147.508	125.052	71.6811	68.8036	150.814	285.607	403.749	565.098	682.962	941.613
2020-09-13 11:02:00	123.526	248.696	291.882	0.503306	0.0228049	0.174829	0.575594	Bean_L008___13.09.2020_11_01_26_data.csv	2670.4	NA	353.206	NA	0.947196	418693	0.774091	1.74621	0.337257	0.771984	0.614119	0.00789714	0.4464	-0.674594	0.542057	0.260262	-0.0739304	0.75505	-0.142047	0.264287	0.728766	0.356528	0.373414	0.312924	-0.929578	0.895957	0.195701	0.0577313	0.754016	0.411454	156.341	168.096	140.178	80.4094	76.0531	167.158	313.455	444.733	616.157	731.254	962.261
2020-09-13 11:02:00	85.529	146.345	280.372	0.415568	0.0138531	0.188662	0.575799	Bean_L008___13.09.2020_11_01_26_data.csv	4746.8	NA	353.206	NA	0.939931	438816	0.701282	1.56447	0.275792	0.699141	0.443874	0.00376111	0.403195	-0.69047	0.563096	0.257555	-0.0699853	0.719366	-0.108068	0.200102	0.644883	0.352912	0.327162	0.185915	-0.933508	0.901773	0.192909	0.0616828	0.69446	0.439719	157.978	171.269	143.404	82.9864	75.7545	168.894	322.051	459.973	646.621	772.96	1027.53
2020-09-13 11:03:00	112.471	210.941	285.401	0.466814	0.0606019	0.151674	0.527611	Bean_L008___13.09.2020_11_01_26_data.csv	2150.46	NA	381.405	NA	0.981253	107541	0.620944	1.58495	0.280483	0.61554	0.427709	-0.00149854	0.398161	-0.563144	0.410017	0.242539	-0.0614524	0.635621	-0.11791	0.199824	0.547904	0.352196	0.303203	0.176067	-0.892404	0.850563	0.158137	0.0732356	0.622398	0.433656	62.6803	64.748	51.2663	29.0784	27.1435	56.7458	104.41	147.618	203.592	240.223	306.567
2020-09-13 11:03:00	233.162	412.822	265.131	0.4352	0.0306216	0.170075	0.563539	Bean_L008___13.09.2020_11_01_26_data.csv	2396.78	NA	381.405	NA	0.95337	392924	0.785449	1.71	0.329274	0.787477	0.591971	0.0123342	0.454925	-0.705267	0.568407	0.284232	-0.0794969	0.777629	-0.1191	0.250885	0.74532	0.364254	0.364854	0.282626	-0.932064	0.899142	0.201489	0.0551758	0.763489	0.432675	154.271	158.595	128.591	73.5771	66.9239	144.529	271.033	384.931	532.685	632.194	835.693
2020-09-13 11:03:00	209.939	378.041	327.088	0.444666	0.0327063	0.176516	0.57383	Bean_L008___13.09.2020_11_01_26_data.csv	2349.91	NA	381.405	NA	0.953754	391456	0.7853	1.71115	0.329361	0.787342	0.593183	0.012016	0.454775	-0.70803	0.572595	0.283297	-0.0795946	0.778061	-0.0930552	0.250977	0.745163	0.363978	0.364691	0.283618	-0.932785	0.900324	0.200513	0.0550777	0.763455	0.45384	153.245	157.608	126.858	71.2758	64.9681	143.019	269.013	382.49	531.883	630.849	832.763
2020-09-13 11:03:00	234.765	413.492	273.269	0.432238	0.0303536	0.170897	0.564416	Bean_L008___13.09.2020_11_01_26_data.csv	2402.14	NA	381.405	NA	0.95337	392924	0.785449	1.71	0.329274	0.787477	0.591971	0.0123342	0.454925	-0.705267	0.568407	0.284232	-0.0794969	0.777629	-0.1191	0.250885	0.74532	0.364254	0.364854	0.282626	-0.932064	0.899142	0.201489	0.0551758	0.763489	0.432675	154.271	158.595	128.591	73.5771	66.9239	144.529	271.033	384.931	532.685	632.194	835.693
2020-09-13 11:03:00	200.757	378.144	282.73	0.469098	0.0388727	0.173942	0.568083	Bean_L008___13.09.2020_11_01_26_data.csv	2216.07	NA	381.405	NA	0.972695	162400	0.607371	1.50867	0.251699	0.603609	0.374817	-0.0082245	0.431098	-0.687782	0.522519	0.297237	-0.0604009	0.656919	-0.120769	0.169905	0.534479	0.34629	0.33888	0.134763	-0.927461	0.885859	0.215079	0.0742853	0.617457	0.431297	64.4019	67.3673	58.0964	34.0304	32.9441	74.4186	144.462	209.086	295.175	354.333	462.323
2020-09-13 11:03:00	85.924	154.587	187.239	0.444171	0.0292006	0.199847	0.604756	Bean_L008___13.09.2020_11_01_26_data.csv	1887.3	NA	381.405	NA	0.965889	206419	0.638495	1.52004	0.261454	0.64516	0.390062	0.0150901	0.367939	-0.631828	0.509541	0.223144	-0.0577039	0.652388	-0.12659	0.180029	0.581385	0.366642	0.2707	0.141705	-0.912227	0.881991	0.138079	0.0769763	0.636584	0.426473	99.6305	104.226	87.5792	50.4828	47.0221	103.112	195.814	279.037	389.676	462.707	603.607
2020-09-13 11:03:00	131.973	232.523	259.689	0.43243	0.0497166	0.15238	0.539732	Bean_L008___13.09.2020_11_01_26_data.csv	2515.03	NA	381.405	NA	0.948432	329180	0.665567	1.55448	0.273166	0.664809	0.424496	0.00719106	0.391778	-0.657414	0.527808	0.244138	-0.0631509	0.682567	-0.1131	0.192205	0.603714	0.359784	0.29632	0.166531	-0.919291	0.887421	0.159793	0.0715394	0.659739	0.437605	144.435	153.018	128.152	71.9201	67.0725	152.521	292.534	422.652	590.61	705.611	920.072
2020-09-13 11:03:00	108.343	204.727	258.155	0.470794	0.0250611	0.154654	0.546818	Bean_L008___13.09.2020_11_01_26_data.csv	2881.08	NA	381.405	NA	0.948432	329180	0.665567	1.55448	0.273166	0.664809	0.424496	0.00719106	0.391778	-0.657414	0.527808	0.244138	-0.0631509	0.682567	-0.1131	0.192205	0.603714	0.359784	0.29632	0.166531	-0.919291	0.887421	0.159793	0.0715394	0.659739	0.437605	144.435	153.018	128.152	71.9201	67.0725	152.521	292.534	422.652	590.61	705.611	920.072
2020-09-13 11:03:00	157.075	300.834	267.105	0.477868	0.0286313	0.172892	0.570525	Bean_L008___13.09.2020_11_01_26_data.csv	2514.65	NA	381.405	NA	0.953626	326272	0.690581	1.60271	0.290036	0.684383	0.469677	-0.00674856	0.454947	-0.720515	0.567515	0.306648	-0.0718579	0.729733	-0.129128	0.209787	0.626055	0.347589	0.364879	0.199974	-0.936019	0.898889	0.224933	0.062832	0.685169	0.424361	111.94	121.918	102.655	57.6414	55.5084	125.807	242.821	354.855	503.707	608.259	800.75
2020-09-13 11:03:00	108.766	205.304	265.457	0.47022	0.0288798	0.157002	0.545917	Bean_L008___13.09.2020_11_01_26_data.csv	2885.28	NA	381.405	NA	0.953626	326272	0.690581	1.60271	0.290036	0.684383	0.469677	-0.00674856	0.454947	-0.720515	0.567515	0.306648	-0.0718579	0.729733	-0.129128	0.209787	0.626055	0.347589	0.364879	0.199974	-0.936019	0.898889	0.224933	0.062832	0.685169	0.424361	111.94	121.918	102.655	57.6414	55.5084	125.807	242.821	354.855	503.707	608.259	800.75
2020-09-13 11:03:00	127.316	212.337	220.288	0.400404	0.0232591	0.179074	0.574248	Bean_L008___13.09.2020_11_01_26_data.csv	2617.25	NA	381.405	NA	0.96822	279152	0.789762	1.68362	0.320332	0.787982	0.573411	0.00719699	0.469166	-0.759019	0.626131	0.303249	-0.0736851	0.793799	-0.119781	0.241494	0.745911	0.359789	0.380446	0.267633	-0.945769	0.915027	0.221372	0.0610022	0.769885	0.432113	86.8689	92.2407	78.1267	45.5954	42.1712	92.271	175.038	247.178	345.609	415.498	569.303
2020-09-13 11:03:00	128.739	206.116	267.86	0.375405	0.0134407	0.162864	0.554176	Bean_L008___13.09.2020_11_01_26_data.csv	2801.44	NA	381.405	NA	0.949381	NA	0.786612	1.61048	0.296062	0.784749	0.513757	-0.00819717	0.446635	-0.758826	0.630426	0.301228	-0.0828852	0.794012	-0.124411	0.216081	0.742129	0.346314	0.355802	0.220461	-0.945721	0.916175	0.219256	0.0517748	0.767472	0.428283	144.058	150.263	123.251	70.6658	65.3712	142.978	273.233	389.653	549.492	661.309	900.739
2020-09-13 11:03:00	37.971	62.741	146.685	0.394798	0.036738	0.214909	0.61751	Bean_L008___13.09.2020_11_01_26_data.csv	2277.95	NA	381.405	NA	0.967417	207996	0.666114	1.69683	0.320211	0.66519	0.521374	0.0095607	0.481125	-0.648201	0.463824	0.310489	-0.0677616	0.694438	-0.101462	0.241368	0.604149	0.361846	0.39358	0.244853	-0.916767	0.867954	0.228959	0.0669311	0.662197	0.447075	94.2286	98.2942	78.7079	44.4691	41.3286	97.5041	187.847	266.903	371.61	438.287	554.211
2020-09-13 11:03:00	117.14	210.934	292.954	0.444659	0.0261479	0.182541	0.59015	Bean_L008___13.09.2020_11_01_26_data.csv	2707.33	NA	381.405	NA	0.949222	422865	0.779113	1.93519	0.390246	0.77216	0.760754	-0.00796959	0.536751	-0.75444	0.602522	0.333194	-0.0838958	0.787754	-0.191235	0.315313	0.727429	0.346515	0.455139	0.419579	-0.944627	0.908637	0.252818	0.0507597	0.760494	0.370699	125.769	132.037	112.672	69.4041	68.6116	153.264	291.266	417.327	586.82	697.815	904.072
2020-09-13 11:03:00	103.179	212.993	295.239	0.515575	0.0467383	0.171745	0.557913	Bean_L008___13.09.2020_11_01_26_data.csv	2225.85	NA	381.405	NA	0.96822	279152	0.789762	1.68362	0.320332	0.787982	0.573411	0.00719699	0.469166	-0.759019	0.626131	0.303249	-0.0736851	0.793799	-0.119781	0.241494	0.745911	0.359789	0.380446	0.267633	-0.945769	0.915027	0.221372	0.0610022	0.769885	0.432113	86.8689	92.2407	78.1267	45.5954	42.1712	92.271	175.038	247.178	345.609	415.498	569.303
2020-09-13 11:03:00	37.661	62.363	123.589	0.3961	0.0147761	0.201164	0.608842	Bean_L008___13.09.2020_11_01_26_data.csv	2279.33	NA	381.405	NA	0.95981	354846	0.796165	1.98877	0.404715	0.789271	0.81426	0.0130098	0.562871	-0.764382	0.601631	0.355584	-0.0814427	0.805008	-0.169443	0.330703	0.747421	0.36484	0.484316	0.459343	-0.947101	0.908393	0.276442	0.0532231	0.777018	0.389965	102.434	106.516	91.5785	55.3591	53.9123	121.159	231.469	332.651	466.019	552.794	713.193
2020-09-13 11:03:00	92.731	174.844	183.788	0.469636	0.03824	0.182114	0.577762	Bean_L008___13.09.2020_11_01_26_data.csv	2244.16	NA	381.405	NA	0.969364	226853	0.762477	1.77547	0.347622	0.76169	0.630221	0.0288101	0.449327	-0.628654	0.485434	0.254258	-0.0655915	0.741843	-0.103021	0.2702	0.715234	0.378464	0.35874	0.317178	-0.911339	0.874671	0.170289	0.0691007	0.739279	0.445814	108.167	114.171	91.1605	51.1894	45.4393	100.576	187.323	262.779	360.957	423.654	552.706
2020-09-13 11:03:00	57.984	113.732	195.911	0.49017	0.0382256	0.192119	0.591438	Bean_L008___13.09.2020_11_01_26_data.csv	2243.86	NA	381.405	NA	0.953691	346836	0.757628	1.65597	0.311358	0.759779	0.537866	0.0138641	0.406915	-0.667672	0.549411	0.238858	-0.0723261	0.739296	-0.108754	0.232085	0.713011	0.36558	0.312659	0.243619	-0.922076	0.893716	0.154324	0.0623633	0.735174	0.441156	151.81	157.63	129.389	73.0271	67.1699	148.726	278.79	395.41	548.721	649.71	854.164
2020-09-13 11:03:00	179.95	326.543	335.746	0.448924	0.0511552	0.165841	0.55606	Bean_L008___13.09.2020_11_01_26_data.csv	2159.3	NA	381.405	NA	0.979931	183717	0.818289	1.83871	0.364626	0.817301	0.715954	0.0259641	0.470614	-0.69464	0.561916	0.26816	-0.0694192	0.804501	-0.102081	0.288156	0.780334	0.376021	0.382036	0.376416	-0.929275	0.897299	0.184739	0.0652729	0.794553	0.446575	71.8816	73.338	57.4583	31.9898	29.3166	61.3371	114.734	160.44	220.539	264.88	367.34
2020-09-13 11:03:00	18.354	29.73	61.9876	0.382644	0.0405239	0.213248	0.673305	Bean_L008___13.09.2020_11_01_26_data.csv	2436.82	NA	381.405	NA	0.981625	66268.7	0.210231	1.18016	0.0953556	NA	0.103651	-0.0650343	0.294691	-0.37658	0.167286	0.247037	-0.042222	NA	-0.0631902	0.0099892	NA	0.295262	0.192833	-0.0376609	-0.831276	0.75797	0.162798	0.0923856	NA	0.477373	60.888	58.9111	45.049	24.9064	22.9761	49.6098	92.3696	130.976	182.774	217.418	270.807
2020-09-13 11:04:00	40.341	66.7325	85.8586	0.395482	0.013887	0.204115	0.603476	Bean_L008___13.09.2020_11_01_26_data.csv	2725.67	NA	399.379	NA	0.965049	296845	0.756257	1.69375	0.325275	0.750439	0.568184	0.00390585	0.506473	-0.750654	0.577973	0.357514	-0.0818642	0.78341	-0.0949417	0.22847	0.701395	0.358968	0.402257	0.235598	-0.940839	0.900601	0.261578	0.0546513	0.740056	0.4585	105.521	108.096	86.7341	49.2411	43.9909	98.3045	186.511	268.447	378.211	453.223	601.861
2020-09-13 11:04:00	175.023	252.74	198.72	0.307498	0.0359124	0.171208	0.535139	Bean_L008___13.09.2020_11_01_26_data.csv	3263.89	NA	399.379	NA	0.960052	388242	0.789482	1.76839	0.347647	0.779949	0.645784	-0.0210462	0.556177	-0.794592	0.615998	0.40698	-0.0970893	0.822237	-0.141414	0.252242	0.735829	0.337037	0.458686	0.290677	-0.952179	0.911193	0.314701	0.0393372	0.77308	0.420476	111.774	114.504	92.2095	53.3918	49.2796	104.893	197.503	285.345	405.117	490.712	663.58
2020-09-13 11:04:00	75.534	116.385	165.303	0.351002	0.0414305	0.198286	0.595369	Bean_L008___13.09.2020_11_01_26_data.csv	2658.9	NA	399.379	NA	0.965045	315805	0.766585	1.74039	0.339875	0.75913	0.61092	-0.015926	0.55383	-0.79076	0.607516	0.406501	-0.0909484	0.806267	-0.148696	0.243971	0.711513	0.341569	0.456004	0.267331	-0.951207	0.908864	0.314184	0.0455217	0.752295	0.414333	89.478	94.8085	76.8336	45.2161	42.3691	92.235	177.758	256.595	364.789	439.958	585.535
2020-09-13 11:04:00	75.33	116.68	202.273	0.354388	0.0498186	0.196141	0.594741	Bean_L008___13.09.2020_11_01_26_data.csv	2660.17	NA	399.379	NA	0.965045	315805	0.766585	1.74039	0.339875	0.75913	0.61092	-0.015926	0.55383	-0.79076	0.607516	0.406501	-0.0909484	0.806267	-0.148696	0.243971	0.711513	0.341569	0.456004	0.267331	-0.951207	0.908864	0.314184	0.0455217	0.752295	0.414333	89.478	94.8085	76.8336	45.2161	42.3691	92.235	177.758	256.595	364.789	439.958	585.535
2020-09-13 11:04:00	82.703	133.81	205.912	0.381935	0.0203007	0.213601	0.59978	Bean_L008___13.09.2020_11_01_26_data.csv	3162.84	NA	399.379	NA	0.932722	NA	0.813842	2.00216	0.410446	0.806801	0.84479	-0.0169734	0.590417	-0.793246	0.617863	0.401878	-0.0972789	0.831272	-0.161444	0.319587	0.767361	0.340643	0.498021	0.440091	-0.951838	0.911703	0.309195	0.0391461	0.794199	0.403456	173.813	188.064	157.752	94.1941	88.7645	195.012	371.194	536.63	760.725	913.164	1199.47
2020-09-13 11:04:00	101.528	203.935	283.447	0.502154	0.0285578	0.162218	0.55391	Bean_L008___13.09.2020_11_01_26_data.csv	2894.41	NA	399.379	NA	0.932722	NA	0.813842	2.00216	0.410446	0.806801	0.84479	-0.0169734	0.590417	-0.793246	0.617863	0.401878	-0.0972789	0.831272	-0.161444	0.319587	0.767361	0.340643	0.498021	0.440091	-0.951838	0.911703	0.309195	0.0391461	0.794199	0.403456	173.813	188.064	157.752	94.1941	88.7645	195.012	371.194	536.63	760.725	913.164	1199.47
2020-09-13 11:04:00	168.751	347.973	286.941	0.515045	0.0265788	0.183885	0.564612	Bean_L008___13.09.2020_11_01_26_data.csv	3132.29	NA	399.379	NA	0.938782	NA	0.780275	1.76745	0.345911	0.775357	0.639044	0.0122937	0.491289	-0.774746	0.639262	0.318591	-0.0752263	0.794504	-0.14562	0.250393	0.730456	0.366253	0.385176	0.286385	-0.94711	0.917486	0.220181	0.0613079	0.760464	0.416935	151.298	165.764	142.102	82.1028	76.8731	178.89	348.968	502.919	710.878	852.501	1144.95
2020-09-13 11:04:00	134.351	270.884	293.07	0.504028	0.0279127	0.187579	0.572299	Bean_L008___13.09.2020_11_01_26_data.csv	3170.6	NA	399.379	NA	0.938782	NA	0.780275	1.76745	0.345911	0.775357	0.639044	0.0122937	0.491289	-0.774746	0.639262	0.318591	-0.0752263	0.794504	-0.14562	0.250393	0.730456	0.366253	0.385176	0.286385	-0.94711	0.917486	0.220181	0.0613079	0.760464	0.416935	151.298	165.764	142.102	82.1028	76.8731	178.89	348.968	502.919	710.878	852.501	1144.95
2020-09-13 11:04:00	141.134	286.264	265.697	0.50698	0.0255013	0.185575	0.567877	Bean_L008___13.09.2020_11_01_26_data.csv	3176.71	NA	399.379	NA	0.938718	NA	0.780083	1.76675	0.345983	0.775099	0.638444	0.0116914	0.491514	-0.772448	0.635559	0.31919	-0.0755037	0.795049	-0.155577	0.25047	0.730155	0.365732	0.385429	0.28596	-0.946518	0.916494	0.220815	0.0610299	0.760423	0.408482	151.49	164.755	141.867	82.3201	77.5101	179.788	349.967	502.717	709.671	852.133	1144.69
2020-09-13 11:04:00	40.058	74.181	146.977	0.459996	0.0175541	0.18382	0.549159	Bean_L008___13.09.2020_11_01_26_data.csv	3327.53	NA	399.379	NA	0.959443	230864	0.576209	1.6457	0.292652	0.550128	0.455441	-0.0522116	0.473988	-0.645157	0.441435	0.321172	-0.0646533	0.655031	-0.147442	0.194014	0.473557	0.309087	0.3658	0.179103	-0.911752	0.859124	0.222916	0.0718857	0.594957	0.415395	102.721	109.836	90.1741	51.8558	49.5496	106.956	205.203	297.348	424.757	516.028	677.07
2020-09-13 11:04:00	43.38	78.565	151.449	0.447846	0.0294159	0.210767	0.622785	Bean_L008___13.09.2020_11_01_26_data.csv	3167.03	NA	399.379	NA	0.978172	110191	0.470949	1.47452	0.232869	0.435777	0.313283	-0.0733486	0.510459	-0.637415	0.346969	0.406759	-0.0678596	0.601622	-0.142298	0.131496	0.347931	0.289769	0.406754	0.0827245	-0.909507	0.826811	0.314462	0.0686812	0.525423	0.419733	56.9908	57.1446	46.6786	26.1981	24.6038	52.8694	100.31	145.151	206.209	248.539	317.922
2020-09-13 11:04:00	181.905	304.932	273.701	0.403456	0.0137816	0.198731	0.583798	Bean_L008___13.09.2020_11_01_26_data.csv	3379.66	NA	399.379	NA	0.928982	NA	0.759136	1.73584	0.337686	0.754951	0.602333	-0.00514399	0.479641	-0.767756	0.633401	0.313508	-0.0798896	0.773455	-0.180938	0.241644	0.706645	0.351059	0.372121	0.261483	-0.945304	0.915914	0.214802	0.0566327	0.740279	0.386506	168.696	186.273	162.121	98.2494	93.8679	212.695	409.321	589.175	830.169	995.581	1319.14
2020-09-13 11:04:00	17.42	26.7965	50.1071	0.349915	-0.000586573	0.210459	0.596665	Bean_L008___13.09.2020_11_01_26_data.csv	2630.85	NA	399.379	NA	0.923599	NA	0.787282	1.68604	0.323885	0.783336	0.578819	-0.0187644	0.493251	-0.784942	0.640702	0.34649	-0.0899598	0.803809	-0.137182	0.226997	0.739796	0.339058	0.387378	0.238204	-0.949725	0.917871	0.249817	0.0465163	0.767721	0.424022	203.197	214.74	178.397	103.195	97.2107	215.564	413.123	596.55	844.553	1017.72	1372.27
2020-09-13 11:04:00	148.308	236.843	185.78	0.373813	0.0351838	0.171182	0.538642	Bean_L008___13.09.2020_11_01_26_data.csv	3721.05	NA	399.379	NA	0.928982	NA	0.759136	1.73584	0.337686	0.754951	0.602333	-0.00514399	0.479641	-0.767756	0.633401	0.313508	-0.0798896	0.773455	-0.180938	0.241644	0.706645	0.351059	0.372121	0.261483	-0.945304	0.915914	0.214802	0.0566327	0.740279	0.386506	168.696	186.273	162.121	98.2494	93.8679	212.695	409.321	589.175	830.169	995.581	1319.14
2020-09-13 11:04:00	206.207	329.872	254.73	0.374887	0.02546	0.191344	0.567487	Bean_L008___13.09.2020_11_01_26_data.csv	3696.4	NA	399.379	NA	0.919347	NA	0.783472	1.68037	0.321562	0.779013	0.57213	-0.0205322	0.493671	-0.782297	0.63512	0.348712	-0.0898592	0.802194	-0.132404	0.224537	0.734733	0.337492	0.38785	0.233727	-0.949049	0.916376	0.252186	0.0466176	0.764447	0.428005	215.131	226.946	187.857	108.246	100.14	226.395	435.277	627.836	892.133	1074.86	1448.43
2020-09-13 11:04:00	206.358	329.825	327.886	0.374342	0.0255654	0.193736	0.573092	Bean_L008___13.09.2020_11_01_26_data.csv	3704.68	NA	399.379	NA	0.918964	NA	0.784195	1.68049	0.321544	0.779713	0.572453	-0.0209527	0.493584	-0.78542	0.639947	0.348572	-0.0903549	0.801979	-0.135404	0.224518	0.735553	0.337119	0.387753	0.233852	-0.949847	0.91767	0.252036	0.0461188	0.764964	0.425507	213.958	225.846	188.48	109.15	100.827	227.962	437.274	630.435	894.69	1079.13	1453.83
2020-09-13 11:04:00	161.276	270.485	324.171	0.403753	0.0126363	0.203504	0.58948	Bean_L008___13.09.2020_11_01_26_data.csv	3171.99	NA	399.379	NA	0.95455	385386	0.757007	1.795	0.353767	0.74641	0.645246	-0.00743815	0.543964	-0.767688	0.587045	0.378902	-0.0815542	0.790233	-0.132621	0.258764	0.696712	0.349046	0.444747	0.296239	-0.945287	0.903164	0.284476	0.0549625	0.741943	0.427825	123.795	125.762	103.106	60.2791	55.3916	127.85	243.977	350.332	497.878	596.444	785.153
2020-09-13 11:04:00	199.66	358.115	357.459	0.44247	0.0217064	0.170109	0.562829	Bean_L008___13.09.2020_11_01_26_data.csv	2718.93	NA	399.379	NA	0.950744	NA	0.798752	1.84507	0.371563	0.792495	0.711484	-0.00892226	0.545237	-0.796848	0.641878	0.372997	-0.0902691	0.814753	-0.188574	0.277781	0.750538	0.347741	0.446197	0.339552	-0.95275	0.918185	0.278143	0.0462052	0.778875	0.379761	127.25	132.899	112.745	68.6238	66.6383	144.738	275.753	395.442	557.548	667.538	882.903
2020-09-13 11:04:00	201.373	358.245	319.88	0.43789	0.0208195	0.173435	0.567215	Bean_L008___13.09.2020_11_01_26_data.csv	2754.83	NA	399.379	NA	0.950895	NA	0.799014	1.84547	0.37151	0.792669	0.711073	-0.00920343	0.545333	-0.796587	0.641383	0.373179	-0.0901982	0.815703	-0.203717	0.277724	0.750742	0.347494	0.446307	0.339211	-0.952684	0.918053	0.278338	0.0462765	0.779271	0.366203	127.931	132.534	111.793	68.8448	66.4908	144.147	275.319	394.1	555.18	666.465	880.22
2020-09-13 11:04:00	89.394	152.802	319.147	0.414968	0.030422	0.185121	0.596154	Bean_L008___13.09.2020_11_01_26_data.csv	2586.99	NA	399.379	NA	0.967059	234295	0.651244	1.61236	0.292331	0.635508	0.462766	-0.0224641	0.506847	-0.761984	0.57835	0.37533	-0.0787946	0.730642	-0.16365	0.193676	0.569434	0.335778	0.402679	0.171784	-0.943805	0.900708	0.280644	0.057731	0.656127	0.401557	76.6603	78.6348	64.8026	39.0664	36.3207	80.0127	154.202	225.611	323.61	396.596	524.352
2020-09-13 11:04:00	200.669	357.13	342.246	0.438107	0.0220853	0.170109	0.564102	Bean_L008___13.09.2020_11_01_26_data.csv	2744.2	NA	399.379	NA	0.950895	NA	0.799014	1.84547	0.37151	0.792669	0.711073	-0.00920343	0.545333	-0.796587	0.641383	0.373179	-0.0901982	0.815703	-0.203717	0.277724	0.750742	0.347494	0.446307	0.339211	-0.952684	0.918053	0.278338	0.0462765	0.779271	0.366203	127.931	132.534	111.793	68.8448	66.4908	144.147	275.319	394.1	555.18	666.465	880.22
2020-09-13 11:04:00	25.058	32.9605	45.6102	0.239757	0.114331	0.2591	0.676101	Bean_L008___13.09.2020_11_01_26_data.csv	2544.63	NA	399.379	NA	0.977873	97693.6	0.323571	1.31078	0.163344	NA	0.19198	-0.0840707	0.41459	-0.59537	0.348336	0.346378	-0.06496	0.484986	-0.16302	0.0597893	NA	0.279855	0.299987	0.00284688	-0.897029	0.827303	0.249698	0.0715794	0.432598	0.402099	55.1914	56.5087	44.8135	26.2308	26.392	53.0798	98.2981	140.675	202.129	243.779	310.719
2020-09-13 11:05:00	122.997	181.827	175.024	0.323549	0.0137175	0.205569	0.597464	Bean_L008___13.09.2020_11_01_26_data.csv	3588.01	NA	390.372	NA	NA	NA	0.513142	1.49663	0.249063	0.513576	0.340195	-0.00135528	0.359714	-0.680285	0.564029	0.224836	-0.0542879	0.608889	-0.132511	0.148352	0.43306	0.354376	0.240139	0.0939059	-0.921744	0.896619	0.121903	0.0822262	0.550013	0.427917	227.547	243.04	204.149	117.144	111.282	271.21	553.813	837.23	1233.6	1517.87	1980.8
2020-09-13 11:05:00	73.183	112.974	131.108	0.352211	0.0116485	0.191201	0.588573	Bean_L008___13.09.2020_11_01_26_data.csv	4947.72	NA	390.372	NA	0.919311	355283	0.415823	1.39836	0.205672	0.400769	0.255696	-0.000243494	0.32269	-0.486302	0.334014	0.206826	-0.0372671	0.495237	-0.0661703	0.103318	0.310092	0.355348	0.200268	0.0418523	-0.862252	0.822118	0.103253	0.0991425	0.478962	0.481067	247.119	257.368	203.41	108.968	98.8721	237.539	471.653	689.122	984.5	1172.75	1474.45
2020-09-13 11:05:00	72.621	113.135	133.101	0.358103	0.0184381	0.189684	0.582195	Bean_L008___13.09.2020_11_01_26_data.csv	4954.13	NA	390.372	NA	NA	NA	0.513142	1.49663	0.249063	0.513576	0.340195	-0.00135528	0.359714	-0.680285	0.564029	0.224836	-0.0542879	0.608889	-0.132511	0.148352	0.43306	0.354376	0.240139	0.0939059	-0.921744	0.896619	0.121903	0.0822262	0.550013	0.427917	227.547	243.04	204.149	117.144	111.282	271.21	553.813	837.23	1233.6	1517.87	1980.8
2020-09-13 11:05:00	177.491	270.046	232.941	0.342738	0.0150181	0.208435	0.601803	Bean_L008___13.09.2020_11_01_26_data.csv	4163.01	NA	390.372	NA	0.942567	NA	0.775236	1.80423	0.358196	0.770235	0.664596	-0.011639	0.54254	-0.789782	0.626805	0.378022	-0.0902511	0.805279	-0.119421	0.26349	0.724469	0.345351	0.443125	0.307241	-0.950959	0.914134	0.283532	0.0462233	0.758707	0.43872	137.338	149.811	126.367	73.2401	67.1884	158.531	307.499	446.164	638.564	773.717	1031.71
2020-09-13 11:05:00	183.985	347.55	248.055	0.470622	0.0310795	0.165369	0.550251	Bean_L008___13.09.2020_11_01_26_data.csv	2930.3	NA	390.372	NA	0.935244	353577	0.571769	1.56814	0.276047	0.569818	0.404854	-0.0570252	0.4268	-0.581822	0.393284	0.289166	-0.077515	0.612586	-0.0935364	0.176569	0.495509	0.304714	0.313428	0.136707	-0.892903	0.843059	0.18912	0.0590141	0.5848	0.459618	192.226	209.614	169.686	94.0421	85.2893	195.169	373.127	536.277	758.002	902.038	1143.32
2020-09-13 11:05:00	164.776	270.043	281.622	0.389816	0.0222862	0.18531	0.566747	Bean_L008___13.09.2020_11_01_26_data.csv	3277.67	NA	390.372	NA	0.947973	344396	0.651443	1.75076	0.335232	0.641368	0.557486	-0.0143528	0.490987	-0.702286	0.530616	0.319707	-0.0727658	0.707984	-0.151526	0.239036	0.57608	0.342958	0.384837	0.245717	-0.927842	0.886851	0.221364	0.0637723	0.652104	0.411933	128.679	138.206	115.054	66.9198	63.8082	144.826	280.478	408.776	582.782	700.31	901.732
2020-09-13 11:05:00	130.488	212.649	252.684	0.386371	0.0249691	0.184606	0.56675	Bean_L008___13.09.2020_11_01_26_data.csv	3279.15	NA	390.372	NA	0.963821	256706	0.69626	1.72009	0.330458	0.695303	0.557459	-0.0414391	0.483735	-0.69806	0.527558	0.324858	-0.0912586	0.719155	-0.179854	0.233968	0.637667	0.318819	0.376704	0.236886	-0.92668	0.885941	0.226823	0.0452096	0.68453	0.387459	105.424	109.386	89.657	53.9484	52.0548	109.83	203.756	289.176	405.1	479.502	614.571
2020-09-13 11:05:00	129.904	211.125	221.946	0.384704	0.0152363	0.180222	0.561114	Bean_L008___13.09.2020_11_01_26_data.csv	3282.55	NA	390.372	NA	0.963633	257389	0.696719	1.71751	0.330278	0.695642	0.557325	-0.0422359	0.483348	-0.699013	0.528939	0.325512	-0.091911	0.718122	-0.184417	0.233776	0.638056	0.318102	0.376271	0.236695	-0.926943	0.886352	0.227516	0.044553	0.684655	0.383441	106.418	109.074	90.2226	54.5998	53.3377	110.383	204.029	289.454	405.634	480.697	617.697
2020-09-13 11:05:00	143.698	234.832	261.964	0.388082	0.0158997	0.20478	0.592625	Bean_L008___13.09.2020_11_01_26_data.csv	3304.29	NA	390.372	NA	NA	NA	0.803203	1.94726	0.397606	0.800979	0.793062	-0.00770352	0.548717	-0.767235	0.608383	0.354428	-0.0903317	0.808033	-0.165483	0.305742	0.760509	0.348813	0.450166	0.401386	-0.945169	0.909103	0.258283	0.0461422	0.781056	0.399976	239.115	261.612	225.284	133.879	125.654	282.758	536.615	767.619	1078.86	1284.84	1681.68
2020-09-13 11:05:00	162.673	229.649	158.304	0.291647	0.0249714	0.187509	0.567145	Bean_L008___13.09.2020_11_01_26_data.csv	5779.6	NA	390.372	NA	NA	NA	0.722659	1.70447	0.330972	0.70419	0.618355	-0.0206662	0.482117	-0.722116	0.559143	0.327599	-0.0877519	0.74754	-0.140898	0.234513	0.647886	0.337373	0.374893	0.280955	-0.933238	0.89521	0.22973	0.0487368	0.708533	0.42091	348.964	384.343	330.594	192.55	179.258	409.343	786.059	1128.15	1598.43	1900.46	2445.76
2020-09-13 11:05:00	145.778	195.822	160.327	0.255561	0.0183936	0.223281	0.612138	Bean_L008___13.09.2020_11_01_26_data.csv	5424.85	NA	390.372	NA	NA	NA	0.803203	1.94726	0.397606	0.800979	0.793062	-0.00770352	0.548717	-0.767235	0.608383	0.354428	-0.0903317	0.808033	-0.165483	0.305742	0.760509	0.348813	0.450166	0.401386	-0.945169	0.909103	0.258283	0.0461422	0.781056	0.399976	239.115	261.612	225.284	133.879	125.654	282.758	536.615	767.619	1078.86	1284.84	1681.68
2020-09-13 11:05:00	163.817	231.012	165.166	0.290872	0.0319964	0.186043	0.56284	Bean_L008___13.09.2020_11_01_26_data.csv	5770.8	NA	390.372	NA	0.923874	NA	0.577252	1.645	0.296348	0.545819	0.45269	-0.0780221	0.558763	-0.749647	0.51146	0.43275	-0.0910624	0.695987	-0.146407	0.197905	0.468767	0.285457	0.461643	0.177779	-0.940574	0.881104	0.342608	0.045407	0.602818	0.41627	155.716	164.039	136.079	78.5738	75.8811	169.139	328.327	485.674	703.708	855.778	1109.95
2020-09-13 11:05:00	183.546	254.422	167.17	0.278575	0.017559	0.190019	0.579222	Bean_L008___13.09.2020_11_01_26_data.csv	4932.86	NA	390.372	NA	0.923874	NA	0.577252	1.645	0.296348	0.545819	0.45269	-0.0780221	0.558763	-0.749647	0.51146	0.43275	-0.0910624	0.695987	-0.146407	0.197905	0.468767	0.285457	0.461643	0.177779	-0.940574	0.881104	0.342608	0.045407	0.602818	0.41627	155.716	164.039	136.079	78.5738	75.8811	169.139	328.327	485.674	703.708	855.778	1109.95
2020-09-13 11:05:00	95.38	119.889	109.902	0.204431	-0.00167286	0.247158	0.652862	Bean_L008___13.09.2020_11_01_26_data.csv	5031.82	NA	390.372	NA	0.946113	309971	0.544325	1.52663	0.258749	0.533583	0.368567	-0.0574569	0.484266	-0.670691	0.442821	0.367345	-0.0794032	0.645186	-0.123753	0.158461	0.455187	0.304321	0.377299	0.113133	-0.919046	0.859575	0.27209	0.0571207	0.574221	0.435163	140.173	146.082	116.993	66.6788	61.3955	136.701	261.672	379.67	539.039	648.567	834.056
2020-09-13 11:06:00	74.898	137.698	198.343	0.45607	0.030414	0.202919	0.606652	Bean_L008___13.09.2020_11_01_26_data.csv	2607.67	NA	376.399	NA	0.943715	NA	0.773851	1.61693	0.299173	0.772505	0.515407	0.0022293	0.441864	-0.721658	0.583952	0.288741	-0.0754745	0.776387	-0.114959	0.219332	0.727831	0.355457	0.350598	0.223655	-0.936313	0.903507	0.206197	0.0592092	0.754331	0.436082	172.384	179.348	144.246	82.0558	75.6182	164.46	312.174	445.035	624.661	746.678	1010.69
2020-09-13 11:06:00	88.05	135.512	207.001	0.35024	0.0136216	0.190161	0.577715	Bean_L008___13.09.2020_11_01_26_data.csv	3311.17	NA	376.399	NA	0.957944	271161	0.62841	1.59674	0.283921	0.615375	0.440837	-0.0337109	0.502533	-0.701442	0.492534	0.366237	-0.0768179	0.700989	-0.105848	0.203408	0.547719	0.323654	0.417179	0.186458	-0.931063	0.876846	0.287716	0.0578627	0.638461	0.443521	107.72	109.96	89.1649	51.0928	47.1589	105.457	199.622	289.853	413.319	498.925	647.202
2020-09-13 11:06:00	140.457	244.284	228.238	0.425026	0.0133106	0.170371	0.565821	Bean_L008___13.09.2020_11_01_26_data.csv	2848.81	NA	376.399	NA	0.953102	407587	0.78046	1.69485	0.323557	0.776769	0.578503	5.79647e-05	0.499352	-0.745251	0.58278	0.341014	-0.0813506	0.795427	-0.101658	0.24488	0.732806	0.353559	0.413665	0.273397	-0.942321	0.90318	0.261058	0.0533155	0.762971	0.446917	137.716	142.559	115.923	65.2358	59.4253	131.239	249.652	358.508	505.903	605.775	808.285
2020-09-13 11:06:00	86.538	133.907	195.888	0.353748	0.0185668	0.197045	0.575603	Bean_L008___13.09.2020_11_01_26_data.csv	3310.15	NA	376.399	NA	0.957944	271161	0.62841	1.59674	0.283921	0.615375	0.440837	-0.0337109	0.502533	-0.701442	0.492534	0.366237	-0.0768179	0.700989	-0.105848	0.203408	0.547719	0.323654	0.417179	0.186458	-0.931063	0.876846	0.287716	0.0578627	0.638461	0.443521	107.72	109.96	89.1649	51.0928	47.1589	105.457	199.622	289.853	413.319	498.925	647.202
2020-09-13 11:06:00	187.007	323.234	257.993	0.42145	0.0188582	0.166442	0.560643	Bean_L008___13.09.2020_11_01_26_data.csv	2751.09	NA	376.399	NA	0.943715	NA	0.773851	1.61693	0.299173	0.772505	0.515407	0.0022293	0.441864	-0.721658	0.583952	0.288741	-0.0754745	0.776387	-0.114959	0.219332	0.727831	0.355457	0.350598	0.223655	-0.936313	0.903507	0.206197	0.0592092	0.754331	0.436082	172.384	179.348	144.246	82.0558	75.6182	164.46	312.174	445.035	624.661	746.678	1010.69
2020-09-13 11:06:00	22.562	28.5455	29.4359	0.209613	0.0273251	0.227311	0.662887	Bean_L008___13.09.2020_11_01_26_data.csv	3678	NA	376.399	NA	0.981406	80896	0.417732	1.36766	0.185971	NA	0.233318	-0.0618771	0.432332	-0.523664	0.256785	0.336483	-0.0529829	0.519464	-0.176278	0.102146	0.278753	0.298153	0.340221	0.0485857	-0.880404	0.795126	0.256282	0.081682	0.487183	0.383974	50.9064	53.3132	43.22	25.3898	24.0136	48.6267	88.34	125.946	178.238	211.698	266.127
2020-09-13 11:06:00	112.574	202.345	235.373	0.443655	0.0280991	0.177719	0.552368	Bean_L008___13.09.2020_11_01_26_data.csv	3159.49	NA	376.399	NA	0.981406	80896	0.417732	1.36766	0.185971	NA	0.233318	-0.0618771	0.432332	-0.523664	0.256785	0.336483	-0.0529829	0.519464	-0.176278	0.102146	0.278753	0.298153	0.340221	0.0485857	-0.880404	0.795126	0.256282	0.081682	0.487183	0.383974	50.9064	53.3132	43.22	25.3898	24.0136	48.6267	88.34	125.946	178.238	211.698	266.127
2020-09-13 11:06:00	199.329	388.053	345.786	0.486335	0.0419953	0.16256	0.558648	Bean_L008___13.09.2020_11_01_26_data.csv	2373.24	NA	376.399	NA	0.955457	328274	0.738869	1.66757	0.315213	0.737633	0.538186	0.00559994	0.451437	-0.657017	0.498691	0.285779	-0.0738896	0.740946	-0.0954766	0.236125	0.687319	0.358398	0.361043	0.247254	-0.919182	0.878718	0.203104	0.0607972	0.721606	0.451898	151.077	156.152	124.97	69.0851	62.0936	135.714	254.976	362.563	503.529	598.198	779.912
2020-09-13 11:06:00	50.172	84.741	92.4581	0.407937	0.0383291	0.189401	0.586977	Bean_L008___13.09.2020_11_01_26_data.csv	2292.52	NA	376.399	NA	0.977112	118417	0.497815	1.42121	0.213355	0.46601	0.283263	-0.0565896	0.454767	-0.626968	0.3888	0.354157	-0.0688274	0.609526	-0.164445	0.130283	0.38213	0.302979	0.364682	0.0779742	-0.910867	0.84343	0.274934	0.065865	0.544463	0.394315	58.1783	60.121	47.7915	28.4494	27.0342	56.2132	104.123	150.261	213.636	258.399	330.569
2020-09-13 11:06:00	48.22	80.3735	147.506	0.400051	0.0406332	0.198244	0.605732	Bean_L008___13.09.2020_11_01_26_data.csv	2296.25	NA	376.399	NA	0.977112	118417	0.497815	1.42121	0.213355	0.46601	0.283263	-0.0565896	0.454767	-0.626968	0.3888	0.354157	-0.0688274	0.609526	-0.164445	0.130283	0.38213	0.302979	0.364682	0.0779742	-0.910867	0.84343	0.274934	0.065865	0.544463	0.394315	58.1783	60.121	47.7915	28.4494	27.0342	56.2132	104.123	150.261	213.636	258.399	330.569
2020-09-13 11:06:00	40.288	66.3785	120.743	0.393056	0.0420268	0.190719	0.588513	Bean_L008___13.09.2020_11_01_26_data.csv	2333.83	NA	376.399	NA	0.967699	223342	0.684499	1.54858	0.269694	0.675536	0.429873	-0.0140742	0.436929	-0.695987	0.536633	0.303125	-0.0737362	0.720208	-0.118715	0.188592	0.615946	0.341131	0.345223	0.168955	-0.92963	0.890009	0.221241	0.0609509	0.679269	0.432992	86.7139	91.684	75.6939	41.9771	39.8114	87.5049	165.947	238.446	336.22	404.764	540.661
2020-09-13 11:06:00	29.763	41.1045	53.617	0.275919	-0.00515805	0.205444	0.62388	Bean_L008___13.09.2020_11_01_26_data.csv	3661.11	NA	376.399	NA	0.963573	234081	0.620908	1.50861	0.253903	0.614035	0.377184	-0.0250545	0.479416	-0.724012	0.530466	0.360747	-0.0740539	0.692491	-0.147508	0.172191	0.546209	0.331388	0.391701	0.135233	-0.936918	0.888203	0.281903	0.0606327	0.63216	0.408875	84.9408	88.3811	72.6293	42.8001	39.0735	89.8882	174.105	254.307	364.358	442.524	577.129
2020-09-13 11:06:00	61.085	100.416	202.72	0.391681	0.0303069	0.202018	0.605371	Bean_L008___13.09.2020_11_01_26_data.csv	2284.69	NA	376.399	NA	0.965431	208278	0.611374	1.66565	0.302874	0.605257	0.481394	-0.030042	0.463195	-0.64392	0.466584	0.301153	-0.0748391	0.673114	-0.132193	0.223202	0.536331	0.326938	0.373903	0.220898	-0.915586	0.86882	0.219177	0.059846	0.622756	0.4218	97.0797	97.6925	78.3547	45.7878	41.9714	93.0748	177.184	254.794	358.537	428.734	554.261
2020-09-13 11:06:00	44.182	71.1805	154.662	0.379296	0.0264644	0.178022	0.569104	Bean_L008___13.09.2020_11_01_26_data.csv	2009.38	NA	376.399	NA	0.967068	264591	0.760796	1.69742	0.320856	0.75512	0.572703	-0.013523	0.481165	-0.746975	0.600202	0.322166	-0.0835926	0.771103	-0.1672	0.242044	0.707595	0.341618	0.393624	0.271955	-0.942755	0.908001	0.241218	0.0510643	0.743442	0.39192	88.3497	90.2017	74.6949	46.0351	44.2844	96.1281	181.789	260.853	362.458	432.476	571.846
2020-09-13 11:06:00	135.022	238.203	354.269	0.433165	0.0163256	0.154643	0.552835	Bean_L008___13.09.2020_11_01_26_data.csv	2749.06	NA	376.399	NA	0.966735	218216	0.655845	1.69954	0.316071	0.651683	0.51899	-0.0230651	0.494372	-0.67113	0.479817	0.328322	-0.0719529	0.701783	-0.123711	0.237025	0.588787	0.333159	0.408169	0.244639	-0.923009	0.872939	0.24769	0.0627369	0.656614	0.428864	94.9458	96.7427	78.0764	43.5538	41.4565	89.2932	167.98	241.62	338.857	406.127	529.493
2020-09-13 11:06:00	133.39	236.505	295.014	0.435995	0.016438	0.156323	0.553014	Bean_L008___13.09.2020_11_01_26_data.csv	2755.53	NA	376.399	NA	0.966641	218510	0.655047	1.70028	0.316509	0.650893	0.519488	-0.0233232	0.494317	-0.672415	0.481566	0.328552	-0.0716753	0.703309	-0.108004	0.237484	0.58789	0.33293	0.408108	0.245121	-0.923355	0.87348	0.247932	0.0630148	0.65635	0.441767	94.5408	97.2044	78.6643	44.5814	41.7566	88.6423	169.492	241.894	337.911	407.184	532.543
2020-09-13 11:06:00	194.286	379.417	303.099	0.487935	0.0432343	0.163052	0.54214	Bean_L008___13.09.2020_11_01_26_data.csv	2076.91	NA	376.399	NA	0.969012	266701	0.803437	1.95842	0.395837	0.798893	0.797082	0.0177926	0.52087	-0.699965	0.54293	0.306068	-0.0748874	0.795961	-0.142947	0.321256	0.758696	0.36898	0.437484	0.444041	-0.930676	0.891842	0.224325	0.0597976	0.781047	0.412748	101.148	104.283	85.863	49.7224	45.7522	97.6504	180.82	255.171	352.378	416.042	542.695
2020-09-13 11:06:00	158.464	282.266	354.497	0.438601	0.0169707	0.154949	0.540981	Bean_L008___13.09.2020_11_01_26_data.csv	2767.74	NA	376.399	NA	0.966735	218216	0.655845	1.69954	0.316071	0.651683	0.51899	-0.0230651	0.494372	-0.67113	0.479817	0.328322	-0.0719529	0.701783	-0.123711	0.237025	0.588787	0.333159	0.408169	0.244639	-0.923009	0.872939	0.24769	0.0627369	0.656614	0.428864	94.9458	96.7427	78.0764	43.5538	41.4565	89.2932	167.98	241.62	338.857	406.127	529.493
2020-09-13 11:06:00	151.617	198.472	283.834	0.236079	0.0151531	0.222483	0.61348	Bean_L008___13.09.2020_11_01_26_data.csv	4616.64	NA	376.399	NA	NA	NA	0.763541	1.52456	0.269201	0.758254	0.461373	-0.0142667	0.427218	-0.754023	0.620204	0.307411	-0.0852406	0.773282	-0.123059	0.188079	0.711237	0.340961	0.334664	0.181691	-0.944523	0.913437	0.225732	0.0494086	0.745916	0.429404	322.154	345.886	288.85	166.255	154.705	348.205	668.375	964.806	1369.98	1648.09	2205.43
2020-09-13 11:06:00	164.994	217.734	222.665	0.242222	-0.000303375	0.222108	0.617534	Bean_L008___13.09.2020_11_01_26_data.csv	4609.46	NA	376.399	NA	NA	NA	0.758561	1.55159	0.27667	0.760723	0.455598	-0.00779836	0.418693	-0.719912	0.587938	0.282727	-0.0798558	0.759655	-0.109089	0.195853	0.714108	0.346665	0.325411	0.177645	-0.935863	0.904616	0.199919	0.0548157	0.739641	0.440883	324.599	342.43	280.768	157.681	144.625	326.904	628.311	898.553	1270.51	1520.38	2034.35
2020-09-13 11:06:00	164.755	218.349	220.373	0.245451	0.0107101	0.226823	0.621059	Bean_L008___13.09.2020_11_01_26_data.csv	4618.29	NA	376.399	NA	NA	NA	0.763536	1.52862	0.270329	0.758752	0.460834	-0.0151404	0.428475	-0.75515	0.62166	0.307716	-0.0852963	0.773054	-0.112852	0.189253	0.711816	0.340188	0.336029	0.181278	-0.944804	0.913828	0.226052	0.0493527	0.745871	0.437808	320.532	343.714	286.523	164.426	150.855	346.473	666.665	961.217	1365.22	1641.94	2197.29
2020-09-13 11:06:00	158.796	265.772	250.959	0.402512	0.0158586	0.19169	0.575626	Bean_L008___13.09.2020_11_01_26_data.csv	3375.15	NA	376.399	NA	0.972622	134326	0.481637	1.44493	0.222441	0.470408	0.297673	-0.0337648	0.421244	-0.545448	0.326307	0.300616	-0.0570482	0.565465	-0.118016	0.139647	0.386929	0.323606	0.328178	0.0896548	-0.887082	0.821445	0.218615	0.0776302	0.528382	0.433568	82.8886	83.6611	63.7226	36.4028	33.5906	72.0585	137.869	195.232	274.797	329.083	418.827
2020-09-13 11:06:00	188.614	300.312	283.444	0.371939	0.0245708	0.181094	0.561581	Bean_L008___13.09.2020_11_01_26_data.csv	3944.5	NA	376.399	NA	NA	NA	0.758561	1.55159	0.27667	0.760723	0.455598	-0.00779836	0.418693	-0.719912	0.587938	0.282727	-0.0798558	0.759655	-0.109089	0.195853	0.714108	0.346665	0.325411	0.177645	-0.935863	0.904616	0.199919	0.0548157	0.739641	0.440883	324.599	342.43	280.768	157.681	144.625	326.904	628.311	898.553	1270.51	1520.38	2034.35
2020-09-13 11:06:00	174.903	251.604	265.609	0.304848	0.0144718	0.211567	0.605183	Bean_L008___13.09.2020_11_01_26_data.csv	4487.4	NA	376.399	NA	NA	NA	0.78013	1.71622	0.332935	0.781116	0.594068	0.00267985	0.47058	-0.71967	0.576053	0.30287	-0.0850454	0.777284	-0.104367	0.254734	0.737883	0.355851	0.381997	0.285313	-0.935801	0.901297	0.220975	0.0496048	0.759316	0.444723	264.854	279.154	231.814	130.371	119.455	267.414	507.885	724.072	1013.24	1199.95	1567.94
2020-09-13 11:07:00	35.658	60.238	117.455	0.408048	0.0349471	0.199179	0.608288	Bean_L008___13.09.2020_11_01_26_data.csv	2495.84	NA	368.205	NA	0.965702	249355	0.741041	1.5522	0.275244	0.741544	0.450905	0.0197964	0.399915	-0.679396	0.548491	0.251801	-0.0584674	0.730688	-0.10751	0.194367	0.691847	0.37071	0.305096	0.176577	-0.925228	0.893451	0.167739	0.0762147	0.721316	0.442169	108.138	111.407	91.5702	51.1298	48.2264	105.228	200.003	281.644	389.788	466.723	626.039
2020-09-13 11:07:00	28.325	52.577	159.532	0.461266	0.0340591	0.198397	0.609128	Bean_L008___13.09.2020_11_01_26_data.csv	2309.3	NA	368.205	NA	0.959275	307515	0.766799	1.89068	0.379245	0.761805	0.720395	0.0186992	0.505487	-0.65291	0.483329	0.297911	-0.071564	0.757762	-0.101079	0.303636	0.715367	0.369763	0.420444	0.389128	-0.91806	0.874023	0.215784	0.0631263	0.745496	0.447385	135.176	140.65	114.396	64.3011	58.8873	130.997	246.023	350.777	486.96	572.455	728.708
2020-09-13 11:07:00	163.895	291.358	212.597	0.437479	0.0336804	0.146223	0.534066	Bean_L008___13.09.2020_11_01_26_data.csv	2683.11	NA	368.205	NA	0.951817	366856	0.766556	1.90092	0.382861	0.764931	0.726837	0.0125048	0.505602	-0.665569	0.502615	0.296683	-0.0737478	0.760453	-0.108591	0.307472	0.719006	0.364402	0.420571	0.393873	-0.921507	0.879906	0.214499	0.0609393	0.745812	0.441289	154.143	161.561	133.275	76.4474	68.7488	154.805	292.578	415.32	577.882	678.7	868.511
2020-09-13 11:07:00	163.422	291.11	249.03	0.438625	0.0376621	0.14771	0.535182	Bean_L008___13.09.2020_11_01_26_data.csv	2686.99	NA	368.205	NA	0.951817	366856	0.766556	1.90092	0.382861	0.764931	0.726837	0.0125048	0.505602	-0.665569	0.502615	0.296683	-0.0737478	0.760453	-0.108591	0.307472	0.719006	0.364402	0.420571	0.393873	-0.921507	0.879906	0.214499	0.0609393	0.745812	0.441289	154.143	161.561	133.275	76.4474	68.7488	154.805	292.578	415.32	577.882	678.7	868.511
2020-09-13 11:07:00	163.351	312.972	219.643	0.478065	0.0399743	0.162528	0.556065	Bean_L008___13.09.2020_11_01_26_data.csv	2498.74	NA	368.205	NA	0.970887	176981	0.628635	1.65383	0.300256	0.621431	0.480801	0.00172638	0.448624	-0.627593	0.456834	0.280549	-0.0590536	0.677929	-0.119179	0.220465	0.554546	0.355018	0.357972	0.218029	-0.911042	0.86575	0.197646	0.0756298	0.634622	0.43261	85.41	87.9353	71.2576	40.2478	37.5136	81.0139	152.274	218.527	303.64	363.851	473.745
2020-09-13 11:07:00	154.174	284.426	307.758	0.457947	0.0291896	0.183272	0.583999	Bean_L008___13.09.2020_11_01_26_data.csv	2398.4	NA	368.205	NA	0.967966	119366	0.199724	1.14675	0.0762301	NA	0.0851598	-0.0828665	0.357962	-0.52264	0.256927	0.329107	-0.0469967	NA	-0.130351	-0.00927811	NA	0.278809	0.260019	-0.0477248	-0.880086	0.795182	0.248516	0.0876401	NA	0.42334	75.9194	76.4681	61.3725	36.3168	33.382	70.9127	136.108	199.071	286.771	347.094	439.512
2020-09-13 11:07:00	33.787	52.601	80.4304	0.357674	0.0530456	0.221297	0.637768	Bean_L008___13.09.2020_11_01_26_data.csv	2303.51	NA	368.205	NA	0.978343	79195	0.162765	1.11516	0.0628257	NA	0.0675812	-0.0859048	0.3229	-0.464938	0.215247	0.300274	-0.0483029	NA	-0.138837	-0.0227441	NA	0.275984	0.222669	-0.0619143	-0.861666	0.77837	0.218257	0.0863408	NA	0.41622	55.238	55.6854	44.1438	25.8084	23.2328	50.859	94.8333	137.638	197.547	237.741	299.527
2020-09-13 11:07:00	83.647	143.886	215.578	0.418656	0.0131726	0.180265	0.589958	Bean_L008___13.09.2020_11_01_26_data.csv	2883.71	NA	368.205	NA	0.949499	349376	0.693124	1.41416	0.221461	0.692577	0.329668	0.00669322	0.359933	-0.68389	0.556319	0.252252	-0.0656572	0.708273	-0.0740234	0.138637	0.635436	0.359351	0.262126	0.0859558	-0.926427	0.895701	0.168207	0.0690351	0.683101	0.468925	150.865	156.297	125.142	67.9694	62.8029	142.016	274.371	391.546	550.396	661.135	895.871
2020-09-13 11:07:00	71.219	123.933	173.769	0.42534	0.0365846	0.194361	0.588628	Bean_L008___13.09.2020_11_01_26_data.csv	2258.69	NA	368.205	NA	0.973535	159607	0.632927	1.70793	0.317256	0.606874	0.515385	-0.0142448	0.523692	-0.645823	0.411682	0.361013	-0.0662495	0.692336	-0.132821	0.238268	0.53815	0.34098	0.440616	0.247759	-0.916112	0.851116	0.282185	0.0684431	0.639893	0.421275	70.8311	74.58	60.0507	35.7331	32.6685	71.6227	136.207	195.891	277.334	330.073	417.577
2020-09-13 11:07:00	175.353	305.762	202.556	0.426504	0.0183385	0.184923	0.57462	Bean_L008___13.09.2020_11_01_26_data.csv	2913.6	NA	368.205	NA	0.973535	159607	0.632927	1.70793	0.317256	0.606874	0.515385	-0.0142448	0.523692	-0.645823	0.411682	0.361013	-0.0662495	0.692336	-0.132821	0.238268	0.53815	0.34098	0.440616	0.247759	-0.916112	0.851116	0.282185	0.0684431	0.639893	0.421275	70.8311	74.58	60.0507	35.7331	32.6685	71.6227	136.207	195.891	277.334	330.073	417.577
2020-09-13 11:07:00	70.993	123.983	175.462	0.427397	0.0369692	0.191558	0.585238	Bean_L008___13.09.2020_11_01_26_data.csv	2259.8	NA	368.205	NA	0.979752	85729.2	0.373376	1.33309	0.166616	NA	0.208224	-0.0600152	0.427519	-0.555766	0.2901	0.345778	-0.0497312	0.516503	-0.108585	0.0823406	NA	0.299854	0.334991	0.035637	-0.890196	0.807996	0.266083	0.0849196	0.464419	0.441294	51.4353	51.5359	42.7433	23.9854	22.7928	49.1402	91.7661	133.509	189.95	226.714	284.965
2020-09-13 11:07:00	133.638	216.6	314.187	0.383019	0.0196837	0.19062	0.572818	Bean_L008___13.09.2020_11_01_26_data.csv	3232.32	NA	368.205	NA	0.965961	144480	0.267575	1.21388	0.118233	NA	0.126491	-0.0866034	0.396832	-0.595092	0.343663	0.350508	-0.0643011	0.468909	-0.149606	0.0331199	NA	0.275334	0.301769	-0.0262607	-0.901785	0.827702	0.271078	0.0703904	0.40777	0.407086	79.6425	80.1249	63.3243	36.0908	35.2002	73.7689	140.394	203.946	293.549	356.347	454.499
2020-09-13 11:07:00	78.289	138.805	193.93	0.435981	0.024861	0.216848	0.626699	Bean_L008___13.09.2020_11_01_26_data.csv	2232.34	NA	368.205	NA	0.970978	200011	0.667385	1.71702	0.320709	0.644717	0.535565	-0.0367357	0.556345	-0.72236	0.491891	0.403415	-0.0792219	0.736741	-0.123781	0.24189	0.580883	0.32094	0.47701	0.258577	-0.936494	0.876649	0.327232	0.0554517	0.67051	0.428806	72.2075	73.8386	60.009	34.9991	32.3259	70.5951	134.112	194.362	275.732	335.097	435.375
2020-09-13 11:07:00	97.948	155.078	181.996	0.368397	0.00888317	0.210604	0.633206	Bean_L008___13.09.2020_11_01_26_data.csv	3578.48	NA	368.205	NA	0.944874	401035	0.702076	1.63786	0.302191	0.69342	0.497541	-0.0225711	0.514377	-0.726301	0.528069	0.370552	-0.0804453	0.745948	-0.102973	0.222488	0.636402	0.333599	0.430284	0.221055	-0.937505	0.887498	0.292289	0.0542242	0.696104	0.445852	144.912	151.93	122.89	67.8841	63.154	145.761	281.902	412.955	587.426	708.132	919.347
2020-09-13 11:07:00	96.422	153.405	241.58	0.371455	0.0176895	0.200675	0.576193	Bean_L008___13.09.2020_11_01_26_data.csv	3618.41	NA	368.205	NA	0.972157	168625	0.580055	1.46683	0.233188	0.555571	0.338543	-0.0815133	0.531192	-0.721669	0.46171	0.432093	-0.083188	0.679398	-0.150255	0.150744	0.480776	0.280065	0.448951	0.111264	-0.936316	0.867289	0.357897	0.0514707	0.604283	0.406533	63.6041	64.9189	53.1442	30.0074	28.4799	62.2353	119.457	173.081	248.666	303.64	396.336
2020-09-13 11:07:00	86.336	137.531	177.866	0.372246	0.00975672	0.209053	0.592505	Bean_L008___13.09.2020_11_01_26_data.csv	3559.69	NA	368.205	NA	0.972157	168625	0.580055	1.46683	0.233188	0.555571	0.338543	-0.0815133	0.531192	-0.721669	0.46171	0.432093	-0.083188	0.679398	-0.150255	0.150744	0.480776	0.280065	0.448951	0.111264	-0.936316	0.867289	0.357897	0.0514707	0.604283	0.406533	63.6041	64.9189	53.1442	30.0074	28.4799	62.2353	119.457	173.081	248.666	303.64	396.336
2020-09-13 11:07:00	114.862	235.268	234.572	0.511783	0.0522189	0.170504	0.555243	Bean_L008___13.09.2020_11_01_26_data.csv	2024.1	NA	368.205	NA	0.976936	145699	0.673095	1.78638	0.344276	0.671118	0.590745	-0.00920391	0.475382	-0.627604	0.45951	0.2824	-0.0693963	0.691306	-0.138222	0.266674	0.610905	0.345428	0.387268	0.299549	-0.911045	0.866596	0.199577	0.0652959	0.666357	0.416739	67.6083	70.2638	58.4464	34.9781	32.696	70.772	131.512	185.129	258.334	305.733	389.3
2020-09-13 11:07:00	126.725	262.904	271.838	0.517981	0.0448269	0.177707	0.571305	Bean_L008___13.09.2020_11_01_26_data.csv	2254.37	NA	368.205	NA	0.965702	249355	0.741041	1.5522	0.275244	0.741544	0.450905	0.0197964	0.399915	-0.679396	0.548491	0.251801	-0.0584674	0.730688	-0.10751	0.194367	0.691847	0.37071	0.305096	0.176577	-0.925228	0.893451	0.167739	0.0762147	0.721316	0.442169	108.138	111.407	91.5702	51.1298	48.2264	105.228	200.003	281.644	389.788	466.723	626.039
2020-09-13 11:08:00	75.795	138.878	190.886	0.454233	0.0311494	0.204703	0.607083	Bean_L008___13.09.2020_11_01_26_data.csv	2286.62	NA	404.368	NA	0.973679	191861	0.701453	1.68003	0.316562	0.692699	0.534215	-0.00541443	0.452932	-0.686182	0.530011	0.293795	-0.0729587	0.733259	-0.0679967	0.219244	0.634676	0.350822	0.342346	0.218693	-0.92339	0.886671	0.193994	0.0635792	0.690803	0.479655	82.6728	85.2185	69.5813	38.5961	35.0826	76.4831	143.019	201.002	281.14	338.172	451.149
2020-09-13 11:08:00	75.025	136.804	178.85	0.451586	0.0283027	0.205826	0.611465	Bean_L008___13.09.2020_11_01_26_data.csv	2286.45	NA	404.368	NA	0.969132	238556	0.759503	1.71097	0.329512	0.753288	0.585857	0.0201747	0.457025	-0.680878	0.525945	0.288072	-0.0660539	0.757424	-0.0823388	0.232964	0.704709	0.373059	0.346894	0.248791	-0.92191	0.88546	0.187969	0.0704863	0.737436	0.468473	105.433	110.28	89.3168	48.3844	44.6377	98.2407	183.441	259.896	358.983	424.645	563.578
2020-09-13 11:08:00	193.892	406.216	243.948	0.522687	0.0476513	0.180519	0.576607	Bean_L008___13.09.2020_11_01_26_data.csv	2101.86	NA	404.368	NA	0.973679	191861	0.701453	1.68003	0.316562	0.692699	0.534215	-0.00541443	0.452932	-0.686182	0.530011	0.293795	-0.0729587	0.733259	-0.0679967	0.219244	0.634676	0.350822	0.342346	0.218693	-0.92339	0.886671	0.193994	0.0635792	0.690803	0.479655	82.6728	85.2185	69.5813	38.5961	35.0826	76.4831	143.019	201.002	281.14	338.172	451.149
2020-09-13 11:08:00	143.911	280.978	296.97	0.487822	0.0361027	0.175925	0.579921	Bean_L008___13.09.2020_11_01_26_data.csv	2602.08	NA	404.368	NA	0.969132	238556	0.759503	1.71097	0.329512	0.753288	0.585857	0.0201747	0.457025	-0.680878	0.525945	0.288072	-0.0660539	0.757424	-0.0823388	0.232964	0.704709	0.373059	0.346894	0.248791	-0.92191	0.88546	0.187969	0.0704863	0.737436	0.468473	105.433	110.28	89.3168	48.3844	44.6377	98.2407	183.441	259.896	358.983	424.645	563.578
2020-09-13 11:08:00	117.186	245.764	264.988	0.523178	0.0590884	0.160886	0.537628	Bean_L008___13.09.2020_11_01_26_data.csv	1761.35	NA	404.368	NA	0.973839	215671	0.792208	1.93048	0.391577	0.790522	0.772329	0.0256315	0.498111	-0.685346	0.534529	0.287106	-0.0697874	0.777738	-0.145179	0.299256	0.748223	0.377749	0.392842	0.387225	-0.923157	0.888012	0.186953	0.0667531	0.766397	0.417306	90.8478	93.5311	77.3871	45.4901	42.4078	88.0139	164.739	230.399	319.385	374.214	489.195
2020-09-13 11:08:00	120.305	234.421	196.749	0.486798	0.0404371	0.156972	0.551241	Bean_L008___13.09.2020_11_01_26_data.csv	2384.54	NA	404.368	NA	0.973103	177787	0.643003	1.73519	0.330472	0.636327	0.543237	-0.0124067	0.508619	-0.689806	0.492041	0.343388	-0.0715034	0.708317	-0.150689	0.233982	0.570362	0.344674	0.404678	0.235346	-0.924398	0.875165	0.246514	0.065036	0.646613	0.412643	76.5272	77.2806	62.8334	37.4314	33.2902	73.0834	138.018	197.518	277.485	333.714	434.513
2020-09-13 11:08:00	149.788	301.367	252.021	0.502972	0.0550736	0.155605	0.538416	Bean_L008___13.09.2020_11_01_26_data.csv	2171.47	NA	404.368	NA	0.974951	153463	0.639648	1.5615	0.273175	0.632273	0.425597	0.00827106	0.410481	-0.670074	0.521018	0.269481	-0.0583549	0.66813	-0.143434	0.173558	0.565768	0.362765	0.295475	0.142984	-0.918872	0.883985	0.168452	0.0781725	0.637095	0.418777	69.7039	71.7174	61.2449	35.3734	33.7842	76.3199	146.872	209.298	293.554	346.487	448.362
2020-09-13 11:08:00	160.649	339.649	225.757	0.527015	0.0518295	0.173662	0.558851	Bean_L008___13.09.2020_11_01_26_data.csv	1865.71	NA	404.368	NA	0.973124	194153	0.749462	1.85652	0.369272	0.745277	0.690586	0.0410354	0.459128	-0.648711	0.509368	0.250113	-0.0570355	0.739264	-0.146514	0.275328	0.695395	0.390893	0.349233	0.331873	-0.912778	0.88047	0.148203	0.0794881	0.72645	0.416179	88.2908	93.641	77.2541	45.5151	41.8118	91.4415	172.79	242.529	332.819	391.86	507.781
2020-09-13 11:08:00	160.401	339.221	267.659	0.527149	0.0536797	0.173324	0.559283	Bean_L008___13.09.2020_11_01_26_data.csv	1864.65	NA	404.368	NA	0.972263	202279	0.749224	1.98459	0.402754	0.747117	0.783338	0.0312987	0.504105	-0.648697	0.489289	0.279485	-0.0641811	0.739676	-0.138368	0.311289	0.697533	0.382601	0.399589	0.403926	-0.912774	0.874314	0.178944	0.0723575	0.726354	0.42303	92.483	96.2399	80.1535	47.3968	43.6717	96.1041	178.111	248.704	339.555	396.691	505.262
2020-09-13 11:08:00	162.385	344.663	222.474	0.528859	0.0504585	0.174997	0.561178	Bean_L008___13.09.2020_11_01_26_data.csv	1862.54	NA	404.368	NA	0.972553	201794	0.749119	1.98539	0.403126	0.746734	0.781781	0.032723	0.504373	-0.654083	0.495843	0.279403	-0.0636101	0.742545	-0.119734	0.31169	0.697088	0.383818	0.39989	0.402791	-0.914321	0.876337	0.178858	0.0729278	0.726831	0.438464	91.9611	94.8311	79.4651	45.7098	42.4743	93.8449	175.269	245.645	338.109	395.724	502.513
2020-09-13 11:08:00	193.954	411.976	236.827	0.52921	0.0461834	0.155791	0.54158	Bean_L008___13.09.2020_11_01_26_data.csv	2244.47	NA	404.368	NA	0.973124	194153	0.749462	1.85652	0.369272	0.745277	0.690586	0.0410354	0.459128	-0.648711	0.509368	0.250113	-0.0570355	0.739264	-0.146514	0.275328	0.695395	0.390893	0.349233	0.331873	-0.912778	0.88047	0.148203	0.0794881	0.72645	0.416179	88.2908	93.641	77.2541	45.5151	41.8118	91.4415	172.79	242.529	332.819	391.86	507.781
2020-09-13 11:08:00	103.653	175.943	282.182	0.410872	0.0381934	0.190366	0.596663	Bean_L008___13.09.2020_11_01_26_data.csv	2643.41	NA	404.368	NA	0.977436	118300	0.53143	1.59844	0.274458	0.49331	0.406982	-0.0445362	0.488119	-0.604582	0.357323	0.346806	-0.0576385	0.623372	-0.139083	0.174902	0.410746	0.316029	0.381618	0.149079	-0.899805	0.830515	0.250154	0.0788869	0.562946	0.422431	65.1089	64.7733	52.5081	29.7401	27.9161	58.299	112.313	163.168	229.468	276.035	354.057
2020-09-13 11:08:00	174.404	308.799	260.419	0.435218	0.0197998	0.177803	0.580519	Bean_L008___13.09.2020_11_01_26_data.csv	2651.1	NA	404.368	NA	0.959874	257598	0.650741	1.77537	0.331439	0.625363	0.574179	-0.0302528	0.520343	-0.68497	0.47604	0.345538	-0.0613201	0.711393	-0.110334	0.235009	0.557946	0.328845	0.417925	0.260679	-0.923053	0.870182	0.248803	0.0752142	0.652265	0.446126	101.897	109.878	91.3949	51.3818	48.1219	107.779	204.08	294.067	413.728	498.944	663.945
2020-09-13 11:09:00	140.265	259.063	312.055	0.458569	0.0458213	0.183679	0.571975	Bean_L008___13.09.2020_11_01_26_data.csv	2033.16	NA	413.129	NA	0.976442	189235	0.759537	1.85377	0.368257	0.752964	0.692387	-0.00534995	0.513239	-0.724652	0.560346	0.324471	-0.0730531	0.774996	-0.145549	0.274242	0.704333	0.350878	0.409892	0.331813	-0.933921	0.895557	0.226412	0.0634846	0.740879	0.416994	68.5519	71.2621	60.0944	35.6131	32.9948	69.9963	134.62	193.822	267.255	320.673	424.909
2020-09-13 11:09:00	98.024	183.391	218.527	0.46549	0.0304042	0.204839	0.597498	Bean_L008___13.09.2020_11_01_26_data.csv	1994.12	NA	413.129	NA	0.976442	189235	0.759537	1.85377	0.368257	0.752964	0.692387	-0.00534995	0.513239	-0.724652	0.560346	0.324471	-0.0730531	0.774996	-0.145549	0.274242	0.704333	0.350878	0.409892	0.331813	-0.933921	0.895557	0.226412	0.0634846	0.740879	0.416994	68.5519	71.2621	60.0944	35.6131	32.9948	69.9963	134.62	193.822	267.255	320.673	424.909
2020-09-13 11:09:00	237.115	438.125	254.452	0.458795	0.0458461	0.161542	0.547004	Bean_L008___13.09.2020_11_01_26_data.csv	2226.25	NA	413.129	NA	0.960565	324784	0.777672	1.70736	0.329881	0.778121	0.590851	0.0174987	0.447281	-0.707773	0.571556	0.278739	-0.0715654	0.767586	-0.127723	0.233356	0.73369	0.370752	0.336075	0.248589	-0.929345	0.898775	0.178162	0.064974	0.753172	0.431887	132.834	136.158	111.451	64.4094	58.1774	129.176	243.944	342.382	474.813	561.986	745.211
2020-09-13 11:09:00	236.496	438.154	217.722	0.460245	0.0421109	0.159613	0.544225	Bean_L008___13.09.2020_11_01_26_data.csv	2227.97	NA	413.129	NA	0.960565	324784	0.777672	1.70736	0.329881	0.778121	0.590851	0.0174987	0.447281	-0.707773	0.571556	0.278739	-0.0715654	0.767586	-0.127723	0.233356	0.73369	0.370752	0.336075	0.248589	-0.929345	0.898775	0.178162	0.064974	0.753172	0.431887	132.834	136.158	111.451	64.4094	58.1774	129.176	243.944	342.382	474.813	561.986	745.211
2020-09-13 11:09:00	224.131	413.285	250.332	0.457684	0.0405437	0.171468	0.562333	Bean_L008___13.09.2020_11_01_26_data.csv	2213.52	NA	413.129	NA	0.966481	287405	0.786738	1.75603	0.344326	0.786904	0.634146	0.00904211	0.455758	-0.731784	0.60527	0.278814	-0.0759572	0.78105	-0.176506	0.248705	0.743978	0.363434	0.345486	0.280643	-0.935834	0.908244	0.17824	0.0605755	0.762803	0.390393	101.091	106.992	89.8087	54.2418	49.8279	108.317	202.879	286.496	395.54	473.207	633.22
2020-09-13 11:09:00	99.69	212.836	409.283	0.531611	0.0390204	0.192499	0.595432	Bean_L008___13.09.2020_11_01_26_data.csv	2329.49	NA	413.129	NA	0.961513	164480	0.289055	1.26317	0.140656	NA	0.159049	-0.0838979	0.411743	-0.579295	0.313744	0.353835	-0.0586754	0.473924	-0.0951987	0.0366192	NA	0.280016	0.29686	-0.0189882	-0.892128	0.81464	0.25765	0.0778529	0.415114	0.458295	98.2622	97.9529	77.2697	43.8984	40.038	90.5381	173.127	251.582	356.522	429.28	547.586
2020-09-13 11:09:00	156.847	279.978	228.177	0.439788	0.0192316	0.185944	0.584582	Bean_L008___13.09.2020_11_01_26_data.csv	2894.21	NA	413.129	NA	0.967192	253794	0.731159	1.61348	0.296617	0.72522	0.496727	-0.0143138	0.474678	-0.752095	0.592564	0.334886	-0.0745591	0.752493	-0.152724	0.198189	0.672149	0.342992	0.366571	0.183981	-0.941218	0.904711	0.237469	0.0619764	0.715609	0.410914	86.6069	91.1388	77.9156	46.1628	44.4318	95.3856	178.265	255.256	357.092	427.905	572.826
2020-09-13 11:09:00	30.438	60.6575	152.964	0.498199	0.0317841	0.182695	0.584966	Bean_L008___13.09.2020_11_01_26_data.csv	2039.65	NA	413.129	NA	0.970917	227858	0.73203	1.75218	0.339168	0.726622	0.603034	-0.00053763	0.488879	-0.71926	0.557303	0.320793	-0.077771	0.755492	-0.149113	0.243219	0.673769	0.355091	0.382471	0.266786	-0.932467	0.894678	0.222514	0.0587575	0.716814	0.413981	88.1478	90.2859	73.5092	43.0258	40.5054	86.0534	161.207	228.689	317.062	377.929	498.203
2020-09-13 11:09:00	15.544	22.845	40.3249	0.319588	0.0494453	0.225151	0.688586	Bean_L008___13.09.2020_11_01_26_data.csv	2727.09	NA	413.129	NA	0.961908	264194	0.737461	1.93519	0.390672	0.730804	0.736434	0.0255001	0.497457	-0.63983	0.474551	0.280781	-0.0631119	0.725879	-0.150753	0.298283	0.67861	0.377637	0.392105	0.37031	-0.910209	0.869714	0.180305	0.0734254	0.715078	0.412589	124.348	129.347	108.61	64.3064	58.9823	131.205	244.883	346.547	478.939	562.196	710.01
2020-09-13 11:09:00	133.284	268.077	257.908	0.502815	0.0579293	0.142519	0.513902	Bean_L008___13.09.2020_11_01_26_data.csv	2270.57	NA	413.129	NA	0.969226	222822	0.747204	1.94971	0.394794	0.743314	0.754556	0.0125072	0.513015	-0.662584	0.492667	0.299479	-0.0700883	0.741523	-0.153505	0.302716	0.693116	0.366438	0.409639	0.382263	-0.916749	0.875358	0.199984	0.0664521	0.725222	0.410249	97.4705	101.402	86.2335	50.2171	48.1081	104.774	196.248	276.273	380.091	447.325	568.802
2020-09-13 11:09:00	189.661	361.024	275.591	0.474658	0.0441841	0.183482	0.574078	Bean_L008___13.09.2020_11_01_26_data.csv	2054.26	NA	413.129	NA	0.969226	222822	0.747204	1.94971	0.394794	0.743314	0.754556	0.0125072	0.513015	-0.662584	0.492667	0.299479	-0.0700883	0.741523	-0.153505	0.302716	0.693116	0.366438	0.409639	0.382263	-0.916749	0.875358	0.199984	0.0664521	0.725222	0.410249	97.4705	101.402	86.2335	50.2171	48.1081	104.774	196.248	276.273	380.091	447.325	568.802
2020-09-13 11:09:00	146.045	294.488	233.796	0.504071	0.0577833	0.143303	0.518239	Bean_L008___13.09.2020_11_01_26_data.csv	2249.77	NA	413.129	NA	0.961908	264194	0.737461	1.93519	0.390672	0.730804	0.736434	0.0255001	0.497457	-0.63983	0.474551	0.280781	-0.0631119	0.725879	-0.150753	0.298283	0.67861	0.377637	0.392105	0.37031	-0.910209	0.869714	0.180305	0.0734254	0.715078	0.412589	124.348	129.347	108.61	64.3064	58.9823	131.205	244.883	346.547	478.939	562.196	710.01
2020-09-13 11:09:00	172.087	338.61	276.055	0.491783	0.0419913	0.17677	0.555763	Bean_L008___13.09.2020_11_01_26_data.csv	2055.92	NA	413.129	NA	0.989354	48939.9	0.484368	1.54797	0.254206	0.426035	0.359461	-0.0636974	0.487052	-0.524311	0.235174	0.355948	-0.0561227	0.570123	-0.176302	0.153717	0.337372	0.298627	0.380422	0.120618	-0.874788	0.783989	0.259906	0.0803979	0.527437	0.390572	33.9728	33.5574	26.9482	16.7244	15.5847	30.4641	55.5385	76.3038	105.444	125.541	154.533
2020-09-13 11:09:00	89.811	181.142	292.647	0.504196	0.0396908	0.173	0.563357	Bean_L008___13.09.2020_11_01_26_data.csv	2465.41	NA	413.129	NA	0.946431	261747	0.396002	1.3409	0.18161	0.386806	0.219347	-0.0687151	0.378845	-0.646663	0.463688	0.299851	-0.069	0.539583	-0.148162	0.0785251	0.295079	0.294029	0.260901	0.0142375	-0.912187	0.86628	0.200377	0.0675408	0.476187	0.414786	120.015	127.507	106.676	62.9578	58.5162	130.764	251.858	369.566	527.928	641.933	832.095
2020-09-13 11:09:00	86.81	154.449	158.54	0.437937	0.0361034	0.180485	0.57792	Bean_L008___13.09.2020_11_01_26_data.csv	2087.45	NA	413.129	NA	0.97147	223040	0.756314	1.69536	0.321379	0.753276	0.572453	-0.00319448	0.439674	-0.706917	0.572423	0.27795	-0.07646	0.751089	-0.149051	0.224343	0.704696	0.352767	0.327648	0.238296	-0.929111	0.899022	0.177334	0.0600716	0.733823	0.414033	88.7922	92.4305	75.2809	44.2118	41.413	90.8195	169.37	237.967	327.651	388.11	522.126
2020-09-13 11:09:00	85.9	151.867	158.42	0.434372	0.0422715	0.184324	0.57773	Bean_L008___13.09.2020_11_01_26_data.csv	2093.92	NA	413.129	NA	0.974522	107372	0.373194	1.36218	0.18308	NA	0.227955	-0.0574591	0.37367	-0.509471	0.293091	0.278698	-0.0476362	0.480045	-0.122036	0.0800368	NA	0.304319	0.255274	0.0271599	-0.869949	0.806845	0.178119	0.0888465	0.455376	0.436575	71.2978	74.3385	60.431	34.8971	31.8261	70.0856	135.104	197.948	279.951	333.219	419.075
2020-09-13 11:09:00	85.898	153.392	156.611	0.440008	0.0401594	0.185864	0.572429	Bean_L008___13.09.2020_11_01_26_data.csv	2090.95	NA	413.129	NA	0.97147	223040	0.756314	1.69536	0.321379	0.753276	0.572453	-0.00319448	0.439674	-0.706917	0.572423	0.27795	-0.07646	0.751089	-0.149051	0.224343	0.704696	0.352767	0.327648	0.238296	-0.929111	0.899022	0.177334	0.0600716	0.733823	0.414033	88.7922	92.4305	75.2809	44.2118	41.413	90.8195	169.37	237.967	327.651	388.11	522.126
2020-09-13 11:10:00	97.767	185.506	192.461	0.47297	0.0325342	0.187976	0.579627	Bean_L008___13.09.2020_11_01_26_data.csv	2240.69	NA	493.3	NA	0.965394	313311	0.798254	1.79357	0.35642	0.797468	0.67111	0.0101369	0.487415	-0.75599	0.620301	0.307333	-0.077083	0.796899	-0.161675	0.261594	0.75638	0.364384	0.380829	0.307459	-0.942239	0.912367	0.208273	0.0594472	0.774933	0.403257	100.677	106.877	89.1028	53.5458	50.0986	108.674	204.122	289.796	403.608	483.592	656.318
2020-09-13 11:10:00	98.295	198.43	166.469	0.504638	0.0329903	0.181048	0.576987	Bean_L008___13.09.2020_11_01_26_data.csv	2058.22	NA	493.3	NA	0.980453	131746	0.635853	1.60386	0.28576	0.608155	0.451284	-0.0549543	0.547333	-0.749894	0.515557	0.424229	-0.0780662	0.725421	-0.218511	0.186766	0.538522	0.306597	0.448587	0.166664	-0.940639	0.882343	0.333363	0.0584615	0.64506	0.352719	43.9986	45.9569	38.5356	23.5571	22.4491	46.2815	85.4933	123.879	175.948	216.049	286.428
2020-09-13 11:10:00	24.727	38.006	87.4009	0.349392	0.051284	0.220464	0.645033	Bean_L008___13.09.2020_11_01_26_data.csv	2559.92	NA	493.3	NA	0.966581	243686	0.696474	1.54875	0.275038	0.6952	0.434968	0.0139862	0.419118	-0.713618	0.57183	0.287518	-0.0692795	0.723699	-0.142207	0.17551	0.637548	0.367718	0.304967	0.140636	-0.930937	0.898853	0.187386	0.0672612	0.685533	0.41981	99.4972	101.808	84.8358	48.4994	44.6511	98.0868	186.211	264.772	368.686	439.053	582.379
2020-09-13 11:10:00	213.181	392.833	243.184	0.457324	0.0462839	0.153509	0.54525	Bean_L008___13.09.2020_11_01_26_data.csv	2244.69	NA	493.3	NA	0.97566	193722	0.758016	1.66208	0.313873	0.75583	0.545952	0.0152277	0.454876	-0.700896	0.546224	0.297612	-0.069067	0.762356	-0.0962621	0.2164	0.707668	0.368791	0.344506	0.217376	-0.927461	0.891454	0.198015	0.0674738	0.737283	0.457446	82.0233	84.0515	68.398	37.8291	34.1175	74.1328	140.814	198.679	275.361	330.671	443.654
2020-09-13 11:10:00	98.164	198.105	146.743	0.504484	0.0320341	0.183708	0.576987	Bean_L008___13.09.2020_11_01_26_data.csv	2056.9	NA	493.3	NA	0.975842	156003	0.628357	1.58814	0.283056	0.612898	0.437464	-0.0157112	0.489913	-0.69488	0.486594	0.355845	-0.0681535	0.695758	-0.108246	0.183925	0.543868	0.341759	0.383631	0.155392	-0.925803	0.873478	0.259796	0.0683874	0.634819	0.447817	64.0625	67.8696	56.4852	31.7541	28.8131	63.9935	120.451	173.984	245.66	295.395	385.174
2020-09-13 11:10:00	220.533	386.786	273.438	0.429831	0.0326461	0.15391	0.5499	Bean_L008___13.09.2020_11_01_26_data.csv	2541.7	NA	493.3	NA	0.97566	193722	0.758016	1.66208	0.313873	0.75583	0.545952	0.0152277	0.454876	-0.700896	0.546224	0.297612	-0.069067	0.762356	-0.0962621	0.2164	0.707668	0.368791	0.344506	0.217376	-0.927461	0.891454	0.198015	0.0674738	0.737283	0.457446	82.0233	84.0515	68.398	37.8291	34.1175	74.1328	140.814	198.679	275.361	330.671	443.654
2020-09-13 11:10:00	144.31	234.732	203.457	0.385215	0.0245016	0.170707	0.556712	Bean_L008___13.09.2020_11_01_26_data.csv	2929.41	NA	493.3	NA	0.985215	59758.4	0.332845	1.3046	0.158865	NA	0.188405	-0.0577262	0.400157	-0.513265	0.247392	0.329304	-0.0464585	0.473478	-0.210049	0.0552066	NA	0.304076	0.284158	0.00322181	-0.871193	0.788938	0.23154	0.0900173	0.435116	0.360461	42.7094	41.8408	34.6127	22.6238	19.676	38.7263	72.3719	101.595	141.947	170.184	212.018
2020-09-13 11:10:00	200.063	365.901	313.163	0.453232	0.0426139	0.177004	0.569808	Bean_L008___13.09.2020_11_01_26_data.csv	2205.95	NA	493.3	NA	0.966581	243686	0.696474	1.54875	0.275038	0.6952	0.434968	0.0139862	0.419118	-0.713618	0.57183	0.287518	-0.0692795	0.723699	-0.142207	0.17551	0.637548	0.367718	0.304967	0.140636	-0.930937	0.898853	0.187386	0.0672612	0.685533	0.41981	99.4972	101.808	84.8358	48.4994	44.6511	98.0868	186.211	264.772	368.686	439.053	582.379
2020-09-13 11:10:00	141.57	241.229	177.59	0.41313	0.0372671	0.156707	0.54264	Bean_L008___13.09.2020_11_01_26_data.csv	2553.18	NA	493.3	NA	0.976113	118726	0.46793	1.46389	0.228033	0.423318	0.306192	-0.0445133	0.476371	-0.64081	0.386756	0.369552	-0.0576603	0.595081	-0.161772	0.126473	0.334431	0.316049	0.368463	0.0785275	-0.910493	0.840818	0.274453	0.0788651	0.522696	0.403173	58.0244	60.1562	50.5	29.5398	27.0665	59.4497	113.14	163.807	233.696	279.838	359.044
2020-09-13 11:10:00	194.635	323.101	293.557	0.397604	0.041758	0.149721	0.540441	Bean_L008___13.09.2020_11_01_26_data.csv	2341.13	NA	493.3	NA	0.966221	270138	0.759082	1.74621	0.338855	0.754554	0.612192	0.0129526	0.494543	-0.708772	0.537055	0.326438	-0.0735494	0.767122	-0.135719	0.242886	0.706183	0.366824	0.388831	0.269174	-0.929618	0.888759	0.228498	0.0629877	0.739007	0.425244	108.618	112.505	91.2153	51.2408	47.89	103.438	196.947	280.056	390.531	463.37	609.092
2020-09-13 11:10:00	215.395	446.989	285.659	0.51812	0.0509296	0.161534	0.543723	Bean_L008___13.09.2020_11_01_26_data.csv	2079.17	NA	493.3	NA	0.958387	321616	0.746796	1.72372	0.332215	0.744775	0.588122	-0.00172458	0.472162	-0.702865	0.545424	0.302456	-0.0726599	0.754014	-0.120911	0.235833	0.694812	0.354053	0.363762	0.252192	-0.928001	0.89122	0.203125	0.0638783	0.727334	0.437499	132.766	135.773	111.186	63.6338	57.9133	129.28	242.478	344.913	481.976	575.434	763.927
2020-09-13 11:10:00	225.83	424.226	240.524	0.467666	0.0300813	0.153002	0.537757	Bean_L008___13.09.2020_11_01_26_data.csv	2570.52	NA	493.3	NA	0.955283	377251	0.785183	1.78789	0.353852	0.784128	0.657993	0.00955004	0.491697	-0.721317	0.56607	0.313951	-0.0777065	0.779218	-0.133605	0.258855	0.740724	0.363875	0.385634	0.299695	-0.933022	0.897205	0.21527	0.0588222	0.761239	0.427006	141.259	149.151	124.523	71.7334	66.7585	146.464	275.842	386.974	537.67	633.897	825.603
2020-09-13 11:10:00	69.176	143.499	161.716	0.517932	0.0340072	0.171219	0.555094	Bean_L008___13.09.2020_11_01_26_data.csv	2211.84	NA	493.3	NA	0.955616	337429	0.738196	1.77907	0.349422	0.735118	0.624285	0.00253134	0.495285	-0.702458	0.533786	0.318171	-0.0737986	0.750741	-0.115237	0.254132	0.683607	0.35777	0.389664	0.282122	-0.92789	0.887792	0.219737	0.0627381	0.720391	0.44214	135.22	141.852	116.536	66.7158	61.6559	138.783	263.272	376.775	525.173	623.067	805.663
2020-09-13 11:10:00	226.159	424.378	225.452	0.467082	0.0297524	0.153496	0.538259	Bean_L008___13.09.2020_11_01_26_data.csv	2573.59	NA	493.3	NA	0.955616	337429	0.738196	1.77907	0.349422	0.735118	0.624285	0.00253134	0.495285	-0.702458	0.533786	0.318171	-0.0737986	0.750741	-0.115237	0.254132	0.683607	0.35777	0.389664	0.282122	-0.92789	0.887792	0.219737	0.0627381	0.720391	0.44214	135.22	141.852	116.536	66.7158	61.6559	138.783	263.272	376.775	525.173	623.067	805.663
2020-09-13 11:10:00	240.82	446.987	255.356	0.461237	0.0370234	0.153772	0.539052	Bean_L008___13.09.2020_11_01_26_data.csv	2487.1	NA	493.3	NA	0.955283	377251	0.785183	1.78789	0.353852	0.784128	0.657993	0.00955004	0.491697	-0.721317	0.56607	0.313951	-0.0777065	0.779218	-0.133605	0.258855	0.740724	0.363875	0.385634	0.299695	-0.933022	0.897205	0.21527	0.0588222	0.761239	0.427006	141.259	149.151	124.523	71.7334	66.7585	146.464	275.842	386.974	537.67	633.897	825.603
2020-09-13 11:10:00	134.779	250.059	287.642	0.461011	0.0322866	0.170523	0.565842	Bean_L008___13.09.2020_11_01_26_data.csv	2637.06	NA	493.3	NA	0.958387	321616	0.746796	1.72372	0.332215	0.744775	0.588122	-0.00172458	0.472162	-0.702865	0.545424	0.302456	-0.0726599	0.754014	-0.120911	0.235833	0.694812	0.354053	0.363762	0.252192	-0.928001	0.89122	0.203125	0.0638783	0.727334	0.437499	132.766	135.773	111.186	63.6338	57.9133	129.28	242.478	344.913	481.976	575.434	763.927
2020-09-13 11:11:00	212.282	393.832	234.544	0.460984	0.04431	0.178787	0.570546	Bean_L008___13.09.2020_11_01_26_data.csv	2130.1	NA	418.893	NA	0.967737	274543	0.7922	1.90041	0.383002	0.7895	0.751244	0.0137672	0.487301	-0.675831	0.526708	0.283329	-0.0756499	0.781167	-0.101816	0.290043	0.747023	0.367529	0.380701	0.370988	-0.920494	0.885688	0.182982	0.0608835	0.76707	0.453	122.865	124.941	99.9841	54.1844	48.9534	107.331	197.78	278.579	383.38	452.627	594.21
2020-09-13 11:11:00	212.678	396.82	303.599	0.464044	0.0457745	0.175276	0.565925	Bean_L008___13.09.2020_11_01_26_data.csv	2058.46	NA	418.893	NA	0.971139	243824	0.780052	1.86219	0.372728	0.776133	0.714694	0.0164641	0.483971	-0.688005	0.538919	0.287597	-0.0745734	0.782437	-0.0995696	0.279029	0.731364	0.36986	0.376969	0.345004	-0.923897	0.889308	0.18747	0.061962	0.757917	0.454802	102.258	105.59	85.6968	47.6268	43.7106	90.9566	170.925	240.801	333.323	395.143	523.261
2020-09-13 11:11:00	212.692	397.498	290.44	0.464924	0.0496005	0.177617	0.567028	Bean_L008___13.09.2020_11_01_26_data.csv	2057.33	NA	418.893	NA	0.967538	274808	0.792794	1.90206	0.383704	0.790005	0.750519	0.0124415	0.487348	-0.671529	0.520838	0.283797	-0.0758379	0.783318	-0.109467	0.290796	0.747616	0.366381	0.380754	0.370343	-0.919283	0.883931	0.183475	0.0606951	0.767959	0.446829	124.091	126.592	101.405	56.3241	50.8438	107.1	197.724	276.778	382.758	453.934	594.759
2020-09-13 11:11:00	108.417	201.935	191.542	0.463111	0.0235943	0.207181	0.606161	Bean_L008___13.09.2020_11_01_26_data.csv	2022.86	NA	418.893	NA	0.972745	235806	0.783709	1.77943	0.351946	0.782633	0.648704	0.00260763	0.485406	-0.717253	0.563977	0.308828	-0.0781326	0.7871	-0.120238	0.256822	0.738973	0.357836	0.378577	0.292739	-0.931923	0.896604	0.209853	0.0583949	0.761655	0.438051	91.9986	94.9745	77.2964	43.1664	40.2615	85.5044	159.367	225.554	313.058	373.919	499.932
2020-09-13 11:11:00	60.474	119.444	157.116	0.493704	0.0394099	0.194662	0.591257	Bean_L008___13.09.2020_11_01_26_data.csv	2422.64	NA	418.893	NA	0.972745	235806	0.783709	1.77943	0.351946	0.782633	0.648704	0.00260763	0.485406	-0.717253	0.563977	0.308828	-0.0781326	0.7871	-0.120238	0.256822	0.738973	0.357836	0.378577	0.292739	-0.931923	0.896604	0.209853	0.0583949	0.761655	0.438051	91.9986	94.9745	77.2964	43.1664	40.2615	85.5044	159.367	225.554	313.058	373.919	499.932
2020-09-13 11:11:00	182.388	235.306	202.77	0.22489	-0.00553687	0.259818	0.669726	Bean_L008___13.09.2020_11_01_26_data.csv	4826.06	NA	418.893	NA	NA	NA	0.765401	1.42955	0.246897	0.738518	0.427774	-0.00428807	0.400238	-0.711271	0.553332	0.312747	-0.0821546	0.765304	-0.0958357	0.146093	0.687549	0.351809	0.284248	0.125524	-0.930299	0.893527	0.213996	0.0543597	0.743403	0.457787	463.388	480.371	384.297	212.473	192.4	430.239	813.152	1157.75	1626.25	1930.37	2542.19
2020-09-13 11:11:00	181.401	234.248	161.82	0.225603	-0.00140027	0.254512	0.662386	Bean_L008___13.09.2020_11_01_26_data.csv	4852.82	NA	418.893	NA	NA	NA	0.792322	1.71722	0.334384	0.79111	0.605852	-0.00387414	0.50962	-0.763058	0.599378	0.355007	-0.0851946	0.803515	-0.101582	0.238135	0.748913	0.352172	0.405807	0.257936	-0.944084	0.906611	0.258901	0.0513069	0.771593	0.453188	271.503	286.395	233.144	130.684	118.891	269.401	515.517	739.744	1044.63	1247.72	1662.29
2020-09-13 11:11:00	182.423	235.322	191.993	0.224796	-0.00864847	0.258345	0.667827	Bean_L008___13.09.2020_11_01_26_data.csv	4805.94	NA	418.893	NA	NA	NA	0.765401	1.42955	0.246897	0.738518	0.427774	-0.00428807	0.400238	-0.711271	0.553332	0.312747	-0.0821546	0.765304	-0.0958357	0.146093	0.687549	0.351809	0.284248	0.125524	-0.930299	0.893527	0.213996	0.0543597	0.743403	0.457787	463.388	480.371	384.297	212.473	192.4	430.239	813.152	1157.75	1626.25	1930.37	2542.19
2020-09-13 11:11:00	136.838	259.127	227.48	0.471926	0.0281833	0.174442	0.5607	Bean_L008___13.09.2020_11_01_26_data.csv	3942.25	NA	418.893	NA	NA	NA	0.762802	1.6655	0.318088	0.760687	0.551943	-0.00184441	0.478278	-0.722548	0.557258	0.331024	-0.0850528	0.772703	-0.0906576	0.220859	0.713328	0.353948	0.370596	0.221249	-0.933354	0.894665	0.233366	0.0514494	0.742887	0.461906	295.422	306.558	247.475	137.517	123.918	277.009	525.096	749.004	1050.39	1244.59	1626.42
2020-09-13 11:11:00	150.631	207.017	205.716	0.272374	0.00331643	0.244248	0.657025	Bean_L008___13.09.2020_11_01_26_data.csv	4877.5	NA	418.893	NA	NA	NA	0.689607	1.76277	0.341952	0.68194	0.584798	-0.00798846	0.509551	-0.708978	0.525508	0.339593	-0.0760667	0.729766	-0.130616	0.24618	0.622339	0.348562	0.405729	0.260401	-0.929674	0.88533	0.242474	0.0604658	0.681914	0.42949	258.896	277.027	231.582	133.025	123.473	284.267	546.814	790.583	1121.16	1336.28	1715.67
2020-09-13 11:11:00	79.943	102.51	113.374	0.220144	-0.0145788	0.249696	0.693194	Bean_L008___13.09.2020_11_01_26_data.csv	4811.31	NA	418.893	NA	0.938465	383155	0.563586	1.63732	0.297566	0.557201	0.444528	-0.0837017	0.548882	-0.720769	0.476674	0.422527	-0.0970836	0.676403	-0.133896	0.199188	0.481432	0.280198	0.450354	0.17028	-0.932874	0.870381	0.331519	0.0393429	0.591096	0.426764	145.034	149.251	121.42	70.7931	65.4394	144.541	275.682	397.129	567.451	684.689	880.31
2020-09-13 11:11:00	151.11	207.495	183.165	0.271743	-8.86753e-06	0.23901	0.655983	Bean_L008___13.09.2020_11_01_26_data.csv	4887.64	NA	418.893	NA	NA	NA	0.772596	1.69139	0.330695	0.763042	0.626176	-0.00502662	0.466778	-0.66583	0.491996	0.313257	-0.0859457	0.757782	-0.090997	0.234219	0.716074	0.351162	0.357754	0.277265	-0.917671	0.875151	0.214536	0.0505522	0.747378	0.461636	466.44	481.974	386.752	213.798	192.505	429.152	801.163	1131.98	1576.5	1841.64	2351.9
2020-09-13 11:11:00	171.321	249.674	212.822	0.313823	0.00341401	0.220239	0.618147	Bean_L008___13.09.2020_11_01_26_data.csv	3765.29	NA	418.893	NA	0.928534	NA	0.80305	1.84317	0.372446	0.801041	0.712208	-0.0159986	0.534799	-0.749241	0.577294	0.361784	-0.0955537	0.807438	-0.129895	0.278726	0.760581	0.341505	0.434319	0.338691	-0.940467	0.900408	0.266141	0.0408847	0.780817	0.430088	220.845	233.773	192.12	110.852	101.362	222.893	423.325	603.676	846.439	1004.61	1312.04
2020-09-13 11:11:00	139.77	276.238	279.022	0.494024	0.0247273	0.20042	0.588812	Bean_L008___13.09.2020_11_01_26_data.csv	3282.58	NA	418.893	NA	0.928534	NA	0.80305	1.84317	0.372446	0.801041	0.712208	-0.0159986	0.534799	-0.749241	0.577294	0.361784	-0.0955537	0.807438	-0.129895	0.278726	0.760581	0.341505	0.434319	0.338691	-0.940467	0.900408	0.266141	0.0408847	0.780817	0.430088	220.845	233.773	192.12	110.852	101.362	222.893	423.325	603.676	846.439	1004.61	1312.04
2020-09-13 11:11:00	147.754	193.357	266.169	0.235851	0.0148125	0.216192	0.625502	Bean_L008___13.09.2020_11_01_26_data.csv	4428.95	NA	418.893	NA	NA	NA	0.797381	1.58888	0.305638	0.769106	0.571198	-0.0058387	0.475705	-0.698629	0.506028	0.355788	-0.0925385	0.791031	-0.0825924	0.207701	0.723151	0.350449	0.367719	0.232723	-0.926837	0.879455	0.259735	0.0439213	0.77308	0.468274	447.044	455.207	360.219	196.538	177.406	393.653	741.221	1048.89	1458.35	1707.7	2178.45
2020-09-13 11:11:00	147.636	194	140.376	0.238992	0.00652439	0.222105	0.621158	Bean_L008___13.09.2020_11_01_26_data.csv	4434.13	NA	418.893	NA	NA	NA	0.806198	1.82952	0.370191	0.800099	0.731244	-0.00379163	0.553852	-0.753729	0.563714	0.387525	-0.0929402	0.81308	-0.106146	0.276312	0.759473	0.352244	0.456029	0.353032	-0.941647	0.896528	0.293739	0.0435169	0.784441	0.449514	298.167	312.169	254.228	143.23	130.297	292.498	554.94	791.669	1110.39	1315.76	1704.69
2020-09-13 11:11:00	73.299	131.472	243.353	0.442477	0.00669549	0.201121	0.600353	Bean_L008___13.09.2020_11_01_26_data.csv	4037.24	NA	418.893	NA	0.938465	431316	0.652812	1.43318	0.229465	0.649038	0.337549	-0.0383565	0.402547	-0.718484	0.566883	0.307193	-0.0836959	0.705384	-0.113419	0.12796	0.584794	0.32159	0.286776	0.0709454	-0.932257	0.897438	0.208126	0.0528122	0.652532	0.44362	175.6	178.836	144.326	81.8988	75.0304	165.133	312.096	447.737	632.773	760.589	1022.99
2020-09-13 11:12:00	13.403	23.7105	58.9042	0.434723	0.0327431	0.187074	0.604093	Bean_L008___13.09.2020_11_01_26_data.csv	2618.54	NA	409.792	NA	0.969158	146435	0.424302	1.37867	0.193686	0.39978	0.246789	-0.0634336	0.398622	-0.583341	0.368539	0.304775	-0.0596049	0.541382	-0.126219	0.0909521	0.309027	0.298868	0.28248	0.0342547	-0.893369	0.834479	0.205572	0.0769257	0.490828	0.43313	84.7005	85.7391	68.6488	37.9001	37.1163	81.4538	152.174	219.942	312.522	376.488	487.341
2020-09-13 11:12:00	118.472	190.906	241.437	0.379422	0.0250711	0.181914	0.561131	Bean_L008___13.09.2020_11_01_26_data.csv	3076.61	NA	409.792	NA	0.95155	415721	0.775934	1.71539	0.332846	0.771028	0.595862	-0.0140693	0.51518	-0.755183	0.581367	0.365494	-0.0889348	0.78843	-0.135398	0.236502	0.725396	0.343208	0.412086	0.253601	-0.942028	0.901562	0.270109	0.0475474	0.755935	0.425512	143.206	149.231	122.736	71.6688	65.9528	148.017	279.632	400.31	560.66	666.748	867.643
2020-09-13 11:12:00	119.851	193.204	208.438	0.379666	0.017668	0.181359	0.563106	Bean_L008___13.09.2020_11_01_26_data.csv	3070.79	NA	409.792	NA	0.95165	411286	0.77201	1.70415	0.329725	0.767598	0.58523	-0.0127501	0.50798	-0.755315	0.586026	0.359151	-0.0879777	0.785294	-0.128445	0.23319	0.721389	0.344372	0.403957	0.24593	-0.942063	0.902877	0.263327	0.0485097	0.752323	0.431289	141.972	146.204	123.03	70.9694	65.6799	146.411	279.576	398.686	560.876	665.827	869.601
2020-09-13 11:12:00	81.12	126.674	140.472	0.359619	0.0207554	0.211494	0.611496	Bean_L008___13.09.2020_11_01_26_data.csv	2596.54	NA	409.792	NA	0.953648	400644	0.777033	1.7295	0.33705	0.771392	0.608401	-0.0177684	0.524296	-0.762782	0.587259	0.373363	-0.0901705	0.792132	-0.157277	0.240967	0.725821	0.33994	0.422401	0.263247	-0.944012	0.903223	0.278536	0.0463044	0.757505	0.407029	133.268	137.23	114.322	68.4974	64.096	139.285	264.844	377.869	530.771	632.447	825.161
2020-09-13 11:12:00	147.989	258.006	212.802	0.426413	0.0313042	0.180576	0.58818	Bean_L008___13.09.2020_11_01_26_data.csv	2338.32	NA	409.792	NA	0.954189	420266	0.784168	1.62195	0.303075	0.781314	0.526011	-0.00993272	0.459144	-0.770828	0.635139	0.319922	-0.0841602	0.803684	-0.111026	0.204996	0.737428	0.346853	0.349251	0.197504	-0.946099	0.916381	0.221591	0.052346	0.76528	0.445565	134.93	139.936	112.554	63.7554	58.4304	127.746	243.256	350.485	496.144	603.278	834.829
2020-09-13 11:12:00	34.461	60.3955	119.538	0.429411	0.0619445	0.205903	0.615133	Bean_L008___13.09.2020_11_01_26_data.csv	2511.47	NA	409.792	NA	0.982894	124548	0.704935	1.61992	0.294757	0.686146	0.494746	-0.0528176	0.5105	-0.73432	0.531586	0.377695	-0.0790609	0.75056	-0.196898	0.19623	0.627158	0.308537	0.4068	0.188315	-0.936512	0.887139	0.283181	0.057464	0.696508	0.372339	45.0561	47.2917	40.0066	23.0801	22.4109	45.2691	84.0837	120.6	168.82	206.795	279.523
2020-09-13 11:12:00	149.233	258.699	232.531	0.42314	0.0306671	0.180073	0.587702	Bean_L008___13.09.2020_11_01_26_data.csv	2344.27	NA	409.792	NA	0.954189	420266	0.784168	1.62195	0.303075	0.781314	0.526011	-0.00993272	0.459144	-0.770828	0.635139	0.319922	-0.0841602	0.803684	-0.111026	0.204996	0.737428	0.346853	0.349251	0.197504	-0.946099	0.916381	0.221591	0.052346	0.76528	0.445565	134.93	139.936	112.554	63.7554	58.4304	127.746	243.256	350.485	496.144	603.278	834.829
2020-09-13 11:12:00	26.745	40.371	86.7383	0.337519	0.064509	0.22038	0.620541	Bean_L008___13.09.2020_11_01_26_data.csv	2281.45	NA	409.792	NA	0.975026	98239.6	0.19145	1.18856	0.10273	NA	0.10762	-0.0999661	0.382926	-0.56551	0.299537	0.346737	-0.0585233	NA	-0.174506	-0.00186646	NA	0.265014	0.265344	-0.0489168	-0.887866	0.809298	0.250081	0.0780046	NA	0.392141	59.8158	59.2489	47.4563	28.4934	27.5737	55.8148	105.52	155.232	221.753	270.118	342.175
2020-09-13 11:12:00	52.307	84.6035	130.216	0.38174	0.0381311	0.211783	0.631661	Bean_L008___13.09.2020_11_01_26_data.csv	2639.56	NA	409.792	NA	0.95837	384063	0.784245	1.63473	0.307344	0.780218	0.536485	-0.00817887	0.470695	-0.773183	0.631769	0.32986	-0.0837078	0.80137	-0.138239	0.209502	0.736144	0.348395	0.362124	0.205802	-0.946708	0.915474	0.23213	0.0528003	0.764883	0.423138	120.067	125.832	102.596	56.9624	53.4587	115.524	219.464	314.991	446.538	541.78	747.216
2020-09-13 11:12:00	94.767	151.186	166.556	0.373176	0.0132225	0.157882	0.567585	Bean_L008___13.09.2020_11_01_26_data.csv	2888.17	NA	409.792	NA	0.975026	98239.6	0.19145	1.18856	0.10273	NA	0.10762	-0.0999661	0.382926	-0.56551	0.299537	0.346737	-0.0585233	NA	-0.174506	-0.00186646	NA	0.265014	0.265344	-0.0489168	-0.887866	0.809298	0.250081	0.0780046	NA	0.392141	59.8158	59.2489	47.4563	28.4934	27.5737	55.8148	105.52	155.232	221.753	270.118	342.175
2020-09-13 11:12:00	104.265	214.007	260.095	0.512797	0.05866	0.167842	0.54312	Bean_L008___13.09.2020_11_01_26_data.csv	2036.16	NA	409.792	NA	0.97092	248730	0.760104	1.70889	0.33003	0.757477	0.582476	-0.00760341	0.488237	-0.743596	0.586829	0.330697	-0.0819731	0.781845	-0.146702	0.233514	0.709586	0.3489	0.381751	0.245612	-0.938977	0.903103	0.233019	0.0545419	0.742637	0.41602	88.0258	91.5372	74.2671	42.8421	39.9418	84.0171	158.703	223.848	314.555	376.439	504.538
2020-09-13 11:12:00	133.689	240.18	234.22	0.44338	0.0256641	0.181043	0.584224	Bean_L008___13.09.2020_11_01_26_data.csv	2533.98	NA	409.792	NA	0.944489	391826	0.694706	1.75862	0.338759	0.681568	0.586921	-0.0145269	0.485906	-0.718964	0.559995	0.311132	-0.0716267	0.732511	-0.165749	0.242784	0.621913	0.342804	0.379137	0.261817	-0.932387	0.895456	0.212289	0.0649126	0.685959	0.399746	137.425	149.968	128.642	77.3524	72.0788	159.695	304.855	441.154	628.092	756.492	988.851
2020-09-13 11:12:00	134.075	241.478	260.67	0.444773	0.025409	0.181643	0.582976	Bean_L008___13.09.2020_11_01_26_data.csv	2531.66	NA	409.792	NA	0.944489	391826	0.694706	1.75862	0.338759	0.681568	0.586921	-0.0145269	0.485906	-0.718964	0.559995	0.311132	-0.0716267	0.732511	-0.165749	0.242784	0.621913	0.342804	0.379137	0.261817	-0.932387	0.895456	0.212289	0.0649126	0.685959	0.399746	137.425	149.968	128.642	77.3524	72.0788	159.695	304.855	441.154	628.092	756.492	988.851
2020-09-13 11:12:00	187.363	316.291	296.459	0.407625	0.0311492	0.167638	0.567214	Bean_L008___13.09.2020_11_01_26_data.csv	2530.55	NA	409.792	NA	0.97092	248730	0.760104	1.70889	0.33003	0.757477	0.582476	-0.00760341	0.488237	-0.743596	0.586829	0.330697	-0.0819731	0.781845	-0.146702	0.233514	0.709586	0.3489	0.381751	0.245612	-0.938977	0.903103	0.233019	0.0545419	0.742637	0.41602	88.0258	91.5372	74.2671	42.8421	39.9418	84.0171	158.703	223.848	314.555	376.439	504.538
2020-09-13 11:12:00	100.408	202.185	264.602	0.503387	0.0447791	0.157525	0.541518	Bean_L008___13.09.2020_11_01_26_data.csv	2399.02	NA	409.792	NA	0.958208	351557	0.75871	1.81502	0.35797	0.750661	0.662641	-0.0156806	0.522783	-0.761979	0.600908	0.347486	-0.0817507	0.786898	-0.168537	0.263249	0.701654	0.341786	0.420687	0.309072	-0.943803	0.907036	0.250879	0.0547652	0.742573	0.397333	107.542	114.73	96.7352	58.9698	54.8502	117.219	223.331	320.92	456.392	552.905	737.896
2020-09-13 11:13:00	94.359	150.177	142.967	0.371681	0.0406141	0.182791	0.567986	Bean_L008___13.09.2020_11_01_26_data.csv	2439.36	NA	323.045	NA	0.964548	234391	0.722761	1.62522	0.298594	0.719375	0.499414	-0.0067387	0.44723	-0.671316	0.511018	0.293404	-0.0743245	0.732418	-0.123335	0.225895	0.673125	0.346743	0.370343	0.23438	-0.923439	0.881011	0.220023	0.0596619	0.715505	0.430221	98.9694	105.153	84.7674	47.5501	43.7404	94.6017	178.544	252.991	351.673	419.885	553.259
2020-09-13 11:13:00	196.605	355.429	238.387	0.446852	0.0320544	0.14978	0.531847	Bean_L008___13.09.2020_11_01_26_data.csv	2688.36	NA	323.045	NA	0.951456	405066	0.795124	1.76388	0.346641	0.793501	0.639708	0.00220633	0.501341	-0.78093	0.645474	0.328739	-0.0831939	0.800729	-0.182896	0.276146	0.757746	0.354588	0.429012	0.337514	-0.951416	0.919172	0.256918	0.0507643	0.781335	0.379228	108.418	118.504	103.546	64.1308	59.4687	130.553	245.39	347.854	487.257	582.692	772.252
2020-09-13 11:13:00	151.415	250.123	234.034	0.394637	0.040387	0.167015	0.552138	Bean_L008___13.09.2020_11_01_26_data.csv	2484.73	NA	323.045	NA	0.964548	234391	0.722761	1.62522	0.298594	0.719375	0.499414	-0.0067387	0.44723	-0.671316	0.511018	0.293404	-0.0743245	0.732418	-0.123335	0.225895	0.673125	0.346743	0.370343	0.23438	-0.923439	0.881011	0.220023	0.0596619	0.715505	0.430221	98.9694	105.153	84.7674	47.5501	43.7404	94.6017	178.544	252.991	351.673	419.885	553.259
2020-09-13 11:13:00	177.492	305.961	273.307	0.419887	0.0184714	0.180688	0.57261	Bean_L008___13.09.2020_11_01_26_data.csv	2834.2	NA	323.045	NA	0.948229	395880	0.776248	1.70255	0.327582	0.775222	0.581717	0.00718846	0.482658	-0.731858	0.57921	0.317784	-0.0778024	0.776849	-0.137391	0.256166	0.736767	0.358937	0.408686	0.293302	-0.93923	0.900986	0.245457	0.0561755	0.762576	0.418498	137.925	145.103	120.618	69.7501	64.9743	141.608	266.252	378.166	530.694	629.711	830.379
2020-09-13 11:13:00	194.651	351.959	224.255	0.446951	0.0282725	0.148589	0.529834	Bean_L008___13.09.2020_11_01_26_data.csv	2690.17	NA	323.045	NA	0.951709	405068	0.795325	1.76597	0.346472	0.793655	0.64084	0.00329867	0.501397	-0.779482	0.643563	0.32841	-0.0826758	0.803017	-0.171639	0.275968	0.757923	0.355543	0.429072	0.338415	-0.951064	0.918663	0.256574	0.0512846	0.78191	0.389134	106.914	117.194	102.629	62.1081	59.1103	128.449	243.605	347.716	486.722	581.266	771.549
2020-09-13 11:13:00	109.443	227.19	310.061	0.518277	0.0404637	0.179462	0.570044	Bean_L008___13.09.2020_11_01_26_data.csv	2077.74	NA	323.045	NA	0.957745	360645	0.803859	1.70903	0.329497	0.800519	0.601195	0.00916353	0.491064	-0.76989	0.628105	0.326441	-0.0771249	0.808781	-0.12647	0.258171	0.76582	0.360656	0.417822	0.305207	-0.94872	0.914516	0.254513	0.0568549	0.789593	0.427623	107.402	112.452	94.6345	55.2751	50.0694	109.388	208.507	295.035	413.07	496.01	677.101
2020-09-13 11:13:00	89.51	183.785	157.33	0.512964	0.0445399	0.164104	0.546802	Bean_L008___13.09.2020_11_01_26_data.csv	2198.97	NA	323.045	NA	0.957745	360645	0.803859	1.70903	0.329497	0.800519	0.601195	0.00916353	0.491064	-0.76989	0.628105	0.326441	-0.0771249	0.808781	-0.12647	0.258171	0.76582	0.360656	0.417822	0.305207	-0.94872	0.914516	0.254513	0.0568549	0.789593	0.427623	107.402	112.452	94.6345	55.2751	50.0694	109.388	208.507	295.035	413.07	496.01	677.101
2020-09-13 11:13:00	227.432	388.36	248.03	0.414378	0.0291342	0.145118	0.528045	Bean_L008___13.09.2020_11_01_26_data.csv	2658.34	NA	323.045	NA	0.946503	184047	0.126296	1.09081	0.0516551	NA	0.0507067	-0.0974085	0.330911	-0.562012	0.320196	0.321014	-0.0522439	NA	-0.0884554	-0.0264086	NA	0.26433	0.246272	-0.0676738	-0.892591	0.8171	0.248835	0.0817204	NA	0.458529	105.738	107.483	86.189	47.4681	45.8853	102.139	199.316	293.527	422.856	516.139	657.701
2020-09-13 11:13:00	34.182	53.661	104.521	0.363001	0.0727963	0.165599	0.553945	Bean_L008___13.09.2020_11_01_26_data.csv	2234.68	NA	323.045	NA	0.948672	331502	0.69169	1.73227	0.327794	0.682822	0.561468	-0.0175146	0.481414	-0.698748	0.535931	0.311095	-0.0779708	0.727738	-0.144722	0.256388	0.631838	0.337226	0.407335	0.290068	-0.930702	0.888465	0.238469	0.0560066	0.693008	0.412308	126.452	129.84	107.09	62.2798	58.9898	128.367	243.166	350.562	496.696	596.638	774.792
2020-09-13 11:13:00	138.945	247.632	243.778	0.438906	0.0408925	0.186167	0.578359	Bean_L008___13.09.2020_11_01_26_data.csv	2190.03	NA	323.045	NA	0.966513	227590	0.711623	1.56908	0.281361	0.711789	0.450178	-0.00658251	0.44178	-0.681369	0.518131	0.303196	-0.0762167	0.731626	-0.102037	0.207965	0.664532	0.346881	0.364468	0.195416	-0.926122	0.883159	0.230226	0.0577655	0.707514	0.447637	104.214	102.707	80.6523	44.1801	40.629	86.5231	159.602	225.281	312.703	373.876	495.263
2020-09-13 11:13:00	88.832	143.61	138.392	0.381436	0.0263792	0.190491	0.581619	Bean_L008___13.09.2020_11_01_26_data.csv	2463.34	NA	323.045	NA	0.961844	294517	0.780801	1.66228	0.314216	0.778383	0.55391	-0.00178075	0.461685	-0.707477	0.555395	0.304509	-0.0807215	0.777369	-0.116204	0.242191	0.740389	0.351098	0.385957	0.270202	-0.932975	0.894162	0.231595	0.0532467	0.766112	0.436099	116.838	118.735	93.9433	53.9051	48.7835	103.411	190.16	269.848	375.678	448.188	598.191
2020-09-13 11:13:00	139.404	247.593	272.743	0.436962	0.0407761	0.185613	0.575907	Bean_L008___13.09.2020_11_01_26_data.csv	2189.78	NA	323.045	NA	0.961844	294517	0.780801	1.66228	0.314216	0.778383	0.55391	-0.00178075	0.461685	-0.707477	0.555395	0.304509	-0.0807215	0.777369	-0.116204	0.242191	0.740389	0.351098	0.385957	0.270202	-0.932975	0.894162	0.231595	0.0532467	0.766112	0.436099	116.838	118.735	93.9433	53.9051	48.7835	103.411	190.16	269.848	375.678	448.188	598.191
2020-09-13 11:13:00	48.538	74.562	104.499	0.349025	0.0595988	0.160038	0.52854	Bean_L008___13.09.2020_11_01_26_data.csv	2507.49	NA	323.045	NA	0.948672	331502	0.69169	1.73227	0.327794	0.682822	0.561468	-0.0175146	0.481414	-0.698748	0.535931	0.311095	-0.0779708	0.727738	-0.144722	0.256388	0.631838	0.337226	0.407335	0.290068	-0.930702	0.888465	0.238469	0.0560066	0.693008	0.412308	126.452	129.84	107.09	62.2798	58.9898	128.367	243.166	350.562	496.696	596.638	774.792
2020-09-13 11:13:00	180.446	319.182	256.63	0.43466	0.0372255	0.160493	0.546548	Bean_L008___13.09.2020_11_01_26_data.csv	2392.75	NA	323.045	NA	0.976837	86426.7	0.291855	1.2348	0.12441	NA	0.143089	-0.0782929	0.369284	-0.539202	0.302735	0.311434	-0.0528382	0.458415	-0.179973	0.0469077	NA	0.282156	0.286898	-0.00458981	-0.885738	0.81057	0.238823	0.0811285	0.425901	0.381813	52.9636	54.1157	43.5814	25.0921	24.3863	50.0368	93.6782	136.97	192.208	233.27	295.369
2020-09-13 11:13:00	109.686	196.079	235.661	0.440603	0.0342042	0.178617	0.582625	Bean_L008___13.09.2020_11_01_26_data.csv	2523.53	NA	323.045	NA	0.976837	86426.7	0.291855	1.2348	0.12441	NA	0.143089	-0.0782929	0.369284	-0.539202	0.302735	0.311434	-0.0528382	0.458415	-0.179973	0.0469077	NA	0.282156	0.286898	-0.00458981	-0.885738	0.81057	0.238823	0.0811285	0.425901	0.381813	52.9636	54.1157	43.5814	25.0921	24.3863	50.0368	93.6782	136.97	192.208	233.27	295.369
2020-09-13 11:13:00	202.298	351.299	252.639	0.424143	0.0128992	0.171685	0.568505	Bean_L008___13.09.2020_11_01_26_data.csv	2645.22	NA	323.045	NA	0.934447	415804	0.694731	1.54331	0.269849	0.690457	0.427872	-0.0180669	0.424818	-0.680961	0.526207	0.290266	-0.0750396	0.718836	-0.102892	0.196015	0.640437	0.336737	0.346223	0.179933	-0.926014	0.885578	0.216756	0.0589453	0.693549	0.446946	176.541	182.542	145.49	81.5774	75.6	167.935	323.752	465.698	659.394	789.813	1036.2
2020-09-13 11:13:00	146.455	272.245	295.787	0.462046	0.0311512	0.17521	0.575088	Bean_L008___13.09.2020_11_01_26_data.csv	2496.33	NA	323.045	NA	0.952719	342640	0.751182	1.53715	0.270634	0.750594	0.442077	0.015255	0.40964	-0.717415	0.587605	0.273179	-0.0688272	0.757797	-0.121101	0.196829	0.708616	0.365944	0.329946	0.183324	-0.935541	0.903355	0.198997	0.065166	0.740506	0.432068	133.503	135.189	108.931	61.5581	55.1094	123.271	235.294	332.635	467.031	561.244	759.883
2020-09-13 11:13:00	203.17	352.769	273.577	0.424071	0.0115675	0.170501	0.568172	Bean_L008___13.09.2020_11_01_26_data.csv	2645.98	NA	323.045	NA	0.934447	415804	0.694731	1.54331	0.269849	0.690457	0.427872	-0.0180669	0.424818	-0.680961	0.526207	0.290266	-0.0750396	0.718836	-0.102892	0.196015	0.640437	0.336737	0.346223	0.179933	-0.926014	0.885578	0.216756	0.0589453	0.693549	0.446946	176.541	182.542	145.49	81.5774	75.6	167.935	323.752	465.698	659.394	789.813	1036.2
2020-09-13 11:13:00	186.453	321.568	282.29	0.420175	0.0209303	0.176006	0.575681	Bean_L008___13.09.2020_11_01_26_data.csv	2629.55	NA	323.045	NA	0.955535	382267	0.808739	1.65134	0.311898	0.807635	0.557336	0.0127302	0.455338	-0.744172	0.610034	0.299974	-0.0775708	0.808073	-0.107766	0.239771	0.774019	0.363755	0.379096	0.26869	-0.942338	0.909589	0.226867	0.0564077	0.793277	0.442993	133.44	134.93	106.753	60.0644	54.3404	118.071	219.856	310.817	435.709	521.971	713.58
2020-09-13 11:13:00	187.235	304.091	204.996	0.384281	0.0197807	0.155971	0.533283	Bean_L008___13.09.2020_11_01_26_data.csv	2781.67	NA	323.045	NA	0.965131	146435	0.407379	1.32036	0.16772	0.387948	0.206369	-0.0601276	0.365124	-0.564632	0.36838	0.27951	-0.0570546	0.51965	-0.119813	0.0909521	0.309027	0.298868	0.28248	0.0342547	-0.893369	0.834479	0.205572	0.0769257	0.490828	0.43313	84.7005	85.7391	68.6488	37.9001	37.1163	81.4538	152.174	219.942	312.522	376.488	487.341
2020-09-13 11:14:00	94.506	176.853	136.987	0.465624	0.0386778	0.176132	0.569435	Bean_L008___13.09.2020_11_01_26_data.csv	2209.97	NA	398.971	NA	0.980969	145300	0.727105	1.62889	0.302108	0.724137	0.506344	-0.011696	0.453638	-0.721983	0.569884	0.306358	-0.0752283	0.746107	-0.182874	0.203977	0.670896	0.345301	0.34313	0.191771	-0.933202	0.898297	0.207244	0.0613059	0.711456	0.384801	57.3864	57.9414	48.6374	27.8484	26.9868	56.8962	104.498	147.918	205.901	247.842	335.783
2020-09-13 11:14:00	142.402	263.203	216.494	0.458965	0.0404384	0.161157	0.563989	Bean_L008___13.09.2020_11_01_26_data.csv	2573.73	NA	398.971	NA	0.965586	245283	0.639457	1.64884	0.303924	0.637363	0.484817	-0.0185264	0.48181	-0.728945	0.559414	0.335287	-0.0780529	0.717305	-0.149789	0.205892	0.571536	0.339269	0.374549	0.189297	-0.935074	0.895288	0.237895	0.0584749	0.645933	0.413407	91.0853	92.8436	74.2057	43.5081	39.8056	84.4994	159.667	231.199	328.526	399.927	536.866
2020-09-13 11:14:00	43.419	87.425	173.123	0.503357	0.0468118	0.178349	0.568831	Bean_L008___13.09.2020_11_01_26_data.csv	2127.85	NA	398.971	NA	0.96802	155986	0.575651	1.57622	0.273304	0.562842	0.412995	-6.60887e-05	0.375749	-0.431691	0.266164	0.21479	-0.0414446	0.57015	-0.0404907	0.173692	0.487721	0.355503	0.257533	0.143768	-0.843398	0.796407	0.111491	0.0949979	0.57965	0.500614	119.155	130.571	101.901	51.5644	46.6685	107.543	204.4	290.622	402.114	472.023	597.971
[truncated: 65,699 more rows]
[truncated: 79 more columns]
