# Supplementary material for: Linking photosynthesis and yield reveals a strategy to improve light use efficiency in a climbing bean breeding population
Source: J Exp Bot. 2023 Oct 25;75(3):901–16. doi: 10.1093/jxb/erad416 (PMC10837016; doi:10.1093/jxb/erad416)
Supplement: erad416_suppl_Supplementary_Dataset_S3 [file erad416_suppl_supplementary_dataset_s3.xlsx]

## Sheet: erad416_suppl_Supplementary_Dat
Trial	ID	Ambient.Humidity	Ambient.Temperature	ECSt.mAU	gH.	Leaf.Angle	Leaf.Temperature.Differential	LEF	Light.Intensity	NPQt	Phi2	PhiNO	PhiNPQ	PS1.Active.Centers	PS1.Open.Centers	PS1.Over.Reduced.Centers	PS1.Oxidized.Centers	Time.of.Day	Date	Genotype	Rep_Fieldplot	Site
Pal19D	1127794	57.023	32.44	0.00099	143.405	43.736	-5.01	227.671	1124.3	0.922	0.45	0.286	0.264	2.634	0.929	-0.227	0.297	17.5911	2019-04-04	CAB19	1	Field	CO
Pal19D	1127792	57.163	32.58	0.00055	164.777	32.158	-4.91	96.9225	390.187	0.814	0.552	0.247	0.201	1.16	1.297	-0.603	0.306	17.5983	2019-04-04	CAB19	1	Field	CO
Pal19D	1125705	51.907	34.23	0.00079	201.946	48.933	-6.12	234.991	1008.11	0.698	0.518	0.284	0.198	2.502	0.956	-0.136	0.18	17.9431	2019-04-02	CAB19	1	Field	CO
Pal19D	1125703	54.151	34.23	0.00169	203.841	38.322	-0.6	369.72	2128.49	1.587	0.386	0.237	0.377	0.594	5.935	-3.214	-1.721	17.9561	2019-04-02	CAB19	1	Field	CO
Pal19D	1123337	42.262	40.8	0.00043	246.607	61.297	-5.99	84.2263	331.861	1.099	0.564	0.208	0.228	3.524	1.181	0.378	-0.559	20.1567	2019-03-28	CAB19	1	Field	CO
Pal19D	1123336	39.25	40.72	0.00161	208.183	39.722	-4.84	267.103	1521.95	1.743	0.39	0.222	0.388	1.998	1.14	-0.088	-0.052	20.1639	2019-03-28	CAB19	1	Field	CO
Pal19D	1117348	60.202	30.58	0.00067	201.938	12.158	-4.54	123.328	533.194	0.853	0.514	0.262	0.224	1.359	0.834	-0.072	0.239	16.3033	2019-03-22	CAB19	1	Field	CO
Pal19D	1117346	65.642	30.44	0.0007	177.386	50.125	-5.59	103.795	448.745	0.752	0.514	0.277	0.209	1.536	0.865	0.036	0.099	16.3103	2019-03-22	CAB19	1	Field	CO
Pal19D	1116016	54.535	35.89	0.00188	179.076	17.497	-1.54	329.546	2110.45	4.215	0.347	0.125	0.528	2.017	0.679	-0.114	0.436	17.2039	2019-03-21	CAB19	1	Field	CO
Pal19D	1116015	52.152	36.1	0.00269	54.923	35.221	-1	131.105	1734.19	6.525	0.168	0.111	0.721	2.683	0.461	-0.068	0.607	17.2111	2019-03-21	CAB19	1	Field	CO
Pal19D	1127950	64.143	30.24	0.00071	151.239	27.761	-5.58	86.6032	367.274	0.509	0.524	0.315	0.161	1.86	0.853	-0.123	0.269	16.5119	2019-04-04	CGA11	1	Field	CO
Pal19D	1127947	63.103	30.09	0.00113	130.012	22.644	-5.76	106.683	507.652	0.657	0.467	0.322	0.211	1.496	0.927	-0.11	0.183	16.5194	2019-04-04	CGA11	1	Field	CO
Pal19D	1125869	65.622	30.76	0.00082	139.163	19.628	-7.27	109.839	514.953	0.737	0.474	0.303	0.223	1.747	0.552	0.146	0.303	16.5658	2019-04-02	CGA11	1	Field	CO
Pal19D	1125867	66.223	30.66	0.00077	150.252	3.905	-5.2	95.0273	406.882	0.557	0.519	0.309	0.172	2.372	0.902	0.118	-0.02	16.5719	2019-04-02	CGA11	1	Field	CO
Pal19D	1123424	49.014	38.69	0.0015	192.816	12.749	-7.1	228.79	1381.58	0.932	0.368	0.327	0.305	2.116	0.891	-0.238	0.347	17.6572	2019-03-27	CGA11	1	Field	CO
Pal19D	1123423	50.02	38.62	0.00165	164.149	37.348	-5.73	243.16	1214.28	2.333	0.445	0.166	0.388	1.167	0.721	-0.532	0.811	17.6644	2019-03-27	CGA11	1	Field	CO
Pal19D	1117504	63.644	30.35	0.00087	164.832	54.56	-5.55	133.902	602.349	0.726	0.494	0.293	0.213	2.475	0.725	0.351	-0.077	15.3406	2019-03-22	CGA11	1	Field	CO
Pal19D	1117502	66.965	30.33	0.00128	146.617	46.997	-4.05	185.355	865.336	0.829	0.476	0.286	0.238	1.92	0.637	-0.042	0.405	15.3492	2019-03-22	CGA11	1	Field	CO
Pal19D	1116103	56.048	33.5	0.00104	165.822	31.454	-6.7	178.197	787.261	0.967	0.503	0.253	0.244	1.38	1.089	-0.329	0.24	15.8875	2019-03-21	CGA11	1	Field	CO
Pal19D	1116102	53.354	33.21	0.00111	179.711	46.135	-6.86	174.329	773.248	0.937	0.501	0.258	0.241	4.073	0.958	0.783	-0.741	15.8944	2019-03-21	CGA11	1	Field	CO
Pal19D	1127623	55.545	33.01	0.00062	174.653	36.752	-5.02	82.2702	350.235	1.039	0.522	0.235	0.244	2.535	0.627	0.117	0.257	18.2767	2019-04-04	CGA17	1	Field	CO
Pal19D	1127622	55.383	33.03	0.00226	123.497	30.354	-6	260.4	1717.11	1.113	0.337	0.314	0.349	2.714	0.624	0.006	0.369	18.2844	2019-04-04	CGA17	1	Field	CO
Pal19D	1125550	59.259	34.36	0.00179	185.839	33.285	-3.29	359.5	2017.39	2.498	0.396	0.173	0.432	0.921	2.231	-1.164	-0.067	18.6589	2019-04-02	CGA17	1	Field	CO
Pal19D	1125549	58.685	34.54	0.00149	198.755	58.864	-1.65	307.209	1497.12	1.286	0.456	0.238	0.306	1.244	5.954	-1.302	-3.652	18.6661	2019-04-02	CGA17	1	Field	CO
Pal19D	1123746	39.221	40.62	0.00109	220.071	77.655	-4.38	208.836	915.346	1.122	0.507	0.232	0.261	5.016	0.185	0.111	0.704	20.1844	2019-03-28	CGA17	1	Field	CO
Pal19D	1123745	38.051	40.42	0.00127	192.516	27.409	-5.21	225.662	1044.73	1.044	0.48	0.254	0.265	2.315	0.942	-0.188	0.246	20.1919	2019-03-28	CGA17	1	Field	CO
Pal19D	1117187	65.923	30.26	0.00121	147.547	36.256	-5.21	158.648	742.215	0.921	0.475	0.273	0.252	2.14	0.676	-0.01	0.334	16.9936	2019-03-22	CGA17	1	Field	CO
Pal19D	1117184	65.309	30.18	0.00107	152.316	27.669	-4.62	146.781	664.316	0.861	0.491	0.273	0.235	0.637	6.791	-2.179	-3.611	17.0006	2019-03-22	CGA17	1	Field	CO
Pal19D	1115920	54.81	35.01	0.00218	156.556	12.842	-4.29	358.15	2267.49	1.429	0.351	0.267	0.382	3.501	0.722	0.142	0.136	18.1186	2019-03-21	CGA17	1	Field	CO
Pal19D	1115918	47.183	34.99	0.00185	165.76	1.472	-6.36	376.605	2231.73	2.469	0.375	0.18	0.445	2.097	0.894	-0.154	0.261	18.1264	2019-03-21	CGA17	1	Field	CO
Pal19D	1127777	55.904	34.6	0.00172	200.905	29.611	-0.63	299.211	1621.74	1.752	0.41	0.214	0.376	1.13	1.644	-1.398	0.754	17.65	2019-04-04	CGA19	1	Field	CO
Pal19D	1127775	56.817	34.62	0.0018	176.951	25.334	0.11	297.689	1951.42	2.772	0.339	0.175	0.486	-1.295	-1.19	2.506	-0.316	17.6567	2019-04-04	CGA19	1	Field	CO
Pal19D	1125691	56.458	35.31	0.00145	171.377	53.562	-7.7	277.507	1493.18	0.7	0.413	0.345	0.242	1.602	0.619	-0.782	1.163	18.0417	2019-04-02	CGA19	1	Field	CO
Pal19D	1125689	55.146	35.22	0.00164	186.25	49.662	-3.41	281.046	1557.47	2.94	0.401	0.152	0.447	1.271	1.393	-0.675	0.281	18.0494	2019-04-02	CGA19	1	Field	CO
Pal19D	1123329	42.545	41.18	0.00109	212.448	68.151	-4.42	229.568	982.952	1.598	0.519	0.185	0.296	2.235	0.73	0.218	0.052	20.2297	2019-03-28	CGA19	1	Field	CO
Pal19D	1123328	38.696	41.02	0.00079	92.952	48.507	-0.52	108.102	913.412	6.219	0.263	0.102	0.635	2.267	0.458	-0.026	0.568	20.2381	2019-03-28	CGA19	1	Field	CO
Pal19D	1117331	64.296	29.92	0.00076	170.966	41.143	-6.15	138.089	607.654	0.497	0.505	0.33	0.164	0.485	3.722	-4.435	1.713	16.3639	2019-03-22	CGA19	1	Field	CO
Pal19D	1117328	63.467	29.87	0.00099	144.906	50.399	-4.99	131.425	594.817	0.788	0.491	0.285	0.224	1.789	0.47	-0.302	0.832	16.3708	2019-03-22	CGA19	1	Field	CO
Pal19D	1116008	45.888	35.53	0.00068	186.874	33.481	-7.46	159.15	697.568	0.802	0.507	0.274	0.22	2.881	0.759	0.053	0.188	17.3139	2019-03-21	CGA19	1	Field	CO
Pal19D	1116007	55.286	35.09	0.00099	164.731	45.762	-6.6	150.94	653.845	1.232	0.513	0.218	0.269	1.799	1.049	-0.207	0.158	17.3222	2019-03-21	CGA19	1	Field	CO
Pal19D	1127581	54.022	32.66	0.00092	164.925	51.546	-6.42	157.59	731.106	0.839	0.479	0.283	0.238	0.886	-0.078	-1.949	3.028	18.4553	2019-04-04	CGA20	1	Field	CO
Pal19D	1127579	54.317	32.74	0.00138	137.22	9.437	-5.67	154.869	900.925	0.869	0.382	0.331	0.287	3.897	0.465	0.436	0.099	18.4617	2019-04-04	CGA20	1	Field	CO
Pal19D	1125448	56.311	35.47	0.00091	203.415	72.492	-5.29	172.176	771.399	0.997	0.496	0.252	0.251	1.765	0.671	-0.141	0.47	18.8389	2019-04-02	CGA20	1	Field	CO
Pal19D	1125445	60.728	35.74	0.00126	196.771	65.651	-4.64	164.546	768.189	1.252	0.476	0.233	0.292	1.341	1.001	-0.164	0.162	18.8472	2019-04-02	CGA20	1	Field	CO
Pal19D	1123724	41.163	38.35	0.00085	76.267	95.374	-4.34	104.882	863.224	8.283	0.27	0.079	0.652	2.038	0.384	-0.269	0.885	20.5194	2019-03-28	CGA20	1	Field	CO
Pal19D	1123723	41.571	38.3	0.00056	160.162	48.299	-2.23	120.292	486.027	1.315	0.55	0.194	0.255	-2.844	0.076	2.217	-1.293	20.5269	2019-03-28	CGA20	1	Field	CO
Pal19D	1117138	64.288	29.55	0.00054	191.28	13.277	-3.78	113.799	482.61	0.496	0.524	0.318	0.158	2.122	0.784	0.218	-0.002	17.2011	2019-03-22	CGA20	1	Field	CO
Pal19D	1117137	64.732	29.6	0.00077	178.518	20.637	-3.31	112.282	512.352	0.627	0.487	0.315	0.198	1.637	1.017	-0.083	0.066	17.2081	2019-03-22	CGA20	1	Field	CO
Pal19D	1116210	54.884	31.66	0.00061	196.323	80.472	-1.02	84.1583	336.97	0.808	0.555	0.246	0.199	2.176	0.774	-0.112	0.338	19.9919	2019-03-21	CGA20	1	Field	CO
Pal19D	1116209	55.499	31.79	0.00071	203.057	54.431	-4.26	95.3979	421.462	1.064	0.503	0.241	0.256	1.992	0.901	0.006	0.092	20	2019-03-22	CGA20	1	Field	CO
Pal19D	1127871	60.669	31.85	0.00117	152.298	35.227	-5.18	159.628	764.501	0.987	0.464	0.27	0.266	1.396	1.014	-0.277	0.262	16.9525	2019-04-04	CGA32	1	Field	CO
Pal19D	1127869	61.197	31.86	0.00201	84.69	40.481	-2.57	229.588	1656.48	3.354	0.308	0.159	0.533	1.991	1.021	-0.326	0.304	16.9625	2019-04-04	CGA32	1	Field	CO
Pal19D	1125775	57.498	34.82	0.00177	119.672	19.15	-6.25	275.452	1549.66	2.488	0.395	0.173	0.431	2.602	1.113	0.035	-0.148	17.5308	2019-04-02	CGA32	1	Field	CO
Pal19D	1125773	59.369	34.87	0.00173	175.359	3.18	-3.23	312.571	1690.03	1.81	0.411	0.209	0.379	2.292	0.686	0.199	0.115	17.5397	2019-04-02	CGA32	1	Field	CO
Pal19D	1123375	44.574	40.46	0.00125	195.067	64.397	-4.22	264.442	1329.52	2.464	0.442	0.161	0.397	2.306	0.505	0.12	0.375	19.7969	2019-03-27	CGA32	1	Field	CO
Pal19D	1123374	39.908	40.33	0.00167	204.665	60.022	-5.13	241.79	1326.69	1.603	0.405	0.229	0.367	2.419	0.672	-0.049	0.377	19.805	2019-03-27	CGA32	1	Field	CO
Pal19D	1117416	65.101	30.57	0.00118	155.618	15.072	-4.14	165.669	831.045	1.216	0.443	0.251	0.306	1.159	0.993	-0.853	0.86	15.8575	2019-03-22	CGA32	1	Field	CO
Pal19D	1117415	65.453	30.65	0.00119	157.463	30.794	-4.7	140.691	656.821	0.731	0.476	0.303	0.221	1.837	0.812	0	0.188	15.8656	2019-03-22	CGA32	1	Field	CO
Pal19D	1116054	55.083	33.76	0.00093	175.606	2.054	-6.65	134.907	632.477	1.444	0.474	0.215	0.311	1.629	0.685	-0.052	0.367	16.7356	2019-03-21	CGA32	1	Field	CO
Pal19D	1116053	58.665	33.7	0.001	163.732	25.652	-6.09	125.294	562.485	0.909	0.495	0.264	0.24	1.816	0.751	-0.097	0.346	16.7514	2019-03-21	CGA32	1	Field	CO
Pal19D	1127984	66.827	28.8	0.00098	116.136	54.236	-4.13	153.545	687.927	0.748	0.496	0.288	0.216	3.927	0.485	0.142	0.372	16.1644	2019-04-04	CGA39	1	Field	CO
Pal19D	1127983	66.878	28.77	0.00148	141.307	51.992	-2.38	178.742	876.831	1.246	0.453	0.243	0.303	2.467	0.782	-0.201	0.419	16.1706	2019-04-04	CGA39	1	Field	CO
Pal19D	1125929	72.377	28.47	0.0007	153.777	56.876	-4.74	113.359	481.662	0.424	0.523	0.335	0.142	3.06	0.729	0.155	0.116	15.9539	2019-04-02	CGA39	1	Field	CO
Pal19D	1125927	72.638	28.6	0.00117	129.235	23.341	-3	133.009	610.692	0.529	0.484	0.337	0.178	4.224	0.137	0.486	0.376	15.965	2019-04-02	CGA39	1	Field	CO
Pal19D	1123458	53.709	37.46	0.00189	185.837	31.48	-5.65	228.922	1371.2	2.48	0.371	0.181	0.449	2.173	0.775	-0.224	0.449	17.2183	2019-03-27	CGA39	1	Field	CO
Pal19D	1123457	53.751	37.43	0.00156	175.891	67.708	-3.04	214.163	1175.1	2.377	0.405	0.176	0.419	2.845	0.72	0.076	0.204	17.2256	2019-03-27	CGA39	1	Field	CO
Pal19D	1117548	67.521	29.57	0.0007	175.192	41.651	-5.84	93.2784	404.065	0.777	0.513	0.274	0.213	1.998	0.591	0.297	0.112	15.0542	2019-03-22	CGA39	1	Field	CO
Pal19D	1117547	68.26	29.53	0.00074	156.055	39.811	-5.26	92.0299	400.217	0.688	0.511	0.29	0.199	2.553	0.606	0.308	0.086	15.06	2019-03-22	CGA39	1	Field	CO
Pal19D	1116137	61.416	31.1	0.00091	148.283	23.821	-5.87	126.706	569.978	1.337	0.494	0.216	0.289	1.698	0.501	-0.247	0.746	15.3206	2019-03-21	CGA39	1	Field	CO
Pal19D	1116136	61.811	30.94	0.00084	168.468	27.144	-6.37	113.906	489.603	0.79	0.517	0.27	0.213	3.959	0.946	0.5	-0.446	15.3283	2019-03-21	CGA39	1	Field	CO
Pal19D	1127703	53.577	35.8	0.0017	139.257	24.7	-2.17	284.051	2049.43	6.761	0.308	0.089	0.602	2.191	0.767	-0.102	0.336	17.9936	2019-04-04	CGA40	1	Field	CO
Pal19D	1127699	47.179	35.82	0.00127	80.874	31.977	-1.05	196.301	2001.03	7.971	0.218	0.087	0.695	2.508	0.203	-0.619	1.416	18	2019-04-04	CGA40	1	Field	CO
Pal19D	1125620	57.706	33.12	0.00099	154.746	33.578	-5.22	123.084	519.998	0.783	0.526	0.266	0.208	1.676	0.339	-0.75	1.411	18.3814	2019-04-02	CGA40	1	Field	CO
Pal19D	1125618	56.929	33.01	0.001	150.49	22.588	-4.48	143.221	590.479	1.034	0.539	0.227	0.234	1.302	2.064	-0.723	-0.341	18.3892	2019-04-02	CGA40	1	Field	CO
Pal19D	1123781	43.355	38.87	0.00133	162.856	38.714	-2.16	222.253	1114.89	2.785	0.443	0.147	0.409	1.906	0.368	-0.48	1.113	19.7886	2019-03-27	CGA40	1	Field	CO
Pal19D	1123780	43.498	38.92	0.00122	137	26.968	-2.37	270.352	1895.21	6.527	0.317	0.091	0.592	7.732	0.199	0.481	0.32	19.7967	2019-03-27	CGA40	1	Field	CO
Pal19D	1117256	66.034	31.03	0.0011	163.201	18.452	-3.32	198.728	886.783	0.923	0.498	0.261	0.241	2.453	0.893	0.016	0.091	16.6842	2019-03-22	CGA40	1	Field	CO
Pal19D	1117253	65.64	31.04	0.00131	167.566	36.096	-2.23	176.02	855.921	0.792	0.457	0.303	0.24	2.194	0.769	0.015	0.215	16.6917	2019-03-22	CGA40	1	Field	CO
Pal19D	1115972	52.628	34.31	0.00069	176.153	44.165	-5.88	138.793	571.163	0.938	0.54	0.238	0.223	1.589	1.269	-0.349	0.081	17.7794	2019-03-21	CGA40	1	Field	CO
Pal19D	1115970	52.546	34.38	0.0009	184.276	23.417	-5.81	156.9	678.34	1.026	0.514	0.24	0.246	1.141	1.551	-0.708	0.157	17.7867	2019-03-21	CGA40	1	Field	CO
Pal19D	1127736	54.242	35.38	0.00177	174.945	28.886	0.76	293.408	2024.9	5.023	0.322	0.113	0.566	1.715	0.981	-0.337	0.356	17.8689	2019-04-04	CGA49	1	Field	CO
Pal19D	1127731	55.878	35.65	0.00184	181.469	28.785	-1.52	240.169	1688.95	3.843	0.316	0.141	0.543	2.983	0.145	0.167	0.688	17.8775	2019-04-04	CGA49	1	Field	CO
Pal19D	1125648	54.616	34.5	0.00107	169.368	27.978	-2.17	138.694	674.42	1.078	0.457	0.261	0.282	1.486	1.066	-0.131	0.065	18.2517	2019-04-02	CGA49	1	Field	CO
Pal19D	1125646	54.572	34.42	0.00103	173.148	20.466	-3.74	100.114	492.203	0.979	0.452	0.277	0.271	1.016	0.635	0.09	0.275	18.26	2019-04-02	CGA49	1	Field	CO
Pal19D	1123795	45.812	37.04	0.00161	175.06	65.011	-1.8	220.084	1148.07	1.445	0.426	0.235	0.339	1.87	0.564	-0.573	1.008	19.6525	2019-03-27	CGA49	1	Field	CO
Pal19D	1123794	47.01	37.15	0.0012	68.491	42.189	-0.24	95.2413	1131.8	11.387	0.187	0.066	0.747	3.369	0.447	0.196	0.357	19.6597	2019-03-27	CGA49	1	Field	CO
Pal19D	1117285	64.735	30.47	0.00135	151.769	39.605	-2.94	183.049	916.163	1.557	0.444	0.218	0.339	2.177	0.739	-0.016	0.277	16.5542	2019-03-22	CGA49	1	Field	CO
Pal19D	1117284	65.268	30.51	0.00137	172.464	16.289	-1.5	186.45	961.33	1.04	0.431	0.279	0.29	2.262	0.89	-0.024	0.134	16.5611	2019-03-22	CGA49	1	Field	CO
Pal19D	1115986	50.938	35.11	0.0011	153.628	12.544	-4.24	152.838	804.832	2.155	0.422	0.183	0.395	3.273	0.658	0.469	-0.127	17.615	2019-03-21	CGA49	1	Field	CO
Pal19D	1115985	52.346	35.16	0.00115	167.036	28.719	-4.33	141.11	724.2	0.893	0.433	0.3	0.268	1.402	1.413	-0.485	0.072	17.6236	2019-03-21	CGA49	1	Field	CO
Pal19D	1127902	63.261	30.92	0.0007	171.134	25.134	-7.25	111.028	475.393	0.707	0.519	0.282	0.199	1.837	1.083	0.101	-0.183	16.7467	2019-04-04	CGA6	1	Field	CO
Pal19D	1127901	60.324	30.33	0.00083	129.932	21.48	-5.67	108.127	507.994	1.048	0.473	0.257	0.27	1.097	0.941	-0.405	0.464	16.7681	2019-04-04	CGA6	1	Field	CO
Pal19D	1125818	55.628	34.87	0.00132	134.793	33.811	-6.7	210.082	1193.99	1.866	0.391	0.213	0.397	-1.629	-0.901	2.276	-0.375	17.3067	2019-04-02	CGA6	1	Field	CO
Pal19D	1125816	58.386	34.29	0.00145	166.062	67.279	-6.54	245.499	1163.23	0.579	0.469	0.337	0.195	5.11	1.21	0.766	-0.976	17.3325	2019-04-02	CGA6	1	Field	CO
Pal19D	1123397	52.255	36.41	0.0004	245.28	64.335	-4.48	68.7186	260.594	0.807	0.586	0.229	0.185	1.673	0.964	-0.167	0.203	19.5914	2019-03-27	CGA6	1	Field	CO
Pal19D	1123396	52.183	36.26	0.00114	179.046	22.395	-4.49	153.467	727.16	1.333	0.469	0.228	0.304	0.663	3.004	-0.834	-1.17	19.6006	2019-03-27	CGA6	1	Field	CO
Pal19D	1117456	64.737	31.49	0.00077	168.343	9.578	-5.86	146.363	699.467	1.294	0.465	0.233	0.302	1.306	1.019	-0.204	0.186	15.6569	2019-03-22	CGA6	1	Field	CO
Pal19D	1117454	64.465	31.43	0.00083	142.635	36.61	-6.44	122.378	530.12	0.945	0.513	0.25	0.236	1.639	1.002	-0.106	0.104	15.6667	2019-03-22	CGA6	1	Field	CO
Pal19D	1116077	56.839	34.52	0.00208	158.223	54.533	-1.49	274.895	1461.43	2.14	0.418	0.185	0.397	3.935	0.429	0.484	0.087	16.4914	2019-03-21	CGA6	1	Field	CO
Pal19D	1116076	53.94	34.71	0.00128	135.004	61.798	0.58	222.369	1357.56	2.68	0.364	0.173	0.463	2.236	1.166	-0.11	-0.057	16.4989	2019-03-21	CGA6	1	Field	CO
Pal19D	1127678	52.604	35.85	0.00127	181.963	27.78	-5.84	262.897	1343.03	1.378	0.435	0.237	0.327	2.178	0.599	-0.68	1.081	18.0769	2019-04-04	CGA63	1	Field	CO
Pal19D	1127675	53.997	35.95	0.00056	230.104	12.314	-3.91	75.8954	315.836	0.929	0.534	0.242	0.225	2.032	0.538	-0.068	0.531	18.0847	2019-04-04	CGA63	1	Field	CO
Pal19D	1125598	55.312	32.63	0.00067	161.133	26.691	-6.92	102.894	430.61	0.494	0.531	0.314	0.155	1.403	0.82	-0.104	0.284	18.4792	2019-04-02	CGA63	1	Field	CO
Pal19D	1125597	56.019	32.53	0.00069	187.17	33.448	-6.58	133.916	535.237	0.478	0.556	0.3	0.144	2.669	0.837	0.094	0.069	18.4872	2019-04-02	CGA63	1	Field	CO
Pal19D	1123771	42.437	40	0.0013	191.99	58.902	-2.67	191.033	978.15	2.401	0.434	0.167	0.4	1.871	0.894	-0.198	0.304	19.9678	2019-03-27	CGA63	1	Field	CO
Pal19D	1123770	43.769	40.08	0.00146	238.354	28.132	-4.79	286.123	1513.88	1.436	0.42	0.238	0.342	1.719	0.803	-0.287	0.484	19.9753	2019-03-27	CGA63	1	Field	CO
Pal19D	1117234	63.931	31.78	0.00156	168.483	7.318	-3.79	271.499	1579.4	1.274	0.382	0.272	0.346	2.304	0.837	-0.053	0.216	16.7689	2019-03-22	CGA63	1	Field	CO
Pal19D	1117232	57.77	31.7	0.00131	160.279	7.04	-5.65	202.961	1102.75	0.821	0.409	0.325	0.267	1.31	0.983	-0.379	0.396	16.7753	2019-03-22	CGA63	1	Field	CO
Pal19D	1115956	52.675	33.86	0.00103	169.515	8.691	-6.19	176.616	851.369	1.008	0.461	0.269	0.271	1.731	1.205	-0.507	0.302	17.865	2019-03-21	CGA63	1	Field	CO
Pal19D	1115955	53.359	33.91	0.00106	172.19	21.128	-5.92	179.247	854.777	1.004	0.466	0.267	0.268	1.594	1.062	-0.172	0.109	17.8719	2019-03-21	CGA63	1	Field	CO
Pal19D	1127786	56.789	33.4	6e-05	769.314	102.58	-1.58	0	0	3.524	0.534	0.103	0.363	1.393	0.431	0.411	0.158	17.6217	2019-04-04	CGA7	1	Field	CO
Pal19D	1127784	56.832	33.92	0.05291	0.12	96.828	-0.92	0	0	4.999	0.396	0.101	0.503	0.197	1.684	0.085	-0.769	17.6272	2019-04-04	CGA7	1	Field	CO
Pal19D	1125697	55.298	34.9	0.00012	502.817	81.74	-2.45	0.884146	4.723	4.497	0.416	0.106	0.478	-0.994	-0.133	1.233	-0.1	17.9917	2019-04-02	CGA7	1	Field	CO
Pal19D	1125695	56.068	35.12	0	-46.974	68.748	-1.93	0.335619	1.78	3.908	0.419	0.118	0.462	0.749	0.764	0.667	-0.431	18.0039	2019-04-02	CGA7	1	Field	CO
Pal19D	1123333	46.538	40.53	-23.3556	0	48.196	-2	37.5087	348.756	10.003	0.239	0.069	0.692	1.085	0.232	0.173	0.595	20.19	2019-03-28	CGA7	1	Field	CO
Pal19D	1123332	43.276	40.63	0.0005	763.518	47.309	-1.58	79.3645	694.353	9.948	0.254	0.068	0.678	-1.339	-0.292	0.773	0.518	20.1989	2019-03-28	CGA7	1	Field	CO
Pal19D	1117339	62.069	29.92	1e-05	-12.846	106.2	-2.89	0.557973	3.263	5.773	0.38	0.092	0.528	0.754	-2.823	-2.688	6.512	16.3356	2019-03-22	CGA7	1	Field	CO
Pal19D	1117337	63.102	30.01	-0.00016	238.708	83.619	-2.52	0.192596	1.27	5.092	0.337	0.109	0.554	0.667	0.767	0.181	0.052	16.3414	2019-03-22	CGA7	1	Field	CO
Pal19D	1116012	50.888	35.97	-1e-05	37.45	106.984	-0.51	43.2192	232.549	4.136	0.413	0.114	0.472	0.345	1.145	-0.443	0.299	17.2547	2019-03-21	CGA7	1	Field	CO
Pal19D	1116011	51.521	36.06	-4e-05	-164.668	92.392	-1.15	0.0945945	0.49	4.223	0.429	0.109	0.462	0.671	-0.511	0.77	0.741	17.2633	2019-03-21	CGA7	1	Field	CO
Pal19D	1127976	69.214	29.55	0.00097	173.484	15.549	-2.35	171.528	848.937	0.98	0.449	0.278	0.273	2.4	0.548	0.235	0.218	16.2242	2019-04-04	CGA74	1	Field	CO
Pal19D	1127975	69.271	29.72	0.00092	159.764	3.813	-3.2	119.525	559.18	0.794	0.475	0.293	0.232	1.36	1.237	0.014	-0.251	16.2331	2019-04-04	CGA74	1	Field	CO
Pal19D	1125916	71.064	29.43	0.00098	133.954	6.688	-5.2	141.634	691.741	0.885	0.455	0.289	0.256	2.505	0.667	0.272	0.061	16.1417	2019-04-02	CGA74	1	Field	CO
Pal19D	1125914	70.664	29.31	0.00121	147.618	17.874	-3.23	114.442	494.778	0.8	0.514	0.27	0.216	2.912	0.642	0.258	0.1	16.1483	2019-04-02	CGA74	1	Field	CO
Pal19D	1123450	50.129	38.08	0.00083	235.65	44.842	-4.93	168.989	800.707	1.104	0.469	0.252	0.279	1.452	1.304	-0.625	0.321	17.2989	2019-03-27	CGA74	1	Field	CO
Pal19D	1123449	50.759	38.08	0.00155	211.927	11.798	-5.71	264.173	1381.3	1.78	0.425	0.207	0.368	2.216	0.811	0.194	-0.005	17.3058	2019-03-27	CGA74	1	Field	CO
Pal19D	1117540	66.79	28.7	0.00071	173.501	23.29	-5.59	101.704	440.565	0.736	0.513	0.281	0.207	2.178	0.605	0.205	0.19	15.1233	2019-03-22	CGA74	1	Field	CO
Pal19D	1117539	67.877	28.74	0.00069	162.198	38.819	-3	67.4175	273.388	0.768	0.548	0.255	0.196	2.919	0.446	0.658	-0.104	15.1297	2019-03-22	CGA74	1	Field	CO
Pal19D	1116129	58.704	32.02	0.00146	173.358	65.52	-3.31	234.708	1358.26	1.918	0.384	0.211	0.405	2.296	0.683	0.402	-0.085	15.4336	2019-03-21	CGA74	1	Field	CO
Pal19D	1116128	62.271	32.86	0.00185	174.475	41.338	-1.01	293.509	1801.78	2.875	0.362	0.165	0.474	3.41	0.705	0.582	-0.287	15.4492	2019-03-21	CGA74	1	Field	CO
Pal19D	1127625	52.605	32.96	0.00082	181.619	30.048	-5.54	131.721	590.147	0.779	0.496	0.283	0.221	2.069	0.93	-0.176	0.246	18.2578	2019-04-04	CGA80	1	Field	CO
Pal19D	1127624	54.526	32.91	0.00187	136.932	12.125	-5.2	206.018	1059.76	0.88	0.432	0.302	0.266	2.565	0.796	-0.016	0.22	18.2664	2019-04-04	CGA80	1	Field	CO
Pal19D	1125553	59.641	34.05	0.00152	201.025	46.618	-0.76	287.051	1575.04	2.17	0.405	0.188	0.407	2.762	0.687	0.039	0.273	18.6436	2019-04-02	CGA80	1	Field	CO
Pal19D	1125551	63.646	34.18	0.00145	175.272	31.709	-2.18	237.488	1271.69	1.076	0.415	0.282	0.303	2.43	0.827	-0.15	0.322	18.6497	2019-04-02	CGA80	1	Field	CO
Pal19D	1123748	38.232	40.66	0.0013	183.796	43.84	-5	186.97	1006.03	1.092	0.413	0.281	0.306	2.803	0.745	0.084	0.171	20.1642	2019-03-28	CGA80	1	Field	CO
Pal19D	1123747	40.034	40.69	0.00037	241.854	80.483	-4.48	63.821	225.118	0.679	0.63	0.221	0.15	8.347	0.268	0.714	0.018	20.1714	2019-03-28	CGA80	1	Field	CO
Pal19D	1117190	63.675	30.66	0.00144	147.882	23.852	-4.09	183.248	871.988	1.118	0.467	0.252	0.282	3.418	0.82	0.305	-0.125	16.9733	2019-03-22	CGA80	1	Field	CO
Pal19D	1117189	63.574	30.49	0.00153	125.211	37.144	-3.82	169.561	833.633	0.814	0.452	0.302	0.246	2.891	0.803	0.101	0.096	16.9806	2019-03-22	CGA80	1	Field	CO
Pal19D	1115923	52.014	34.38	0.00198	148.803	32.381	-1.01	304.026	2244.56	3.375	0.301	0.16	0.539	2.605	0.801	0.05	0.149	18.0978	2019-03-21	CGA80	1	Field	CO
Pal19D	1115922	53.769	34.67	0.00194	199.814	33.094	1.1	300.125	2014.94	3.354	0.331	0.154	0.515	1.995	1.013	-0.487	0.475	18.1081	2019-03-21	CGA80	1	Field	CO
Pal19D	1127875	59.78	32.15	0.00139	169.32	18.48	-4.58	193.425	974.677	1.834	0.441	0.197	0.362	2.106	0.998	-0.139	0.141	16.9294	2019-04-04	CIR151	1	Field	CO
Pal19D	1127873	57.252	31.97	0.00104	171.516	30.474	-4.94	140.956	662.232	1.133	0.473	0.247	0.28	0.197	12.011	-6.751	-4.259	16.9367	2019-04-04	CIR151	1	Field	CO
Pal19D	1125779	57.552	34.62	0.00191	219.135	47.102	-0.41	351.882	2178.16	2.746	0.359	0.171	0.47	3.429	0.598	0.323	0.079	17.5108	2019-04-02	CIR151	1	Field	CO
Pal19D	1125777	61.719	34.75	0.00181	194.336	53.212	-3.74	284.517	1549.66	1.856	0.408	0.207	0.385	2.782	0.525	0.276	0.199	17.5186	2019-04-02	CIR151	1	Field	CO
Pal19D	1123377	47.567	39.86	0.00142	183.234	50.461	-1.55	266.513	1631.55	4.688	0.363	0.112	0.525	2.152	0.71	-0.166	0.455	19.7789	2019-03-27	CIR151	1	Field	CO
Pal19D	1123376	45.15	39.87	0.00146	213.276	61.473	-3.44	211.469	1183.71	2.196	0.397	0.189	0.414	2.5	1.001	0.175	-0.176	19.7856	2019-03-27	CIR151	1	Field	CO
Pal19D	1117420	61.787	30.6	0.00122	140.795	43.964	-5.89	173.473	839.858	1.097	0.459	0.258	0.283	-1.551	-1.359	1.696	0.663	15.8403	2019-03-22	CIR151	1	Field	CO
Pal19D	1117418	62.243	30.56	0.00155	135.522	26.365	-4.45	167.922	855.871	1.425	0.436	0.233	0.332	1.932	0.611	0.082	0.306	15.8467	2019-03-22	CIR151	1	Field	CO
Pal19D	1116056	55.936	33.94	0.00088	164.116	40.676	-7.41	152.796	708.864	1.228	0.479	0.234	0.287	1.552	0.908	-0.274	0.366	16.7044	2019-03-21	CIR151	1	Field	CO
Pal19D	1116055	55.42	33.89	0.00109	165.699	8.381	-6.28	159.019	755.076	1.491	0.468	0.213	0.318	1.435	1.049	-0.152	0.103	16.7136	2019-03-21	CIR151	1	Field	CO
Pal19D	1127817	57.228	33.89	0.0007	129.638	27.665	-3.32	118.195	523.22	1.261	0.502	0.22	0.278	2.207	1.064	-0.077	0.013	17.4914	2019-04-04	CIR160	1	Field	CO
Pal19D	1127815	55.386	33.98	0.00087	191.49	26.4	-2.2	143.621	635.771	1.111	0.502	0.236	0.262	2.2	1.017	0.029	-0.047	17.4986	2019-04-04	CIR160	1	Field	CO
Pal19D	1125727	56.29	32.77	0.00106	183.849	16.305	-6.24	150.428	741.206	1.105	0.451	0.261	0.288	0.669	2.249	-1.846	0.597	17.7875	2019-04-02	CIR160	1	Field	CO
Pal19D	1125725	57.179	32.79	0.00082	173.855	25.154	-4.54	117.194	497.007	0.69	0.524	0.282	0.194	2.347	0.952	-0.278	0.325	17.7953	2019-04-02	CIR160	1	Field	CO
Pal19D	1123349	38.717	39.22	0.00153	66.011	23.272	-2.3	102.619	1325.83	8.31	0.172	0.089	0.739	2.767	0.438	-0.15	0.712	20.0386	2019-03-28	CIR160	1	Field	CO
Pal19D	1123348	40.247	39.15	0.00111	76.418	29.953	-2.28	107.865	1354.23	12.286	0.177	0.062	0.761	2.229	0.204	-0.12	0.916	20.0453	2019-03-28	CIR160	1	Field	CO
Pal19D	1117374	61.764	33.03	0.00075	154.559	8.692	-7.56	95.6273	404.002	0.637	0.526	0.289	0.184	2.7	0.716	0.117	0.168	16.2019	2019-03-22	CIR160	1	Field	CO
Pal19D	1117370	56.934	32.52	0.00093	165.303	34.2	-6.57	113.537	473.365	0.643	0.533	0.285	0.183	1.597	1.12	-0.363	0.243	16.2092	2019-03-22	CIR160	1	Field	CO
Pal19D	1116028	49.725	35.84	0.00116	185.794	24.447	-2.35	190.772	935.843	1.887	0.453	0.19	0.358	2.299	1.457	-0.856	0.398	17.0658	2019-03-21	CIR160	1	Field	CO
Pal19D	1116027	47.57	35.52	0.00075	186.783	85.255	-7.13	118.544	507.575	0.953	0.519	0.246	0.235	-3.605	-0.351	2.226	-0.876	17.075	2019-03-21	CIR160	1	Field	CO
Pal19D	1127715	52.511	34.75	0.00177	174.621	31.534	-3.32	307.619	1975.72	1.97	0.346	0.22	0.434	4.165	0.559	0.615	-0.174	17.9364	2019-04-04	CIR44	1	Field	CO
Pal19D	1127714	52.456	34.96	0.00226	137.281	27.505	-3.33	274.625	1987.88	2.483	0.307	0.199	0.494	1.923	0.722	-0.124	0.401	17.9475	2019-04-04	CIR44	1	Field	CO
Pal19D	1125632	56.501	33.84	0.00058	167.22	36.266	-5.85	107.551	440.151	0.901	0.543	0.241	0.217	2.11	0.941	-0.161	0.22	18.3269	2019-04-02	CIR44	1	Field	CO
Pal19D	1125630	56.516	33.79	0.00091	170.529	30.729	-4.86	126.274	561.217	0.695	0.5	0.295	0.205	1.777	1.128	-0.262	0.134	18.3347	2019-04-02	CIR44	1	Field	CO
Pal19D	1123787	44.99	38.35	0.00082	213.859	91.523	-1.14	124.495	571.602	0.814	0.484	0.284	0.231	1.254	-0.238	-0.554	1.792	19.7281	2019-03-27	CIR44	1	Field	CO
Pal19D	1123786	44.785	38.35	0.00068	200.499	85.646	-4.5	122.422	521.167	1.119	0.522	0.226	0.253	1.882	1.124	-0.254	0.13	19.7381	2019-03-27	CIR44	1	Field	CO
Pal19D	1117269	60.017	30.84	0.00173	127.081	29.57	-4.08	160.736	960.194	1.556	0.372	0.246	0.382	2.05	0.575	0.045	0.38	16.6306	2019-03-22	CIR44	1	Field	CO
Pal19D	1117266	63.004	30.73	0.00108	140.388	18.464	-0.09	137.787	825.321	3.112	0.371	0.153	0.476	2.217	1.519	0.525	-1.044	16.6378	2019-03-22	CIR44	1	Field	CO
Pal19D	1115978	51.215	34.8	0.0012	149.569	31.551	-3.12	139.165	786.908	2.555	0.393	0.171	0.436	1.646	0.994	-0.162	0.168	17.7064	2019-03-21	CIR44	1	Field	CO
Pal19D	1115977	53.825	34.58	0.00091	175.009	40.617	-5.73	115.08	512.492	1.022	0.499	0.248	0.253	1.582	0.885	0.037	0.079	17.7136	2019-03-21	CIR44	1	Field	CO
Pal19D	1127881	65.962	31.6	0.00409	42.1	38.973	-3.53	311.438	2078.33	1.189	0.333	0.305	0.362	-1.428	-1.976	2.863	0.113	16.8919	2019-04-04	CIR79	1	Field	CO
Pal19D	1127880	63.511	31.77	0.00219	147.937	44.708	0.19	300.05	2090.21	1.95	0.319	0.231	0.45	2.282	0.831	0.019	0.15	16.9008	2019-04-04	CIR79	1	Field	CO
Pal19D	1125787	58.535	33.71	0.00156	179.925	20.312	-6.32	266.264	1599.19	0.848	0.37	0.341	0.289	2.536	0.7	0.07	0.23	17.4742	2019-04-02	CIR79	1	Field	CO
Pal19D	1125785	57.471	33.97	0.00151	179.81	69.91	-6.12	209.027	1050.91	1.081	0.442	0.268	0.29	2.142	0.673	-0.118	0.446	17.4847	2019-04-02	CIR79	1	Field	CO
Pal19D	1123381	49.032	39.3	0.001	153.627	60.246	-0.41	178.723	1144.56	4.418	0.347	0.121	0.533	1.929	0.661	-0.491	0.83	19.7439	2019-03-27	CIR79	1	Field	CO
Pal19D	1123380	48.896	39.51	0.0017	208.769	33.346	-2.37	186.532	1096.6	1.54	0.378	0.245	0.377	2.037	0.72	-0.029	0.309	19.7536	2019-03-27	CIR79	1	Field	CO
Pal19D	1117427	65.691	30.63	0.00116	163.703	28.016	-5.96	180.26	870.82	0.861	0.46	0.29	0.25	3.376	0.551	0.485	-0.037	15.8081	2019-03-22	CIR79	1	Field	CO
Pal19D	1117425	68.424	30.63	0.00076	167.369	21.567	-6.16	97.9958	410.884	0.571	0.53	0.299	0.171	2.774	0.906	0.292	-0.198	15.815	2019-03-22	CIR79	1	Field	CO
Pal19D	1116060	62.456	34.23	0.00135	175.401	39.15	-6.34	248.867	1304.33	1.305	0.424	0.25	0.326	1.819	0.986	-0.271	0.286	16.6719	2019-03-21	CIR79	1	Field	CO
Pal19D	1116059	58.791	34.07	0.00149	186.696	16.135	-6.36	260.382	1321.07	0.998	0.438	0.281	0.281	-6.524	-1.242	1.528	0.715	16.6783	2019-03-21	CIR79	1	Field	CO
Pal19D	1127589	52.744	32.52	0.00073	183.851	35.411	-6.17	154.105	728.631	0.731	0.47	0.306	0.224	2.936	0.85	-0.035	0.184	18.4233	2019-04-04	CIR86	1	Field	CO
Pal19D	1127587	53.896	32.54	0.00083	198.351	24.895	-5.43	140.818	627.112	0.699	0.499	0.295	0.206	1.971	0.972	-0.136	0.164	18.4303	2019-04-04	CIR86	1	Field	CO
Pal19D	1125467	55.22	35.18	0.00136	191.463	43.627	-7.43	278.942	1541.97	0.944	0.402	0.308	0.29	2.301	0.919	-0.31	0.391	18.8033	2019-04-02	CIR86	1	Field	CO
Pal19D	1125456	55.073	35.16	0.0013	196.037	20.174	-5.12	263.752	1285.34	0.877	0.456	0.29	0.254	1.918	1.405	-0.324	-0.081	18.8108	2019-04-02	CIR86	1	Field	CO
Pal19D	1123728	46.024	38.83	0.00155	170.458	19.956	-6.24	255.398	1433.21	1.075	0.396	0.291	0.313	2.249	0.646	-0.112	0.466	20.4131	2019-03-28	CIR86	1	Field	CO
Pal19D	1123727	43.886	38.66	0.00165	189.038	17.454	-5.21	291.177	1562.95	1.966	0.414	0.197	0.388	2.049	0.865	-0.427	0.562	20.42	2019-03-28	CIR86	1	Field	CO
Pal19D	1117148	61.895	29.76	0.00106	151.991	29.039	-5.02	140.452	665.49	0.946	0.469	0.273	0.258	2.719	0.635	0.301	0.064	17.1517	2019-03-22	CIR86	1	Field	CO
Pal19D	1117146	60.749	29.65	0.00102	166.326	32.09	-3.95	139.582	671.392	1.062	0.462	0.261	0.277	1.693	1.002	-0.238	0.235	17.1578	2019-03-22	CIR86	1	Field	CO
Pal19D	1116214	59.859	31.39	0.00089	169.243	45.059	-3.46	111.345	496.852	1.151	0.498	0.234	0.269	1.715	1.235	-0.222	-0.014	19.9553	2019-03-21	CIR86	1	Field	CO
Pal19D	1116213	63.083	31.46	0.0013	157.511	31.45	-3.65	144.226	676.165	1.1	0.474	0.25	0.276	1.984	0.963	-0.107	0.144	19.9633	2019-03-21	CIR86	1	Field	CO
Pal19D	1127607	52.986	33.1	0.00087	175.15	2.03	-5.85	143.879	657.885	0.673	0.486	0.307	0.207	2.375	0.875	-0.072	0.197	18.3442	2019-04-04	CIR94	1	Field	CO
Pal19D	1127605	53.363	33.09	0.00111	174.201	36.324	-5.38	153.41	722.268	0.986	0.472	0.266	0.262	2.169	0.606	-0.009	0.403	18.3503	2019-04-04	CIR94	1	Field	CO
Pal19D	1125535	61.921	35.77	0.00154	197.578	62.853	-3.58	309.175	1675.75	1.672	0.41	0.221	0.369	3.463	0.505	0.332	0.163	18.7256	2019-04-02	CIR94	1	Field	CO
Pal19D	1125532	60.636	35.8	0.00198	193.217	45.461	-0.99	324.982	2162.22	3.401	0.334	0.151	0.514	2.892	0.652	-0.125	0.473	18.7322	2019-04-02	CIR94	1	Field	CO
Pal19D	1123738	41.729	38.9	0.00131	158.325	29.12	-2.72	197.552	940.051	2.35	0.467	0.159	0.374	17.28	0.168	0.565	0.268	20.3283	2019-03-28	CIR94	1	Field	CO
Pal19D	1123737	42.522	38.81	0.0013	200.514	17.752	-5.74	189.973	979.497	0.761	0.431	0.323	0.246	1.904	0.643	-0.175	0.532	20.3372	2019-03-28	CIR94	1	Field	CO
Pal19D	1117170	63.907	30.28	0.0008	148.867	50.563	-7.23	117.269	556.831	0.705	0.468	0.312	0.22	2.667	0.707	0.157	0.136	17.0558	2019-03-22	CIR94	1	Field	CO
Pal19D	1117168	64.514	30.22	0.00093	164.332	24.459	-6.37	121.139	535.183	0.697	0.503	0.293	0.204	1.946	0.687	0.144	0.169	17.0633	2019-03-22	CIR94	1	Field	CO
Pal19D	1115907	56.141	35.71	0.00157	172.174	45.364	-5.34	320.082	1891.74	2.665	0.376	0.17	0.454	3.602	0.301	0.203	0.496	18.1842	2019-03-21	CIR94	1	Field	CO
Pal19D	1115906	52.871	35.56	0.00188	190.78	15.207	-5.27	358.562	2107.95	1.879	0.378	0.216	0.406	2.773	0.783	0.141	0.076	18.1903	2019-03-21	CIR94	1	Field	CO
Pal19D	1127894	63.029	30.21	0.00069	174.049	18.902	-5.12	110.236	456.182	0.673	0.537	0.277	0.186	1.595	1.043	-0.344	0.3	16.8056	2019-04-04	ENF1	1	Field	CO
Pal19D	1127893	61.645	30.19	0.00047	200.684	21.91	-4.59	69.2358	272.314	0.763	0.565	0.247	0.188	1.154	1.054	-0.848	0.794	16.8122	2019-04-04	ENF1	1	Field	CO
Pal19D	1125806	55.74	34.34	0.00108	180.149	24.405	-4.73	190.631	920.924	1.406	0.46	0.224	0.316	1.282	1.208	-0.394	0.186	17.3739	2019-04-02	ENF1	1	Field	CO
Pal19D	1125804	60.071	33.95	0.00127	176.193	9.538	-6.14	218.725	1068.25	1.152	0.455	0.253	0.292	0.6	3.003	-3.257	1.254	17.3814	2019-04-02	ENF1	1	Field	CO
Pal19D	1123391	47.377	37.56	0.00122	132.268	17.233	-0.3	166.153	1079.61	3.761	0.342	0.138	0.519	2.167	0.57	-0.152	0.582	19.6425	2019-03-27	ENF1	1	Field	CO
Pal19D	1123390	49.215	37.63	0.00107	160.271	45.195	-2.31	215.897	1139.6	2.252	0.421	0.178	0.401	1.776	0.834	-0.41	0.576	19.6497	2019-03-27	ENF1	1	Field	CO
Pal19D	1117445	63.012	30.95	0.00076	145.985	41.357	-5.8	125.774	560.115	0.819	0.499	0.275	0.226	1.599	0.781	0.092	0.127	15.7117	2019-03-22	ENF1	1	Field	CO
Pal19D	1117443	64.041	31	0.00063	170.495	39.14	-4.58	109.739	494.654	0.605	0.493	0.316	0.191	1.254	0.757	0.017	0.226	15.72	2019-03-22	ENF1	1	Field	CO
Pal19D	1116070	55.891	36.04	0.00128	213.102	12.914	-6.07	274.687	1481.59	1.545	0.412	0.231	0.357	1.654	0.956	-0.289	0.333	16.5758	2019-03-21	ENF1	1	Field	CO
Pal19D	1116069	53.722	35.6	0.00146	156.809	23.222	-4.31	221.519	1209.49	1.082	0.407	0.285	0.308	1.775	1.173	-0.428	0.255	16.5861	2019-03-21	ENF1	1	Field	CO
Pal19D	1127739	53.144	35.13	4e-05	199.945	74.155	-2.42	5.42118	31.21	5.027	0.386	0.102	0.512	0.294	1.166	-0.644	0.478	17.8519	2019-04-04	ENF102	1	Field	CO
Pal19D	1127737	53.535	35.15	6e-05	-126.283	75.053	-1.92	0	0	4.867	0.401	0.102	0.497	1.133	0.126	0.283	0.591	17.8583	2019-04-04	ENF102	1	Field	CO
Pal19D	1125652	54.71	34.27	9e-05	746.582	91.809	-2.72	0.0923895	0.49	4.769	0.419	0.101	0.481	-0.69	-0.806	1.75	0.057	18.2372	2019-04-02	ENF102	1	Field	CO
Pal19D	1125650	54.979	34.38	-36.3204	0	84.561	-2.39	0.23157	1.24	4.144	0.415	0.114	0.471	-0.212	-3.254	3.432	0.822	18.2433	2019-04-02	ENF102	1	Field	CO
Pal19D	1123797	47.058	36.72	9e-05	-193.372	96.196	-2.75	0.971358	3.326	1.041	0.649	0.172	0.179	0.503	0.665	0.17	0.166	19.6364	2019-03-27	ENF102	1	Field	CO
Pal19D	1123796	46.201	36.83	-0.00024	5179.61	92.668	-2.58	0.91598	3.326	1.052	0.612	0.189	0.199	0.185	0.873	0.418	-0.291	19.6428	2019-03-27	ENF102	1	Field	CO
Pal19D	1117290	63.514	30.14	-0.00038	473.988	74.762	-2.57	0.339198	1.834	6.116	0.411	0.083	0.506	-0.382	0.847	-0.277	0.43	16.5372	2019-03-22	ENF102	1	Field	CO
Pal19D	1117288	63.036	30.25	-0.00025	594.741	68.415	-2.68	0.390172	2.382	5.708	0.364	0.095	0.541	0.333	0.546	-0.461	0.915	16.5433	2019-03-22	ENF102	1	Field	CO
Pal19D	1115988	50.647	35.1	8e-05	-62.634	69.084	-1.35	3.73109	21.705	5.054	0.382	0.102	0.516	-0.897	-0.788	1.538	0.25	17.5989	2019-03-21	ENF102	1	Field	CO
Pal19D	1115987	50.866	35.07	null	null	70.957	-1.18	1.07523	5.531	4.35	0.432	0.106	0.462	-0.415	-1.642	1.559	1.082	17.6058	2019-03-21	ENF102	1	Field	CO
Pal19D	1127849	53.518	33.94	0.00098	157.485	43.193	-6.09	159.847	711.857	1.454	0.499	0.204	0.297	1.873	0.967	-0.113	0.146	17.0358	2019-04-04	ENF105	1	Field	CO
Pal19D	1127847	57.266	33.49	0.00142	160.232	39.137	-2.99	201.107	959.023	1.32	0.466	0.23	0.304	1.703	0.862	-0.225	0.364	17.0461	2019-04-04	ENF105	1	Field	CO
Pal19D	1125756	54.967	34.93	0.00091	153.235	41.957	-9.16	160.421	715.845	0.916	0.498	0.262	0.24	1.008	1.86	-0.964	0.104	17.6406	2019-04-02	ENF105	1	Field	CO
Pal19D	1125755	56.778	34.75	0.00105	167.494	49.185	-7.76	187.358	844.527	1.041	0.493	0.248	0.259	2.363	0.865	0.071	0.064	17.6478	2019-04-02	ENF105	1	Field	CO
Pal19D	1123365	38.289	39.39	0.00102	162.532	41.215	-6.32	246.415	1216.86	2.513	0.45	0.157	0.393	1.093	2.519	-0.445	-1.075	19.8914	2019-03-27	ENF105	1	Field	CO
Pal19D	1123364	38.525	39.23	0.00111	205.067	29.911	-5.48	189.266	878.061	1.938	0.479	0.177	0.343	1.26	0.87	-0.169	0.3	19.8983	2019-03-27	ENF105	1	Field	CO
Pal19D	1117403	61.8	30.93	0.00092	154.024	34.746	-4.92	104.641	479.455	1.009	0.485	0.256	0.259	2.048	0.501	0.193	0.306	15.9397	2019-03-22	ENF105	1	Field	CO
Pal19D	1117402	59.679	30.86	0.00088	168.511	8.583	-6.73	135.846	645.045	0.984	0.468	0.268	0.264	1.507	0.588	-0.034	0.445	15.9472	2019-03-22	ENF105	1	Field	CO
Pal19D	1116044	55.27	33.1	0.00095	158.68	29.682	-6.17	139.209	665.274	1.392	0.465	0.224	0.311	1.475	0.205	-0.206	1.001	16.8314	2019-03-21	ENF105	1	Field	CO
Pal19D	1116043	53.629	33.09	0.00103	158.764	22.927	-6.24	149.861	696.702	1.126	0.478	0.246	0.277	1.778	0.82	0.115	0.065	16.8386	2019-03-21	ENF105	1	Field	CO
Pal19D	1127653	49.698	35.27	0.00079	167.684	40.142	-5.98	164.16	692.222	0.988	0.527	0.238	0.235	2.112	1.33	-0.376	0.046	18.1711	2019-04-04	ENF113	1	Field	CO
Pal19D	1127648	46.922	34.96	0.00061	173.941	11.078	-6.65	78.3219	332.789	1.147	0.523	0.222	0.255	0.823	2.629	-1.443	-0.186	18.1781	2019-04-04	ENF113	1	Field	CO
Pal19D	1125572	57.69	32.64	0.00108	174.195	17.909	-6.11	209.387	981.654	0.898	0.474	0.277	0.249	2.758	0.578	0.005	0.417	18.5728	2019-04-02	ENF113	1	Field	CO
Pal19D	1125570	58.337	32.6	0.00138	150.738	16.851	-5.6	186.636	936.224	0.872	0.443	0.298	0.26	2.962	0.792	-0.061	0.269	18.5789	2019-04-02	ENF113	1	Field	CO
Pal19D	1123758	42.236	39.81	0.00117	208.473	47.667	-5.12	222.592	1026.24	1.213	0.482	0.234	0.284	2.141	0.798	-0.051	0.252	20.0775	2019-03-28	ENF113	1	Field	CO
Pal19D	1123757	43.833	39.8	0.00073	238.021	28.659	-3.81	147.363	595.407	0.97	0.55	0.229	0.222	0.528	4.075	-3.901	0.825	20.0842	2019-03-28	ENF113	1	Field	CO
Pal19D	1117210	63.127	30.99	0.00087	192.891	38.911	-4.06	154.709	671.478	0.665	0.512	0.293	0.195	1.463	1.273	-0.51	0.237	16.8772	2019-03-22	ENF113	1	Field	CO
Pal19D	1117208	63.409	30.96	0.00106	157.883	64.62	-6.01	134.439	596.312	1.045	0.501	0.244	0.255	3.352	0.59	-0.108	0.519	16.8844	2019-03-22	ENF113	1	Field	CO
Pal19D	1115938	53.979	33.52	0.00035	183.035	68.621	-4.85	59.9433	227.705	0.76	0.585	0.236	0.179	1.486	1.494	-0.393	-0.101	17.9986	2019-03-21	ENF113	1	Field	CO
Pal19D	1115936	51.516	33.51	0.00113	168.289	30.022	-5.16	147.33	649.604	1.035	0.504	0.244	0.252	1.657	0.695	-0.426	0.731	18.0061	2019-03-21	ENF113	1	Field	CO
Pal19D	1127952	64.625	30.47	0.00106	165.446	30.756	-6.28	131.901	575.861	0.741	0.509	0.282	0.209	2.409	0.627	0.182	0.191	16.4944	2019-04-04	ENF126	1	Field	CO
Pal19D	1127951	63.96	30.34	0.00114	159.028	39.232	-5.39	128.658	600.645	0.676	0.476	0.313	0.211	1.29	1.421	-0.813	0.391	16.5028	2019-04-04	ENF126	1	Field	CO
Pal19D	1125873	66.178	30.81	0.001	172.863	48.111	-6	163.267	748.074	0.665	0.485	0.309	0.206	2.327	0.475	-0.263	0.788	16.5447	2019-04-02	ENF126	1	Field	CO
Pal19D	1125871	66.941	30.85	0.00125	142.499	47.45	-4.71	142.101	648.419	0.883	0.487	0.273	0.241	3.796	0.668	0.516	-0.184	16.5528	2019-04-02	ENF126	1	Field	CO
Pal19D	1123426	44.567	38.52	0.00096	169.323	43.337	-3.09	174.752	905.218	2.477	0.429	0.164	0.407	2.744	0.619	0.094	0.287	17.6308	2019-03-27	ENF126	1	Field	CO
Pal19D	1123425	48.85	38.53	0.00088	217.105	57.044	-7.14	182.733	920.799	1.422	0.441	0.231	0.328	1.553	1.251	-1.133	0.882	17.6386	2019-03-27	ENF126	1	Field	CO
Pal19D	1117508	65.622	30.23	0.00083	190.847	44.268	-5.8	137.757	599.073	0.659	0.511	0.295	0.194	2.588	0.702	0.213	0.084	15.3208	2019-03-22	ENF126	1	Field	CO
Pal19D	1117506	63.796	30.27	0.00077	175.406	43.94	-5.46	72.3452	292.304	0.866	0.55	0.241	0.209	2.844	0.727	0.191	0.083	15.3278	2019-03-22	ENF126	1	Field	CO
Pal19D	1116105	57.923	34.05	0.00102	194.235	37.644	-4.72	199.391	934.793	1.094	0.474	0.251	0.275	1.523	1.328	-0.549	0.221	15.8633	2019-03-21	ENF126	1	Field	CO
Pal19D	1116104	62.707	34.04	0.00117	175.403	33.238	-4.39	161.944	712.625	0.867	0.505	0.265	0.23	6.093	0.034	0.316	0.65	15.8722	2019-03-21	ENF126	1	Field	CO
Pal19D	1127853	60.062	33.21	0.00014	600.031	91.571	-2.67	8.56913	50.377	5.615	0.378	0.094	0.528	0.51	0.118	-1.209	2.092	17.0208	2019-04-04	ENF130	1	Field	CO
Pal19D	1127851	60.942	33.67	0.00028	79.678	92.463	-1.31	0.005103	0.027	4.2	0.42	0.112	0.469	1.017	0.724	-0.386	0.662	17.0275	2019-04-04	ENF130	1	Field	CO
Pal19D	1125759	55.42	35	1.54953	0.002	96.315	-2.29	0.102753	0.49	4.021	0.466	0.106	0.427	-0.668	-1.12	1.743	0.377	17.6217	2019-04-02	ENF130	1	Field	CO
Pal19D	1125757	55.049	34.87	-1.11963	0.005	87.237	-1.64	0.217834	1.139	4.444	0.425	0.106	0.469	0.189	0.381	-1.281	1.9	17.6275	2019-04-02	ENF130	1	Field	CO
Pal19D	1123367	42.671	39.95	0.00044	68.993	67.795	-4.92	31.6805	218.637	8.6	0.322	0.071	0.607	4.78	0.354	0.405	0.241	19.8669	2019-03-27	ENF130	1	Field	CO
Pal19D	1123366	40.082	39.85	0.00115	172.908	59.036	-2.93	150.335	651.223	1.787	0.513	0.175	0.312	2.353	0.862	0.067	0.07	19.8753	2019-03-27	ENF130	1	Field	CO
Pal19D	1117405	63.826	31.12	0.0012	137.17	36.9	-4.12	140.198	624.351	0.933	0.499	0.259	0.242	2.145	0.951	-0.196	0.245	15.9217	2019-03-22	ENF130	1	Field	CO
Pal19D	1117404	64.925	31.1	0.0013	137.227	33.608	-6.87	132.3	609.96	0.707	0.482	0.303	0.214	2.576	0.758	0.037	0.205	15.9289	2019-03-22	ENF130	1	Field	CO
Pal19D	1116046	50.599	33.34	0.00117	179.782	32.822	-2.16	200.413	966.077	1.347	0.461	0.229	0.309	2.208	0.784	-0.297	0.513	16.8136	2019-03-21	ENF130	1	Field	CO
Pal19D	1116045	53.513	33.13	0.00104	164.312	24.875	-5.14	140.753	637.034	1.299	0.491	0.221	0.287	1.754	1.15	-0.407	0.257	16.8203	2019-03-21	ENF130	1	Field	CO
Pal19D	1127978	69.625	29.38	0.00095	144.766	16.506	-3.1	123.541	582.879	0.96	0.471	0.27	0.259	2.187	0.614	0.101	0.285	16.2097	2019-04-04	ENF144	1	Field	CO
Pal19D	1127977	69.42	29.47	0.00113	135.495	50.069	-1.99	125.498	597.182	1.138	0.467	0.249	0.283	4.413	0.136	0.536	0.328	16.2164	2019-04-04	ENF144	1	Field	CO
Pal19D	1125919	71.306	29.42	0.00122	147.545	21.671	-2.24	131.564	602.811	0.854	0.485	0.278	0.237	3.216	1.128	0.453	-0.582	16.1264	2019-04-02	ENF144	1	Field	CO
Pal19D	1125918	71.049	29.47	0.00107	135.666	29.795	-4.42	96.042	421.792	0.786	0.506	0.276	0.217	4.382	0.367	0.734	-0.101	16.1336	2019-04-02	ENF144	1	Field	CO
Pal19D	1123452	49.346	38.23	0.00087	235.792	47.195	-4.3	179.711	790.809	1.201	0.505	0.225	0.27	1.592	1.152	-0.406	0.254	17.2794	2019-03-27	ENF144	1	Field	CO
Pal19D	1123451	49.584	38.03	0.00073	180.679	53.389	-5	115.832	485.668	1.55	0.53	0.185	0.286	1.895	0.815	-0.055	0.24	17.2886	2019-03-27	ENF144	1	Field	CO
Pal19D	1117542	64.214	29.04	0.00081	158.721	22.641	-5.45	102.147	439.057	0.777	0.517	0.272	0.211	1.539	0.937	-0.092	0.155	15.1094	2019-03-22	ENF144	1	Field	CO
Pal19D	1117541	64.359	28.82	0.00086	156.586	28.149	-5.15	110.039	492.013	1.128	0.497	0.236	0.266	1.268	1.018	-0.135	0.117	15.1158	2019-03-22	ENF144	1	Field	CO
Pal19D	1116131	54.679	31.77	0.00136	163.335	15.581	-3.24	149.044	698.752	1.412	0.474	0.218	0.308	1.389	1.032	-0.421	0.39	15.4161	2019-03-21	ENF144	1	Field	CO
Pal19D	1116130	59.424	31.78	0.00136	133.488	35.603	-3.57	207.231	1159.98	1.907	0.397	0.208	0.396	2.023	0.6	-0.033	0.434	15.4242	2019-03-21	ENF144	1	Field	CO
Pal19D	1127629	53.305	33.17	0.00095	167.561	35.038	-6.64	123.191	583.705	0.592	0.469	0.333	0.197	2.007	0.805	0.012	0.183	18.2428	2019-04-04	ENF147	1	Field	CO
Pal19D	1127627	51.724	33.09	0.00069	190.479	28.888	-5.98	114.804	487.801	0.663	0.523	0.287	0.19	1.7	0.974	-0.166	0.192	18.2503	2019-04-04	ENF147	1	Field	CO
Pal19D	1125556	58.902	33.65	0.00074	200.877	41.241	-5.16	160.076	728.945	0.85	0.488	0.277	0.235	3.072	0.608	0.36	0.032	18.6297	2019-04-02	ENF147	1	Field	CO
Pal19D	1125554	59.175	33.88	0.00114	196.503	46.774	-3.55	202.885	1043.65	0.73	0.432	0.328	0.24	2.135	0.827	0.132	0.041	18.6367	2019-04-02	ENF147	1	Field	CO
Pal19D	1123750	38.044	40.33	0.00031	91.596	94.078	0.29	52.7904	236.994	2.738	0.495	0.135	0.37	0.887	1.395	-2.564	2.169	20.1475	2019-03-28	ENF147	1	Field	CO
Pal19D	1123749	39.54	40.44	0.0004	126.554	95.328	-3.15	59.8879	235.131	1.492	0.566	0.174	0.26	2.558	0.067	-0.119	1.052	20.1553	2019-03-28	ENF147	1	Field	CO
Pal19D	1117195	64.109	30.77	0.00073	186.679	18.863	-4.49	161.147	752.32	0.988	0.476	0.263	0.26	1.575	0.961	-0.004	0.044	16.955	2019-03-22	ENF147	1	Field	CO
Pal19D	1117193	64.218	30.69	0.00051	174.755	36.562	-3.93	85.9336	355.612	0.713	0.537	0.271	0.193	1.663	1.042	0.119	-0.162	16.9622	2019-03-22	ENF147	1	Field	CO
Pal19D	1115926	54.091	33.72	0.00125	227.893	27.287	-1.61	350.63	1967.62	1.989	0.396	0.202	0.402	1.748	0.711	-0.02	0.309	18.0794	2019-03-21	ENF147	1	Field	CO
Pal19D	1115925	54.206	34.03	0.00163	200.49	35.765	-1.79	319.863	1900.55	1.581	0.374	0.243	0.384	1.595	0.942	0.011	0.046	18.0869	2019-03-21	ENF147	1	Field	CO
Pal19D	1127798	55.879	32.66	0.00039	178.198	15.177	-7.47	110.346	425.719	0.555	0.576	0.272	0.151	2.536	1.631	-0.128	-0.503	17.5767	2019-04-04	ENF184	1	Field	CO
Pal19D	1127796	56.387	32.47	0.00045	180.636	19.845	-7.08	89.178	339.338	0.585	0.584	0.263	0.154	2.112	1.045	-0.111	0.066	17.5828	2019-04-04	ENF184	1	Field	CO
Pal19D	1125709	57.709	33.05	0	-41.44	105.369	-2.44	0.401449	1.649	1.981	0.541	0.154	0.305	-4.136	-6.741	6.928	0.813	17.8794	2019-04-02	ENF184	1	Field	CO
Pal19D	1125707	56.033	33.02	2e-05	249.578	99.961	-2.41	0.0976815	0.49	4.213	0.443	0.107	0.451	0.314	-0.624	-0.734	2.358	17.8856	2019-04-02	ENF184	1	Field	CO
Pal19D	1123339	41.381	40.46	0.00084	75.699	12.601	-0.69	149.848	1381.72	8.75	0.241	0.078	0.681	1.729	0.315	-0.755	1.441	20.1392	2019-03-28	ENF184	1	Field	CO
Pal19D	1123338	41.158	40.63	0.00096	62.885	53.275	2.46	136.951	1323.2	5.654	0.23	0.116	0.654	3.575	0.427	0.172	0.401	20.1481	2019-03-28	ENF184	1	Field	CO
Pal19D	1117352	64.558	30.69	0.00065	170.632	31.46	-3.4	110.371	468.072	0.567	0.524	0.304	0.172	2.62	0.91	-0.065	0.155	16.2883	2019-03-22	ENF184	1	Field	CO
Pal19D	1117350	64.692	30.63	0.00059	141.668	32.778	-3.64	85.8975	343.934	1.274	0.555	0.196	0.249	1.993	0.97	-0.17	0.2	16.295	2019-03-22	ENF184	1	Field	CO
Pal19D	1116018	52.171	35.67	0.00093	70.478	68.479	4.63	115.582	1323.96	11.347	0.194	0.065	0.741	2.849	0.308	-0.139	0.831	17.1861	2019-03-21	ENF184	1	Field	CO
Pal19D	1116017	51.833	35.74	0.00154	145.266	6.02	1.91	244.741	2158.21	4.959	0.252	0.126	0.623	2.699	0.693	-0.13	0.436	17.1933	2019-03-21	ENF184	1	Field	CO
Pal19D	1127923	65.14	31.77	0.00092	193.378	9.207	-3.02	128.01	593.878	0.951	0.479	0.267	0.254	1.627	0.986	0	0.014	16.6453	2019-04-04	ENF21	1	Field	CO
Pal19D	1127921	65.015	31.97	0.00139	196.794	30.125	-2.28	221.393	1182.65	0.906	0.416	0.307	0.278	3.552	0.565	0.168	0.267	16.6522	2019-04-04	ENF21	1	Field	CO
Pal19D	1125842	57.985	35.43	0.00111	199.989	21.839	-8.36	195.847	982.428	0.971	0.443	0.283	0.275	1.705	0.904	-0.04	0.136	17.2058	2019-04-02	ENF21	1	Field	CO
Pal19D	1125840	57.264	35.35	0.00097	204.147	22.519	-7.92	190.063	920.181	0.702	0.459	0.318	0.223	3.765	0.601	0.645	-0.245	17.2119	2019-04-02	ENF21	1	Field	CO
Pal19D	1123409	47.145	37.48	0.0008	250.188	37.843	-5.59	168.365	789.332	1.204	0.474	0.239	0.287	-17.364	-0.089	1.121	-0.032	17.8253	2019-03-27	ENF21	1	Field	CO
Pal19D	1123408	48.649	37.17	0.00115	230.311	29.63	-4.36	199.532	1021.67	1.047	0.434	0.277	0.29	2.133	0.979	-0.14	0.162	17.8356	2019-03-27	ENF21	1	Field	CO
Pal19D	1117477	65.288	30.96	0.00102	181.083	37.285	-5.09	178.551	847.82	0.996	0.468	0.267	0.266	3.972	0.576	0.787	-0.362	15.4564	2019-03-22	ENF21	1	Field	CO
Pal19D	1117475	66.295	30.93	0.0016	156.595	14.882	-4.36	214.068	1111.46	0.996	0.428	0.286	0.285	2.006	0.708	-0.031	0.323	15.4636	2019-03-22	ENF21	1	Field	CO
Pal19D	1116088	58.518	32.8	0.00123	181.554	14.605	-6.01	188.957	904.966	0.914	0.464	0.28	0.256	2.751	0.904	0.305	-0.21	16.0339	2019-03-21	ENF21	1	Field	CO
Pal19D	1116087	57.895	32.78	0.0013	175.121	24.366	-4.93	196.132	931.302	1.139	0.468	0.249	0.283	1.55	1.377	-0.357	-0.021	16.0411	2019-03-21	ENF21	1	Field	CO
Pal19D	1127762	53.518	34.7	0.00102	193.334	41.887	-7.21	228.485	1167.23	0.886	0.435	0.3	0.266	1.844	0.74	-0.048	0.308	17.7106	2019-04-04	ENF214	1	Field	CO
Pal19D	1127760	54.958	34.86	0.00173	136.689	51.084	-7.25	290.691	1774.67	0.581	0.364	0.402	0.234	1.983	1.079	-0.355	0.276	17.7314	2019-04-04	ENF214	1	Field	CO
Pal19D	1125675	55.101	35.3	0.00102	186.625	62.977	-7.91	158.733	829.977	0.706	0.425	0.337	0.238	-0.8	-6.42	7.073	0.347	18.1175	2019-04-02	ENF214	1	Field	CO
Pal19D	1125673	54.651	35.17	0.00136	157.186	17.039	-7.06	185.08	1038.61	0.715	0.396	0.353	0.252	1.248	1.532	-1.055	0.522	18.1256	2019-04-02	ENF214	1	Field	CO
Pal19D	1123321	39.525	40.9	0.00059	258.092	41.41	-5.84	129.356	495.617	1.095	0.58	0.2	0.219	1.797	0.822	0.019	0.159	20.2961	2019-03-28	ENF214	1	Field	CO
Pal19D	1123320	37.317	40.95	0.00013	146.735	79.805	-6.08	37.4644	134.498	0.915	0.619	0.199	0.182	1.901	0.88	-0.295	0.415	20.3033	2019-03-28	ENF214	1	Field	CO
Pal19D	1117310	65.518	29.96	0.00114	144.093	41.838	-3.58	162.032	777.693	1.016	0.463	0.266	0.27	3.271	0.537	0.358	0.105	16.4272	2019-03-22	ENF214	1	Field	CO
Pal19D	1117308	65.193	30.14	0.00125	171.467	42.758	-3.21	179.064	900.273	1.048	0.442	0.273	0.286	1.316	1.03	-0.571	0.541	16.4378	2019-03-22	ENF214	1	Field	CO
Pal19D	1116000	52.487	34.35	0.00146	53.765	63.131	-1.5	83.3027	647.263	6.606	0.286	0.094	0.62	1.421	0.503	-0.338	0.835	17.3994	2019-03-21	ENF214	1	Field	CO
Pal19D	1115999	52.193	34.5	0.00141	189.541	53.199	-3.22	227.138	1090.18	1.392	0.463	0.225	0.313	1.102	2.089	-0.902	-0.187	17.4067	2019-03-21	ENF214	1	Field	CO
Pal19D	1127994	70.419	28.86	0.00109	135.789	16.626	-2.47	138.856	662.163	0.807	0.466	0.296	0.239	2.498	0.869	-0.068	0.199	16.0806	2019-04-04	ENF226	1	Field	CO
Pal19D	1127993	70.581	28.98	0.00136	140.823	18.282	-2.45	168.164	805.382	0.856	0.464	0.289	0.247	3.858	0.767	0.539	-0.306	16.0881	2019-04-04	ENF226	1	Field	CO
Pal19D	1125947	72.771	28	0.0006	177.866	25.465	-4.15	103.196	431.872	0.414	0.531	0.331	0.137	1.737	1.925	-0.445	-0.48	15.8558	2019-04-02	ENF226	1	Field	CO
Pal19D	1125946	72.904	27.96	0.00111	138.678	10.955	-4.01	119.02	513.572	0.547	0.515	0.314	0.172	2.96	0.67	0.363	-0.032	15.8647	2019-04-02	ENF226	1	Field	CO
Pal19D	1123468	52.708	36.85	0.0008	183.677	24.487	-5.43	165.864	750.686	1.507	0.491	0.203	0.306	1.783	0.99	-0.376	0.386	17.1225	2019-03-27	ENF226	1	Field	CO
Pal19D	1123467	53.399	36.81	0.0016	195.522	36.714	-3.74	239.115	1186.09	1.665	0.448	0.207	0.345	1.598	1.337	-0.661	0.324	17.1303	2019-03-27	ENF226	1	Field	CO
Pal19D	1117558	74.174	27.33	0.00086	139.201	25.295	-4.22	111.11	472.106	0.591	0.523	0.3	0.177	1.516	-0.069	-0.867	1.937	14.6692	2019-03-22	ENF226	1	Field	CO
Pal19D	1117557	73.705	27.45	0.00079	147.292	33.347	-4.5	87.9935	383.414	0.703	0.51	0.288	0.202	1.699	0.796	0.338	-0.134	14.6931	2019-03-22	ENF226	1	Field	CO
Pal19D	1116147	63.063	31.89	0.00134	179.236	39.508	-4.04	245.611	1357.72	1.39	0.402	0.25	0.348	2.411	0.838	0.014	0.147	15.2144	2019-03-21	ENF226	1	Field	CO
Pal19D	1116146	66.43	32.01	0.00183	136.469	10.626	-3.66	186.101	900.996	1.448	0.459	0.221	0.32	2.648	4.774	0.31	-4.084	15.2269	2019-03-21	ENF226	1	Field	CO
Pal19D	1127915	66.098	32.07	0.00085	129.738	34.037	-5.11	111.07	518.534	1.159	0.476	0.243	0.281	2	0.604	0.026	0.37	16.6731	2019-04-04	ENF228	1	Field	CO
Pal19D	1127913	64.775	32	0.00099	150.997	8.126	-5.53	103.075	433.818	0.778	0.528	0.265	0.206	2.216	1.044	-0.1	0.056	16.6814	2019-04-04	ENF228	1	Field	CO
Pal19D	1125834	56.157	35.4	0.00118	160.948	12.094	-6.97	214.638	1067.06	1.079	0.447	0.266	0.287	4.525	0.415	0.345	0.24	17.2342	2019-04-02	ENF228	1	Field	CO
Pal19D	1125832	57.971	35.31	0.00127	170.237	11.977	-3.68	216.993	1000.43	1.093	0.482	0.248	0.271	-1.971	0.362	3.915	-3.277	17.2408	2019-04-02	ENF228	1	Field	CO
Pal19D	1123405	46.983	37	0.00114	105.701	18.078	-4.89	114.579	773.92	8.002	0.329	0.075	0.596	1.438	0.464	-0.448	0.984	17.8592	2019-03-27	ENF228	1	Field	CO
Pal19D	1123404	48.27	36.75	0.00072	199.496	72.887	-5.46	120.231	524.911	1.145	0.509	0.229	0.262	1.532	1.383	-0.604	0.222	17.8658	2019-03-27	ENF228	1	Field	CO
Pal19D	1117470	65.125	31.2	0.00132	138.49	22.564	-3.99	199.131	1063.73	1.834	0.416	0.206	0.378	1.632	1.089	-0.269	0.181	15.4867	2019-03-22	ENF228	1	Field	CO
Pal19D	1117468	65.057	31.26	0.00115	174.672	46.605	-4.37	152.095	684.187	1.054	0.494	0.246	0.26	2.647	0.675	0.472	-0.147	15.4936	2019-03-22	ENF228	1	Field	CO
Pal19D	1116086	51.718	36.21	0.00168	171.339	20.66	-1.82	312.366	1896.58	3.82	0.366	0.132	0.503	2.006	1.039	-0.374	0.335	16.1958	2019-03-21	ENF228	1	Field	CO
Pal19D	1116085	52.388	37.2	0.00169	147.167	17.025	-6.83	242.975	1377.41	1.656	0.392	0.229	0.379	0.277	5.357	-5.901	1.544	16.2131	2019-03-21	ENF228	1	Field	CO
Pal19D	1127805	54.282	33.47	0.00043	187.642	23.02	-6.57	94.2011	352.417	0.539	0.594	0.264	0.142	1.901	1.398	-0.182	-0.216	17.5394	2019-04-04	ENF234	1	Field	CO
Pal19D	1127803	53.921	33.21	0.00023	137.162	47.679	-6.04	23.7254	95.168	0.93	0.554	0.231	0.215	1.162	1.224	-0.428	0.204	17.5469	2019-04-04	ENF234	1	Field	CO
Pal19D	1125717	58.323	32.93	0.00108	185.195	31.109	-5.04	135.548	822.998	2.044	0.366	0.208	0.425	1.059	0.669	-0.276	0.607	17.8428	2019-04-02	ENF234	1	Field	CO
Pal19D	1125715	58.125	32.93	0.00093	168.971	32.838	-4.62	133.1	596.326	0.616	0.496	0.312	0.192	2.149	1.075	-0.035	-0.039	17.85	2019-04-02	ENF234	1	Field	CO
Pal19D	1123343	40.504	39.63	0.00024	247.301	68.702	-3.87	52.2021	195.294	1.121	0.594	0.191	0.214	1.583	1.15	-0.24	0.09	20.1033	2019-03-28	ENF234	1	Field	CO
Pal19D	1123342	41.435	39.79	0.00158	221.533	23.545	-3.39	194.995	1003.06	1.606	0.432	0.218	0.35	1.903	0.565	-0.272	0.707	20.1125	2019-03-28	ENF234	1	Field	CO
Pal19D	1117360	63.193	30.59	0.00076	169.875	23.476	-5.54	113.079	485.108	0.673	0.518	0.288	0.194	1.827	0.818	0.014	0.168	16.2558	2019-03-22	ENF234	1	Field	CO
Pal19D	1117358	63.731	30.59	0.00072	184.149	32.044	-4.2	88.081	359.808	0.817	0.544	0.251	0.205	1.197	1.138	-0.22	0.082	16.2633	2019-03-22	ENF234	1	Field	CO
Pal19D	1116022	49.027	34.95	0.00112	185.384	12.428	-6.2	193.516	884.845	1.069	0.486	0.248	0.266	2.036	0.907	-0.02	0.113	17.1456	2019-03-21	ENF234	1	Field	CO
Pal19D	1116021	52.395	34.9	0.0016	174.977	35.208	-3.04	184.204	905.626	1.098	0.452	0.261	0.287	1.474	1.061	-0.13	0.069	17.1553	2019-03-21	ENF234	1	Field	CO
Pal19D	1128259	72.446	27.6	0.0012	147.513	50.993	-0.74	172.65	873.957	1.13	0.439	0.264	0.298	2.598	0.737	0.121	0.141	16.0169	2019-04-04	ENF235	1	Field	CO
Pal19D	1128257	72.405	27.76	0.00076	156.775	14.95	-3.33	147.412	699.96	0.449	0.468	0.367	0.165	3.964	0.585	0.342	0.073	16.0242	2019-04-04	ENF235	1	Field	CO
Pal19D	1125960	73.105	26.63	0.00134	120.528	25.259	-1.17	120.292	578.603	0.968	0.462	0.273	0.264	2.542	0.87	0.46	-0.33	15.7733	2019-04-02	ENF235	1	Field	CO
Pal19D	1125959	73.185	26.85	0.00118	134.32	26	-2.52	133.179	603.987	0.795	0.49	0.284	0.226	4.445	0.418	0.636	-0.054	15.7811	2019-04-02	ENF235	1	Field	CO
Pal19D	1123476	51.814	36.47	0.00154	220.59	29.218	-2.84	200.518	1010.42	1.158	0.441	0.259	0.3	2.3	0.788	-0.077	0.289	17.0503	2019-03-27	ENF235	1	Field	CO
Pal19D	1123475	52.404	36.74	0.00177	187.882	49.241	-2.93	184.232	926.255	1.414	0.442	0.231	0.327	2.16	0.848	-0.084	0.236	17.0606	2019-03-27	ENF235	1	Field	CO
Pal19D	1117566	73.285	27.96	0.00065	128.815	59.701	-5.33	70.9686	285.703	0.704	0.552	0.263	0.185	2.126	0.522	0.207	0.271	14.6031	2019-03-22	ENF235	1	Field	CO
Pal19D	1117565	73.6	27.88	0.00078	135.798	39.508	-4.45	80.0405	325.765	0.672	0.546	0.271	0.183	2.072	0.742	0.247	0.011	14.6106	2019-03-22	ENF235	1	Field	CO
Pal19D	1116155	65.982	30.68	0.00134	91.14	97.206	-2.05	98.7698	359.817	1.165	0.61	0.18	0.21	4.75	0.534	0.522	-0.056	15.1011	2019-03-21	ENF235	1	Field	CO
Pal19D	1116154	65.291	30.68	0.0012	146.436	51.13	-4.25	172.637	892.183	0.881	0.43	0.303	0.267	2.08	0.905	-0.168	0.263	15.1181	2019-03-21	ENF235	1	Field	CO
Pal19D	1127592	53.432	32.45	0.00132	139.096	7.648	-5.55	262.7	1769.03	1.252	0.33	0.298	0.373	1.516	0.95	-0.408	0.459	18.4094	2019-04-04	ENF25	1	Field	CO
Pal19D	1127590	51.561	32.53	0.00174	147.672	28.699	-2.88	315.544	2009.19	1.702	0.349	0.241	0.41	0.869	3.381	-0.785	-1.596	18.4156	2019-04-04	ENF25	1	Field	CO
Pal19D	1125499	55.772	35.44	0.00158	169.249	17.826	-5.07	280.189	1869.8	3.378	0.333	0.152	0.515	1.42	0.946	-0.468	0.522	18.7872	2019-04-02	ENF25	1	Field	CO
Pal19D	1125497	57.992	35.21	0.00096	182.267	28.286	-5.16	163.959	728.706	1.037	0.5	0.246	0.255	3.105	1.143	0.424	-0.567	18.7944	2019-04-02	ENF25	1	Field	CO
Pal19D	1123730	44.915	38.74	0.00142	193.115	53.87	-5.51	263.073	1432.86	1.205	0.408	0.269	0.324	1.003	0.795	-4.676	4.881	20.3956	2019-03-28	ENF25	1	Field	CO
Pal19D	1123729	43.984	38.73	0.0007	204.817	74.781	-5.5	134.181	570.135	1.058	0.523	0.232	0.245	1.867	1.199	-0.16	-0.039	20.4025	2019-03-28	ENF25	1	Field	CO
Pal19D	1117152	61.193	29.86	0.00062	153.875	23.332	-6.67	147.213	690.171	0.668	0.474	0.315	0.211	1.739	0.923	-0.169	0.246	17.1378	2019-03-22	ENF25	1	Field	CO
Pal19D	1117150	61.366	29.76	0.00062	151.835	28.88	-5.63	91.8122	390.109	0.908	0.523	0.25	0.227	1.661	0.794	0.126	0.08	17.1439	2019-03-22	ENF25	1	Field	CO
Pal19D	1116216	65.137	31.24	0.00069	185.679	47.963	-4.77	115.3	512.444	1.246	0.5	0.222	0.277	1.123	1.945	-0.612	-0.332	19.9364	2019-03-21	ENF25	1	Field	CO
Pal19D	1116215	58.737	31.25	0.0008	183.831	52.829	-3.5	116.646	545.711	1.366	0.475	0.222	0.303	2.124	0.576	0.03	0.394	19.9456	2019-03-21	ENF25	1	Field	CO
Pal19D	1127838	59.18	34.09	0.0006	173.841	49.772	-5.56	106.156	430.479	0.901	0.548	0.238	0.214	1.81	1.228	-0.233	0.005	17.0925	2019-04-04	ENF29	1	Field	CO
Pal19D	1127836	59.226	34.18	0.00176	139.143	41.166	-0.17	257.71	1928.25	4.102	0.297	0.138	0.565	2.701	0.71	-0.128	0.418	17.1031	2019-04-04	ENF29	1	Field	CO
Pal19D	1125747	55.624	33.83	0.001	191.914	5.981	-6.16	148.479	744.817	1.069	0.443	0.269	0.288	1.403	0.824	-0.259	0.435	17.6978	2019-04-02	ENF29	1	Field	CO
Pal19D	1125745	56.051	33.7	0.00088	188.313	29.661	-4.95	116.612	527.774	1.098	0.491	0.243	0.266	1.136	1.027	-0.66	0.633	17.7058	2019-04-02	ENF29	1	Field	CO
Pal19D	1123359	44.158	39.77	0.00138	209.385	35.419	-3.41	257.274	1541.02	1.938	0.371	0.214	0.415	3.428	0.576	0.313	0.111	19.9442	2019-03-27	ENF29	1	Field	CO
Pal19D	1123358	43.407	39.96	0.00187	107.881	31.689	-3.21	144.117	1374.51	6.414	0.233	0.103	0.663	1.755	0.832	-0.123	0.292	19.9547	2019-03-27	ENF29	1	Field	CO
Pal19D	1117392	63.396	30.7	0.0008	188.486	16.591	-4.86	141.334	631.945	0.793	0.497	0.281	0.223	1.337	1.123	-0.327	0.204	15.9908	2019-03-22	ENF29	1	Field	CO
Pal19D	1117390	62.754	30.75	0.0008	161.087	22.388	-5.12	112.448	479.623	0.602	0.521	0.299	0.18	2.43	0.751	0.238	0.011	15.9975	2019-03-22	ENF29	1	Field	CO
Pal19D	1116038	55.772	34.42	0.00158	166.965	4.504	-4.31	304.012	2004.7	0.969	0.337	0.337	0.326	2.463	0.774	0.108	0.119	16.9094	2019-03-21	ENF29	1	Field	CO
Pal19D	1116037	57.786	34.63	0.00108	170.399	31.787	-2.34	194.697	863.594	1.56	0.501	0.195	0.304	1.872	1.07	-0.097	0.027	16.9161	2019-03-21	ENF29	1	Field	CO
Pal19D	1127899	61.301	30.16	0.00053	156.719	52.265	-6.63	88.5522	367.818	0.498	0.535	0.311	0.155	3.039	0.719	0.287	-0.006	16.7778	2019-04-04	ENF41	1	Field	CO
Pal19D	1127898	61.916	30.08	0.00084	151.421	40.837	-5.28	113.933	496.438	0.474	0.51	0.333	0.158	1.897	5.351	0.347	-4.698	16.7844	2019-04-04	ENF41	1	Field	CO
Pal19D	1125814	60.545	34.18	0.00096	172.472	82.856	-7.51	177.802	790.232	0.823	0.5	0.274	0.226	2.69	0.792	0.065	0.143	17.3422	2019-04-02	ENF41	1	Field	CO
Pal19D	1125812	61.645	34.12	0.00103	200.278	87.649	-7.45	170.218	801.403	0.59	0.472	0.332	0.196	2.063	1.348	-0.396	0.048	17.3486	2019-04-02	ENF41	1	Field	CO
Pal19D	1123395	50.247	36.27	0.0014	216.338	20.955	-3.64	251.832	1399.07	2.422	0.4	0.175	0.425	6.908	-0.149	0.19	0.959	19.6094	2019-03-27	ENF41	1	Field	CO
Pal19D	1123394	49.937	36.41	0.00162	183.675	32.153	-4.74	224.958	1210.43	1.243	0.413	0.262	0.325	3.79	1.19	0.269	-0.459	19.6164	2019-03-27	ENF41	1	Field	CO
Pal19D	1117452	62.26	31.41	0.00078	174.24	35.537	-6.36	103.552	435	0.802	0.529	0.261	0.21	2.953	0.706	0.173	0.121	15.6758	2019-03-22	ENF41	1	Field	CO
Pal19D	1117451	62.438	31.26	0.00082	167.744	56.611	-5.55	112.575	466.727	0.544	0.536	0.3	0.163	10.581	0.676	1.436	-1.112	15.6856	2019-03-22	ENF41	1	Field	CO
Pal19D	1116075	55.232	34.64	0.00099	179.107	53.326	-6.65	187.883	899.822	1.208	0.464	0.243	0.293	2.215	0.778	-0.063	0.285	16.5094	2019-03-21	ENF41	1	Field	CO
Pal19D	1116074	55.668	34.56	0.00187	173.053	48.879	-5.63	333.387	1929.32	1.579	0.384	0.239	0.377	2.706	0.907	0.115	-0.022	16.5178	2019-03-21	ENF41	1	Field	CO
Pal19D	1127878	59.585	32.09	0.00087	179.02	39.52	-4.02	160.668	779.565	0.803	0.458	0.301	0.242	3.748	0.483	0.375	0.142	16.9114	2019-04-04	ENF45	1	Field	CO
Pal19D	1127876	59.871	32.09	0.00125	160.402	6.093	-4.98	202.334	1008.14	0.839	0.446	0.301	0.253	1.979	0.861	-0.019	0.158	16.9211	2019-04-04	ENF45	1	Field	CO
Pal19D	1125783	59.196	34.3	0.00107	194.067	28.955	-3.66	257.021	1322.12	0.936	0.432	0.293	0.275	2.726	0.825	0.03	0.145	17.4936	2019-04-02	ENF45	1	Field	CO
Pal19D	1125781	58.763	34.37	0.00138	159.951	33.164	2.18	270.338	1793.29	3.424	0.335	0.15	0.515	2.178	1.238	-0.139	-0.099	17.5008	2019-04-02	ENF45	1	Field	CO
Pal19D	1123379	46.789	39.65	0.00076	219.093	33.285	-4.4	201.292	951.734	1.866	0.47	0.185	0.345	1.867	0.894	-0.1	0.205	19.7633	2019-03-27	ENF45	1	Field	CO
Pal19D	1123378	47.677	39.72	0.00131	250.427	39.539	-2.62	241.687	1133.09	1.848	0.474	0.185	0.341	0.619	2.158	-2.088	0.929	19.7711	2019-03-27	ENF45	1	Field	CO
Pal19D	1117423	65.192	30.51	0.00097	137.917	19.984	-6.66	174.484	835.65	0.888	0.464	0.284	0.252	-0.333	-3.513	5.987	-1.473	15.8258	2019-03-22	ENF45	1	Field	CO
Pal19D	1117421	65.674	30.5	0.00117	144.355	17.107	-5.27	155.928	830.952	1.306	0.417	0.253	0.33	1.019	0.937	-0.805	0.868	15.8325	2019-03-22	ENF45	1	Field	CO
Pal19D	1116058	56.423	33.93	0.0009	154.359	37.93	-6.94	193.063	957.652	0.913	0.448	0.288	0.263	2.589	0.444	0.269	0.286	16.6886	2019-03-21	ENF45	1	Field	CO
Pal19D	1116057	57.096	33.99	0.00106	169.785	17.25	-6.06	162.114	748.969	1.257	0.481	0.23	0.289	1.713	0.828	0.093	0.079	16.6956	2019-03-21	ENF45	1	Field	CO
Pal19D	1127954	66.222	30.12	0.00069	178.428	33.17	-5.42	125.861	515.086	0.534	0.543	0.298	0.159	2.551	0.852	0.111	0.037	16.41	2019-04-04	ENF59	1	Field	CO
Pal19D	1127953	64.834	30.55	0.00078	166.549	16.047	-5.8	109.953	482.885	0.64	0.506	0.301	0.193	2.382	0.802	-0.054	0.252	16.4836	2019-04-04	ENF59	1	Field	CO
Pal19D	1125877	66.307	30.71	0.00092	153.916	22.237	-6.72	160.764	735.087	0.594	0.486	0.322	0.192	1.562	1.398	-0.475	0.077	16.5286	2019-04-02	ENF59	1	Field	CO
Pal19D	1125875	66.665	30.76	0.00132	156.369	20.754	-4.61	136.35	664.472	0.773	0.456	0.307	0.237	1.408	0.618	-0.307	0.69	16.5353	2019-04-02	ENF59	1	Field	CO
Pal19D	1123428	50.226	38.45	0.00119	221.378	56.02	-2.45	195.257	939.185	1.344	0.462	0.229	0.308	1.568	0.356	-0.53	1.175	17.6144	2019-03-27	ENF59	1	Field	CO
Pal19D	1123427	49.26	38.48	0.00156	147.81	40.597	-3.08	156.931	1013.77	5.394	0.344	0.103	0.554	3.621	0.303	0.397	0.3	17.6225	2019-03-27	ENF59	1	Field	CO
Pal19D	1117512	69.249	30.07	0.00114	134.117	42.333	-5.6	149.845	690.849	0.608	0.482	0.322	0.196	2.791	0.869	0.248	-0.117	15.3033	2019-03-22	ENF59	1	Field	CO
Pal19D	1117510	68.664	30.11	0.0009	187.617	55.824	-3.83	162.434	713.367	0.63	0.506	0.303	0.191	1.316	1.546	-0.701	0.155	15.3122	2019-03-22	ENF59	1	Field	CO
Pal19D	1116107	56.872	33.97	0.00128	168.885	37.093	-7.26	211.824	1191.69	0.622	0.395	0.373	0.232	3.749	0.59	0.429	-0.018	15.8281	2019-03-21	ENF59	1	Field	CO
Pal19D	1116106	56.404	33.96	0.00107	175.453	11.755	-6.21	215.366	1082.78	0.733	0.442	0.322	0.236	2.828	0.768	0.015	0.217	15.8544	2019-03-21	ENF59	1	Field	CO
Pal19D	1127970	68.858	30.09	0.00132	158.168	31.656	-2.06	210.18	1188.46	0.965	0.393	0.309	0.298	2.928	0.467	0.212	0.32	16.2775	2019-04-04	ENF61	1	Field	CO
Pal19D	1127969	67.782	30.23	0.00139	118.596	27.994	-3.02	166.452	1078.41	0.815	0.343	0.362	0.295	1.813	0.798	-0.126	0.329	16.2856	2019-04-04	ENF61	1	Field	CO
Pal19D	1125905	70.636	29.77	0.0008	155.468	30.809	-6.04	127.657	540.345	0.536	0.525	0.309	0.166	2.662	0.806	0.21	-0.016	16.205	2019-04-02	ENF61	1	Field	CO
Pal19D	1125904	69.954	29.81	0.00089	141.773	12.21	-5.3	124.635	546.287	0.611	0.507	0.306	0.187	2.736	0.691	0.111	0.198	16.2161	2019-04-02	ENF61	1	Field	CO
Pal19D	1123444	49.24	38.18	0.00137	210.138	16.016	-7.25	275.289	1544.83	1.557	0.396	0.236	0.368	1.861	0.793	-0.461	0.668	17.4328	2019-03-27	ENF61	1	Field	CO
Pal19D	1123443	49.418	38.27	0.0011	183.425	55.868	-4.9	166.291	803.336	1.394	0.46	0.225	0.314	2.259	0.734	0.028	0.238	17.4406	2019-03-27	ENF61	1	Field	CO
Pal19D	1117534	70.466	29.3	0.00085	128.326	33.477	-4.93	116.09	516.989	0.609	0.499	0.311	0.19	2.834	0.715	0.108	0.177	15.1711	2019-03-22	ENF61	1	Field	CO
Pal19D	1117533	70.194	29.38	0.00091	148.096	27.818	-3.78	121.764	530.561	0.667	0.51	0.294	0.196	1.766	0.944	0.045	0.011	15.1772	2019-03-22	ENF61	1	Field	CO
Pal19D	1116123	59.349	34.19	0.00126	172.967	17.986	-6.58	233.623	1281.88	1.147	0.405	0.277	0.318	2.187	0.735	0.132	0.133	15.5231	2019-03-21	ENF61	1	Field	CO
Pal19D	1116122	58.481	34.08	0.00147	150.829	38.933	-5.41	215.628	1079.22	1.033	0.444	0.273	0.283	2.053	1.027	-0.229	0.201	15.53	2019-03-21	ENF61	1	Field	CO
Pal19D	1127753	53.133	35.51	0.00153	175.035	6.02	-2.28	293.328	1519.44	1.406	0.429	0.237	0.334	3.593	0.613	0.329	0.058	17.7553	2019-04-04	ENF62	1	Field	CO
Pal19D	1127752	54.806	35.54	0.00182	175.943	20.698	-4.93	294.446	1959.06	1.15	0.334	0.31	0.356	1.964	0.666	-0.062	0.396	17.7619	2019-04-04	ENF62	1	Field	CO
Pal19D	1125667	53.128	35.57	0.00062	212.422	65.231	-3.28	109.123	436.144	1.007	0.556	0.221	0.223	1.664	1.046	-0.078	0.032	18.1572	2019-04-02	ENF62	1	Field	CO
Pal19D	1125665	52.894	35.37	0.0011	168.721	62.402	-3.77	143.348	704.758	1.824	0.452	0.194	0.354	1.072	0.94	-0.65	0.71	18.1686	2019-04-02	ENF62	1	Field	CO
Pal19D	1123317	39.206	40.46	0.00072	66.322	38.334	-3.51	99.2165	914.859	11.317	0.241	0.062	0.698	2.625	0.142	0.159	0.699	20.33	2019-03-28	ENF62	1	Field	CO
Pal19D	1123316	40.667	40.19	0.00047	206.162	51.21	-3.98	92.5197	358.187	1.326	0.574	0.183	0.243	3.886	0.625	0.28	0.095	20.3381	2019-03-28	ENF62	1	Field	CO
Pal19D	1117302	63.978	30.39	0.00113	141.376	35.789	-4.82	127.637	595.876	0.612	0.476	0.325	0.199	2.447	0.54	0.209	0.251	16.46	2019-03-22	ENF62	1	Field	CO
Pal19D	1117300	65.607	30.51	0.00091	146.628	28.76	-3.99	129.503	594.595	0.701	0.484	0.303	0.213	2.896	0.828	0.27	-0.098	16.4689	2019-03-22	ENF62	1	Field	CO
Pal19D	1115996	50.645	35.28	0.00171	181.605	38.381	-0.3	330.575	2117.03	2.934	0.347	0.166	0.487	2.068	0.869	-0.059	0.189	17.4328	2019-03-21	ENF62	1	Field	CO
Pal19D	1115995	50.912	35.38	0.00194	168.651	13.822	-0.32	266.09	1615.61	2.288	0.366	0.193	0.441	2.068	0.94	-0.126	0.186	17.44	2019-03-21	ENF62	1	Field	CO
Pal19D	1127758	55.747	35.04	2e-05	56.872	99.786	-3.61	0	0	4.75	0.45	0.096	0.455	1.03	0.059	0.855	0.086	17.7389	2019-04-04	ENF8	1	Field	CO
Pal19D	1127755	54.778	35.31	3e-05	-165.604	91.99	-2.98	0.273749	1.27	3.784	0.479	0.109	0.412	-1.443	-0.632	1.465	0.167	17.7456	2019-04-04	ENF8	1	Field	CO
Pal19D	1125671	55.22	35.18	-6e-05	-41.887	106.107	-3.15	0.100989	0.49	4.461	0.458	0.099	0.443	-0.407	-0.503	2.437	-0.934	18.1325	2019-04-02	ENF8	1	Field	CO
Pal19D	1125669	54.677	35.38	-0.00019	1523.8	89.374	-2.57	0	0	3.99	0.432	0.114	0.454	0.423	1.064	0.187	-0.251	18.1386	2019-04-02	ENF8	1	Field	CO
Pal19D	1123319	38.216	40.97	0.00037	701.607	41.773	-3.36	29.2943	346.268	11.565	0.188	0.065	0.747	-0.363	-1.872	1.99	0.881	20.3117	2019-03-28	ENF8	1	Field	CO
Pal19D	1123318	38.973	40.67	0.00026	-1073.09	39.118	-2.48	39.9528	307.211	9.076	0.289	0.071	0.641	0.185	1.589	-1.335	0.746	20.3183	2019-03-28	ENF8	1	Field	CO
Pal19D	1117306	65.055	30.25	-0.00771	0.307	91.714	-2.96	0.174267	1.139	6.595	0.34	0.087	0.573	-1.273	-0.349	1.503	-0.155	16.4447	2019-03-22	ENF8	1	Field	CO
Pal19D	1117304	64.579	30.37	0.00017	745.647	67.82	-2.7	0	0	4.992	0.41	0.098	0.491	-0.946	-0.604	1.534	0.069	16.4503	2019-03-22	ENF8	1	Field	CO
Pal19D	1115998	53.707	34.71	0.00035	1883.43	73.495	-2.26	0	0	2.74	0.451	0.147	0.402	0.989	0.596	0.387	0.018	17.4161	2019-03-21	ENF8	1	Field	CO
Pal19D	1115997	52.759	34.98	7e-05	-207.188	72.583	-2.13	0	0	4.169	0.447	0.107	0.446	-0.874	-0.707	1.538	0.169	17.4225	2019-03-21	ENF8	1	Field	CO
Pal19D	1127750	54.767	35.77	0.00184	193.921	70.314	-3.7	253.842	1855.57	3.181	0.304	0.166	0.529	1.959	0.582	-0.114	0.532	17.7978	2019-04-04	G13595	1	Field	CO
Pal19D	1127748	55.677	35.84	0.00193	177.984	66.594	-2.43	232.79	1473.82	1.704	0.351	0.24	0.409	1.433	0.854	-0.081	0.227	17.8053	2019-04-04	G13595	1	Field	CO
Pal19D	1125663	53.447	35.06	0.00106	175.11	12.711	-6.17	183.105	886.494	0.901	0.459	0.284	0.256	1.644	0.862	-0.095	0.233	18.1778	2019-04-02	G13595	1	Field	CO
Pal19D	1125661	54.99	34.94	0.00061	185.968	65.431	-4.04	93.6795	450.599	1.544	0.462	0.212	0.327	1.135	1.133	-0.446	0.313	18.1872	2019-04-02	G13595	1	Field	CO
Pal19D	1123803	48.18	35.34	0.00069	173.147	53.902	-2.11	102.624	468.284	0.789	0.487	0.287	0.226	2.686	0.989	0.039	-0.028	19.5658	2019-03-27	G13595	1	Field	CO
Pal19D	1123802	48.771	35.98	0.00042	235.512	32.007	-4.31	68.2191	281.258	0.946	0.539	0.237	0.224	2.794	0.896	0.208	-0.104	19.5864	2019-03-27	G13595	1	Field	CO
Pal19D	1117299	65.114	30.36	0.00085	157.909	65.891	-4.42	91.196	417.851	0.765	0.485	0.292	0.223	1.37	0.954	-0.024	0.07	16.4808	2019-03-22	G13595	1	Field	CO
Pal19D	1117298	66.039	30.31	0.00076	188.796	49.62	-4.12	127.481	559.862	0.725	0.506	0.287	0.208	3.682	0.585	0.296	0.119	16.4892	2019-03-22	G13595	1	Field	CO
Pal19D	1115994	50.411	36.1	0.00086	193.686	48.203	-3.33	161.707	742.455	0.992	0.484	0.259	0.257	2.914	0.862	0.071	0.067	17.4708	2019-03-21	G13595	1	Field	CO
Pal19D	1115993	54.501	36.15	0.00138	204.901	51.79	-4.68	210.164	1106.71	1.169	0.422	0.266	0.311	2.418	0.892	-0.161	0.269	17.48	2019-03-21	G13595	1	Field	CO
Pal19D	1127962	66.499	30.83	0.00093	153.967	23.888	-3.94	158.036	753.63	1.027	0.466	0.263	0.27	1.687	0.843	-0.221	0.378	16.3444	2019-04-04	G19833	1	Field	CO
Pal19D	1127961	67.011	30.87	0.00107	159.193	14.616	-3.58	171.778	833.467	0.795	0.458	0.302	0.24	1.821	0.772	-0.121	0.35	16.3522	2019-04-04	G19833	1	Field	CO
Pal19D	1125892	65.877	30.63	0.00124	134.947	18.548	-5.35	113.594	494.963	0.647	0.51	0.298	0.193	1.844	0.986	-0.137	0.15	16.4553	2019-04-02	G19833	1	Field	CO
Pal19D	1125890	66.368	30.53	0.00056	159.955	24.781	-6.34	91.9903	390.12	0.54	0.524	0.309	0.167	1.786	0.979	0.021	0	16.4647	2019-04-02	G19833	1	Field	CO
Pal19D	1123436	47.778	38.94	0.0011	223.688	46.781	-7.61	254.424	1205.52	1.757	0.469	0.193	0.339	1.374	0.835	-0.265	0.43	17.5306	2019-03-27	G19833	1	Field	CO
Pal19D	1123435	48.685	38.89	0.0016	206.033	27.852	-2.11	229.419	1460.8	1.587	0.349	0.252	0.4	0.886	1.301	-0.514	0.212	17.5411	2019-03-27	G19833	1	Field	CO
Pal19D	1117526	69.161	29.35	0.00079	175.48	25.891	-4.36	121.327	540.312	0.932	0.499	0.259	0.242	1.215	1.181	-0.092	-0.09	15.2356	2019-03-22	G19833	1	Field	CO
Pal19D	1117524	69.76	29.4	0.00076	164.962	32.779	-4.35	98.3964	439.957	0.51	0.497	0.333	0.17	2.434	0.955	-0.037	0.082	15.2422	2019-03-22	G19833	1	Field	CO
Pal19D	1116115	57.414	33.61	0.00142	172.386	21.686	-5.3	207.642	1139.33	0.654	0.405	0.36	0.235	2.382	0.749	-0.004	0.254	15.6394	2019-03-21	G19833	1	Field	CO
Pal19D	1116114	57.266	33.76	0.00113	163.837	45.937	-5.69	141.56	759.851	0.833	0.414	0.319	0.266	1.645	0.958	-0.13	0.172	15.6594	2019-03-21	G19833	1	Field	CO
Pal19D	1127633	47.373	33.6	0.00073	175.879	41.359	-7.83	120.638	520.554	0.787	0.515	0.272	0.214	-6.12	-0.274	1.399	-0.125	18.2256	2019-04-04	MAC104	1	Field	CO
Pal19D	1127631	49.274	33.31	0.00089	161.625	40.552	-6.37	139.033	619.161	0.994	0.499	0.251	0.25	1.555	1.71	-0.595	-0.115	18.2342	2019-04-04	MAC104	1	Field	CO
Pal19D	1125560	57.464	33.13	0.00153	154.083	30.27	-4.24	284.456	1775.63	1.667	0.356	0.241	0.402	2.694	0.945	-0.209	0.263	18.6158	2019-04-02	MAC104	1	Field	CO
Pal19D	1125558	58.759	33.39	0.00162	167.141	42.101	-1.85	266.388	1570.22	1.399	0.377	0.26	0.363	3.576	0.935	0.437	-0.372	18.6225	2019-04-02	MAC104	1	Field	CO
Pal19D	1123752	40.944	40.03	0.00119	203.756	27.114	-4.49	255.504	1299.28	1.788	0.437	0.202	0.361	2.669	0.832	0.017	0.151	20.1289	2019-03-28	MAC104	1	Field	CO
Pal19D	1123751	41.976	40.11	0.00062	220.047	53.065	-4.45	107.956	475.054	0.777	0.505	0.279	0.217	2.754	1.005	-0.14	0.135	20.1367	2019-03-28	MAC104	1	Field	CO
Pal19D	1117198	65.616	30.72	0.00104	149.246	39.88	-3.24	165.773	799.1	1.128	0.461	0.253	0.286	2.148	0.963	0.011	0.026	16.9392	2019-03-22	MAC104	1	Field	CO
Pal19D	1117197	66.396	30.72	0.0011	145.636	57.715	-5.29	137.246	654.485	1.014	0.466	0.265	0.269	1.284	1.277	-0.463	0.187	16.9461	2019-03-22	MAC104	1	Field	CO
Pal19D	1115929	53.223	33.41	0.00118	162.211	12.265	-5.6	186.414	937.223	1.285	0.442	0.244	0.314	1.806	1.023	-0.313	0.29	18.0633	2019-03-21	MAC104	1	Field	CO
Pal19D	1115928	50.701	33.47	0.00196	148.394	16.815	-3.47	340.591	2365.21	1.329	0.32	0.292	0.388	1.475	1.473	-0.701	0.228	18.0708	2019-03-21	MAC104	1	Field	CO
Pal19D	1128247	69.004	28.6	0.00103	140.374	34.681	-4.23	135.074	613.833	0.666	0.489	0.307	0.204	3.284	0.657	0.362	-0.019	16.0661	2019-04-04	MAC110	1	Field	CO
Pal19D	1127995	69.711	28.72	0.00127	154.125	34.923	-3.33	132.947	640.864	0.686	0.461	0.319	0.219	2.561	0.782	0.2	0.018	16.0719	2019-04-04	MAC110	1	Field	CO
Pal19D	1125950	72.705	27.86	0.00095	156.542	36.194	-3.87	115.69	520.425	0.63	0.494	0.31	0.196	3.727	0.549	0.587	-0.135	15.8378	2019-04-02	MAC110	1	Field	CO
Pal19D	1125948	72.872	27.95	0.00094	155.086	45.194	-2.19	91.5794	394.399	0.861	0.516	0.26	0.224	-1.094	-1.137	2.267	-0.13	15.8458	2019-04-02	MAC110	1	Field	CO
Pal19D	1123470	50	36.89	0.00039	195.323	73.472	-4.9	48.3191	207.289	1.183	0.518	0.221	0.261	2.321	1.002	-0.159	0.157	17.1061	2019-03-27	MAC110	1	Field	CO
Pal19D	1123469	52.729	36.94	0.00094	201.765	67.721	-4.35	167.134	798.731	1.287	0.465	0.234	0.301	2.494	0.86	-0.111	0.251	17.1131	2019-03-27	MAC110	1	Field	CO
Pal19D	1117560	73.565	27.33	0.00059	161.492	49.462	-4.46	80.1779	327.524	0.693	0.544	0.269	0.187	1.961	0.572	0.37	0.059	14.6547	2019-03-22	MAC110	1	Field	CO
Pal19D	1117559	74.801	27.3	0.00075	155.643	50.372	-3.71	86.8242	362.674	0.739	0.532	0.269	0.199	1.413	1.112	-0.092	-0.019	14.6614	2019-03-22	MAC110	1	Field	CO
Pal19D	1116149	61.623	31.74	0.00078	182.21	18.195	-6.83	135.169	624.483	0.829	0.481	0.284	0.235	2.004	0.655	0.123	0.223	15.1939	2019-03-21	MAC110	1	Field	CO
Pal19D	1116148	61.428	31.75	0.00147	181.049	14.378	-4.82	241.227	1255.41	1.385	0.427	0.24	0.333	2.469	0.827	0.072	0.101	15.2025	2019-03-21	MAC110	1	Field	CO
Pal19D	1127972	68.229	29.84	0.00093	160.069	16.176	-5.17	141.256	723.275	0.645	0.434	0.344	0.222	4.058	0.586	0.28	0.135	16.2622	2019-04-04	MAC112	1	Field	CO
Pal19D	1127971	68.232	29.93	0.00121	157.019	9.939	-4.74	135.472	700.112	0.781	0.43	0.32	0.25	2.435	0.736	0.054	0.21	16.2692	2019-04-04	MAC112	1	Field	CO
Pal19D	1125909	71.003	29.38	0.00094	147.88	28.699	-5.43	149.655	701.616	0.524	0.474	0.345	0.181	2.615	0.848	0.057	0.095	16.1778	2019-04-02	MAC112	1	Field	CO
Pal19D	1125907	70.918	29.47	0.00079	177.866	30.259	-4.62	109.073	476.199	0.559	0.509	0.315	0.176	2.662	0.939	0.15	-0.089	16.1856	2019-04-02	MAC112	1	Field	CO
Pal19D	1123446	48.248	38.16	0.0012	206.004	44.733	-7.06	204.207	1057.79	1.218	0.429	0.257	0.313	3.44	0.698	0.533	-0.231	17.4014	2019-03-27	MAC112	1	Field	CO
Pal19D	1123445	49.974	38.11	0.0016	202.461	32.37	-6.96	228.541	1189.39	1.639	0.427	0.217	0.356	1.998	1.837	-0.12	-0.718	17.4081	2019-03-27	MAC112	1	Field	CO
Pal19D	1117536	69.78	28.97	0.00059	171.52	17.98	-4.94	118.199	526.38	0.59	0.499	0.315	0.186	2.995	0.563	0.328	0.11	15.1556	2019-03-22	MAC112	1	Field	CO
Pal19D	1117535	70.452	29.13	0.00081	161.133	32.315	-2.61	117.389	513.511	0.601	0.508	0.307	0.185	3.155	0.673	0.341	-0.013	15.1633	2019-03-22	MAC112	1	Field	CO
Pal19D	1116125	57.939	34.36	0.00127	180.715	36.156	-8.55	287.312	1538.48	0.909	0.415	0.306	0.278	12.875	0.156	0.876	-0.032	15.5064	2019-03-21	MAC112	1	Field	CO
Pal19D	1116124	58.757	34.24	0.00148	187.279	44.376	-5.99	276.742	1457.3	1.464	0.422	0.235	0.344	2.034	1.082	-0.142	0.06	15.5136	2019-03-21	MAC112	1	Field	CO
Pal19D	1127980	69.429	29.17	0.00063	189.724	14.315	-5.08	112.452	464.484	0.507	0.538	0.306	0.155	2.445	0.463	-0.123	0.66	16.1939	2019-04-04	MAC132	1	Field	CO
Pal19D	1127979	69.707	29.28	0.00067	166.378	28.654	-5.01	97.7797	417.06	0.553	0.521	0.308	0.171	2.908	0.617	0.425	-0.043	16.2011	2019-04-04	MAC132	1	Field	CO
Pal19D	1125922	70.979	29.29	0.00079	196.759	26.669	-2.77	139.934	609.735	0.663	0.51	0.295	0.195	1.525	1.098	-0.023	-0.075	16.105	2019-04-02	MAC132	1	Field	CO
Pal19D	1125921	71.156	29.32	0.00079	168.284	21.261	-5.09	129.389	567.124	0.655	0.507	0.298	0.195	1.872	1.344	-0.071	-0.273	16.1131	2019-04-02	MAC132	1	Field	CO
Pal19D	1123454	51.245	38.21	0.00057	233.094	54.645	-7.7	96.354	453.644	0.766	0.472	0.299	0.229	2.087	1.062	0.06	-0.122	17.2633	2019-03-27	MAC132	1	Field	CO
Pal19D	1123453	50.56	38.21	0.00068	211.569	57.042	-5.02	91.7006	369.835	1.035	0.551	0.221	0.228	1.849	0.854	-0.112	0.259	17.2703	2019-03-27	MAC132	1	Field	CO
Pal19D	1117544	66.443	29.17	0.0005	173.102	35.847	-6.06	89.5775	360.618	0.464	0.552	0.306	0.142	2.545	0.623	0.196	0.181	15.095	2019-03-22	MAC132	1	Field	CO
Pal19D	1117543	64.558	29.15	0.00077	151.526	17.232	-5.48	120.488	518.896	0.602	0.516	0.302	0.182	1.973	0.887	0.198	-0.085	15.1017	2019-03-22	MAC132	1	Field	CO
Pal19D	1116133	63.64	31.2	0.00066	158.178	28.086	-4.96	129.779	613.612	0.538	0.47	0.345	0.185	4.53	0.707	0.274	0.019	15.3681	2019-03-21	MAC132	1	Field	CO
Pal19D	1116132	63.317	31.57	0.00077	179.69	28.701	-2.68	121.749	598.569	0.649	0.452	0.332	0.216	2.076	1.133	-0.079	-0.055	15.3928	2019-03-21	MAC132	1	Field	CO
Pal19D	1127842	59.42	33.79	0.0016	204.255	30.669	-5.72	364.618	2005.6	1.42	0.404	0.246	0.35	2.599	0.903	0.031	0.067	17.0733	2019-04-04	MAC148	1	Field	CO
Pal19D	1127840	60.355	33.92	0.00058	177.975	37.904	-4.63	107.951	448.395	1.064	0.535	0.225	0.24	7.735	0.442	0.496	0.062	17.0831	2019-04-04	MAC148	1	Field	CO
Pal19D	1125751	56.599	34.19	0.00065	193.334	28.485	-8.29	143.242	670.138	0.891	0.475	0.278	0.247	2.743	0.844	0.079	0.077	17.6769	2019-04-02	MAC148	1	Field	CO
Pal19D	1125749	56.249	33.87	0.00081	177.149	8.738	-7.16	154.658	735.94	0.926	0.467	0.277	0.256	1.526	1.024	-0.189	0.165	17.6856	2019-04-02	MAC148	1	Field	CO
Pal19D	1123361	43.614	39.77	0.00094	222.669	45.861	-4.79	233.431	1212	1.799	0.428	0.204	0.368	2.468	0.463	0.185	0.352	19.9258	2019-03-27	MAC148	1	Field	CO
Pal19D	1123360	44.45	39.75	0.00133	232.921	41.324	-5.9	264.504	1379.78	1.208	0.426	0.26	0.314	2.338	0.72	-0.083	0.363	19.9336	2019-03-27	MAC148	1	Field	CO
Pal19D	1117396	60.732	30.75	0.00069	185.652	21.603	-6.38	136.022	602.133	0.795	0.502	0.278	0.221	2.295	0.709	0.172	0.119	15.9747	2019-03-22	MAC148	1	Field	CO
Pal19D	1117394	61.707	30.65	0.00079	155.952	10.861	-6.04	131.771	568.592	0.721	0.515	0.282	0.203	2.649	0.46	0.362	0.178	15.9819	2019-03-22	MAC148	1	Field	CO
Pal19D	1116040	54.231	33.78	0.00089	197.572	69.718	-6.74	159.997	766.267	0.865	0.464	0.287	0.249	2.27	0.893	0.11	-0.003	16.8747	2019-03-21	MAC148	1	Field	CO
Pal19D	1116039	54.392	34.1	0.00181	170.086	23.564	-4.05	294.562	1652.98	1.429	0.396	0.249	0.355	3.19	0.695	-0.01	0.314	16.8978	2019-03-21	MAC148	1	Field	CO
Pal19D	1127782	57.119	34.36	0.00165	161.042	29.125	1	218.146	1871.69	5.355	0.259	0.117	0.625	2.744	0.361	0.332	0.307	17.635	2019-04-04	MAC27	1	Field	CO
Pal19D	1127779	55.478	34.46	0.00185	148.01	22.078	-5.35	243.388	1674.49	1.496	0.323	0.271	0.406	1.899	0.67	-0.062	0.392	17.6414	2019-04-04	MAC27	1	Field	CO
Pal19D	1125694	51.88	35.36	0.00163	178.918	24.448	-2.69	255.937	1723.48	3.075	0.33	0.164	0.505	1.634	0.744	-0.175	0.431	18.0244	2019-04-02	MAC27	1	Field	CO
Pal19D	1125693	50.484	35.34	0.00242	149.156	20.266	-4.59	295.49	1983.82	0.809	0.331	0.37	0.299	2.302	0.658	0.031	0.311	18.0325	2019-04-02	MAC27	1	Field	CO
Pal19D	1123331	41.522	40.65	0.00026	171.011	116.654	-4.62	43.7501	162.308	1.459	0.599	0.163	0.238	1.184	1.732	-0.89	0.158	20.2086	2019-03-28	MAC27	1	Field	CO
Pal19D	1123330	40.72	40.93	7e-05	933.394	134.953	-2.08	4.33195	15.938	1.748	0.604	0.144	0.252	1.973	0.708	0.152	0.14	20.2219	2019-03-28	MAC27	1	Field	CO
Pal19D	1117335	62.706	30.08	0.00053	181.714	19.873	-3.84	109.738	438.601	0.566	0.556	0.283	0.16	2.033	0.876	0.031	0.093	16.3489	2019-03-22	MAC27	1	Field	CO
Pal19D	1117333	63.354	30.02	0.00048	169.355	32.598	-6.49	98.4489	411.232	0.577	0.532	0.297	0.171	1.585	1.211	-0.48	0.269	16.3556	2019-03-22	MAC27	1	Field	CO
Pal19D	1116010	50.37	35.93	0.00065	223.97	28.014	-9.32	139.533	636.702	0.883	0.487	0.272	0.241	2.668	0.87	0.288	-0.158	17.2797	2019-03-21	MAC27	1	Field	CO
Pal19D	1116009	51.896	35.8	0.00099	178.647	24.749	-4.13	164.447	692.119	0.677	0.528	0.282	0.191	3.136	0.596	0.358	0.046	17.2886	2019-03-21	MAC27	1	Field	CO
Pal19D	1127936	64.386	29.94	0.00116	146.916	29.278	-3.01	103.343	582.872	1.071	0.394	0.293	0.313	0.897	0.703	-0.369	0.666	16.5836	2019-04-04	MAC31	1	Field	CO
Pal19D	1127934	64.724	30	0.00124	155.776	12.26	-3.21	132.043	636.503	0.706	0.461	0.316	0.223	2.181	0.869	-0.024	0.156	16.5911	2019-04-04	MAC31	1	Field	CO
Pal19D	1125853	59.68	34.78	0.00111	179.053	24.057	-6.47	168.858	808.706	0.895	0.464	0.283	0.253	2.199	0.76	-0.018	0.258	16.9789	2019-04-02	MAC31	1	Field	CO
Pal19D	1125851	58.781	34.78	0.00108	172.497	7.614	-5.17	103.441	478.893	0.869	0.48	0.278	0.242	1.493	0.909	-0.341	0.432	16.99	2019-04-02	MAC31	1	Field	CO
Pal19D	1123416	48.423	37.78	0.00104	71.101	68.564	-4.75	60.8872	478.109	12.396	0.283	0.054	0.664	-3.827	-0.279	1.369	-0.09	17.735	2019-03-27	MAC31	1	Field	CO
Pal19D	1123415	44.489	37.46	0.00129	154.846	42.296	-3.07	112.038	597.06	3.022	0.417	0.145	0.438	3.764	0.507	0.694	-0.201	17.7492	2019-03-27	MAC31	1	Field	CO
Pal19D	1117489	66.327	30.55	0.00104	165.097	37.757	-4.12	160.143	741.401	0.905	0.48	0.273	0.247	1.538	1.214	-0.301	0.087	15.4081	2019-03-22	MAC31	1	Field	CO
Pal19D	1117488	67.035	30.66	0.00141	149.182	46.602	-4.23	150.635	715.267	0.763	0.468	0.302	0.23	2.213	0.988	-0.021	0.033	15.4156	2019-03-22	MAC31	1	Field	CO
Pal19D	1116094	61.445	32.55	0.00107	192.935	38.378	-4.98	164.569	814.495	0.676	0.449	0.329	0.222	1.283	1.035	-0.582	0.546	15.9636	2019-03-21	MAC31	1	Field	CO
Pal19D	1116093	59.641	32.51	0.00133	158.457	61.31	-4.52	137.876	627.852	0.791	0.488	0.286	0.226	-0.293	-5.052	13.213	-7.161	15.9733	2019-03-21	MAC31	1	Field	CO
Pal19D	1127674	50.326	36.04	0.00187	175.792	34.779	-2.81	315.112	2018.01	3.467	0.347	0.146	0.507	-1.6	-1.243	2.343	-0.1	18.0933	2019-04-04	MAC60	1	Field	CO
Pal19D	1127672	47.645	35.79	0.00147	215.204	20.856	-2.5	332.123	1984.01	2.408	0.372	0.184	0.444	2.564	0.698	0.094	0.208	18.0997	2019-04-04	MAC60	1	Field	CO
Pal19D	1125595	56.314	32.42	0.0006	199.529	17.964	-5.66	119.971	519.694	0.516	0.513	0.321	0.166	1.82	0.882	-0.101	0.219	18.495	2019-04-02	MAC60	1	Field	CO
Pal19D	1125593	56.348	32.33	0.00044	178.75	27.766	-6.22	74.1714	304.668	0.653	0.541	0.278	0.181	0.922	5.909	-5.049	0.139	18.5011	2019-04-02	MAC60	1	Field	CO
Pal19D	1123769	43.053	40.19	0.00084	115.477	37.948	-3.04	166.596	879.366	3.681	0.421	0.124	0.456	2.06	0.435	-0.17	0.735	19.9856	2019-03-27	MAC60	1	Field	CO
Pal19D	1123768	44.693	40.14	0.00159	153.817	24.35	-2.23	233.385	1428.74	4.147	0.363	0.124	0.514	1.603	1.451	-0.498	0.047	19.9931	2019-03-27	MAC60	1	Field	CO
Pal19D	1117230	57.499	31.65	0.00143	162.158	22.993	-4.51	204.252	1107.06	1.505	0.41	0.236	0.355	2.365	0.757	0.377	-0.134	16.7825	2019-03-22	MAC60	1	Field	CO
Pal19D	1117229	61.858	31.36	0.00154	158.855	33.053	-4.19	202.496	1100.22	1.475	0.409	0.239	0.352	2.423	1.131	0.427	-0.558	16.7892	2019-03-22	MAC60	1	Field	CO
Pal19D	1115953	52.504	34	0.00105	184.743	31.697	-5.19	146.176	649.67	1.136	0.5	0.234	0.266	0.861	1.282	-1.629	1.346	17.8936	2019-03-21	MAC60	1	Field	CO
Pal19D	1115952	52.582	34.01	0.00095	186.619	31.339	-6.16	135.374	618.994	1.023	0.486	0.254	0.26	2.04	0.944	0.005	0.051	17.9	2019-03-21	MAC60	1	Field	CO
Pal19D	1127692	50.625	35.81	0.00115	212.107	23.499	-5.53	282.403	1530.64	1.212	0.41	0.267	0.323	1.414	0.687	-0.297	0.61	18.0308	2019-04-04	MAC61	1	Field	CO
Pal19D	1127689	51.495	35.9	0.00125	192.514	16.877	-5.11	215.211	986.077	1.126	0.485	0.242	0.273	1.993	0.838	-0.171	0.333	18.0375	2019-04-04	MAC61	1	Field	CO
Pal19D	1125609	57.021	32.95	0.00058	180.366	15.1	-6.53	116.663	528.007	0.857	0.491	0.274	0.235	2.629	0.373	0.513	0.114	18.4175	2019-04-02	MAC61	1	Field	CO
Pal19D	1125608	57.404	32.91	0.0006	182.122	27.645	-7.2	108.342	443.387	0.664	0.543	0.275	0.182	1.694	1.249	-0.012	-0.238	18.425	2019-04-02	MAC61	1	Field	CO
Pal19D	1123777	44.127	38.9	0.00152	212.159	18.754	-4.89	275.993	1537.14	1.52	0.399	0.239	0.362	2.563	0.868	-0.049	0.181	19.8267	2019-03-27	MAC61	1	Field	CO
Pal19D	1123776	44.872	39.02	0.00103	212.475	53.787	-2.52	233.881	1124.97	1.378	0.462	0.226	0.312	2.936	0.683	-0.193	0.51	19.8333	2019-03-27	MAC61	1	Field	CO
Pal19D	1117247	64.398	31.19	0.00131	147.21	37.259	-5.01	176.578	947.817	0.954	0.414	0.3	0.286	1.916	0.669	0.05	0.281	16.72	2019-03-22	MAC61	1	Field	CO
Pal19D	1117246	65.635	31.16	0.00127	189.378	29.71	-3.95	225.441	1086.72	0.718	0.461	0.313	0.225	2.335	1.13	-0.334	0.204	16.7289	2019-03-22	MAC61	1	Field	CO
Pal19D	1115966	48.558	34.29	0.00089	185.658	45.426	-6.76	153.352	701.199	0.993	0.486	0.258	0.256	3.95	0.507	0.403	0.09	17.8142	2019-03-21	MAC61	1	Field	CO
Pal19D	1115964	50.563	34.14	0.00111	186.059	18.605	-7.21	171.841	846.714	1.027	0.451	0.271	0.278	3.352	0.498	0.384	0.118	17.8208	2019-03-21	MAC61	1	Field	CO
Pal19D	1128251	69.728	28.41	0.00099	154.973	10.968	-2.71	116.817	543.082	0.586	0.478	0.329	0.193	1.631	0.155	-0.842	1.687	16.0525	2019-04-04	MAC67	1	Field	CO
Pal19D	1128249	67.953	28.52	0.00117	153.826	18.885	-1.95	147.373	673.86	0.593	0.486	0.323	0.191	2.405	0.919	0.019	0.061	16.0586	2019-04-04	MAC67	1	Field	CO
Pal19D	1125954	72.359	27.74	0.00067	158.172	45.402	-4.01	109.447	449.568	0.379	0.541	0.333	0.126	3.21	0.585	0.342	0.074	15.82	2019-04-02	MAC67	1	Field	CO
Pal19D	1125952	72.405	27.77	0.00097	147.095	56.521	-3.54	105.961	443.443	0.577	0.531	0.297	0.171	4.431	0.431	0.747	-0.179	15.8272	2019-04-02	MAC67	1	Field	CO
Pal19D	1123472	52.509	37.17	0.00112	221.093	22.097	-4.24	243.892	1143.42	1.481	0.474	0.212	0.314	-3.528	-0.004	2.147	-1.143	17.0875	2019-03-27	MAC67	1	Field	CO
Pal19D	1123471	52.883	36.91	0.00142	220.485	52.049	-3.02	245.31	1222.27	1.676	0.446	0.207	0.347	0.7	1.867	-2.519	1.652	17.0958	2019-03-27	MAC67	1	Field	CO
Pal19D	1117562	72.428	27.36	0.0007	165.472	29.885	-4.49	98.1087	418.463	0.696	0.521	0.283	0.197	2.51	0.585	0.396	0.02	14.6375	2019-03-22	MAC67	1	Field	CO
Pal19D	1117561	72.605	27.31	0.00073	146.275	5.393	-3.82	102.838	427.957	0.763	0.534	0.264	0.202	1.749	0.668	0.112	0.22	14.6439	2019-03-22	MAC67	1	Field	CO
Pal19D	1116151	68.196	31.46	0.00281	101.393	73.676	-2.53	275.66	1612.04	1.114	0.38	0.293	0.327	1.84	1.198	-0.308	0.11	15.1719	2019-03-21	MAC67	1	Field	CO
Pal19D	1116150	67.896	31.73	0.00136	151.658	61.963	-4.02	221.863	1347.08	0.53	0.366	0.415	0.22	3.408	0.561	0.352	0.086	15.1814	2019-03-21	MAC67	1	Field	CO
Pal19D	1127833	57.673	33.83	0.0006	157.074	36.775	-5.66	95.1746	388.785	0.802	0.544	0.253	0.203	1.924	1.015	-0.187	0.173	17.125	2019-04-04	MAC74	1	Field	CO
Pal19D	1127831	56.986	33.65	0.00085	126.793	57.214	-5.22	139.872	564.114	1.243	0.551	0.2	0.249	2.531	0.738	-0.081	0.344	17.1331	2019-04-04	MAC74	1	Field	CO
Pal19D	1125743	55.993	33.78	0.0005	187.215	35.842	-5.89	99.2413	398.08	0.767	0.554	0.252	0.194	3.047	0.461	0.312	0.227	17.7175	2019-04-02	MAC74	1	Field	CO
Pal19D	1125741	55.612	33.73	0.00097	160.617	20.774	-4.58	179.462	762.532	0.956	0.523	0.244	0.233	-1.795	-1.78	2.228	0.552	17.7258	2019-04-02	MAC74	1	Field	CO
Pal19D	1123357	42.422	40.08	0.00128	178.08	16.215	-4.61	231.325	1378.17	4.048	0.373	0.124	0.503	1.997	0.869	0.003	0.128	19.9633	2019-03-27	MAC74	1	Field	CO
Pal19D	1123356	39.035	40.18	0.00161	99.786	15.525	-2.69	132.751	1475.01	5.985	0.2	0.115	0.686	2.203	0.455	-0.114	0.659	19.9708	2019-03-27	MAC74	1	Field	CO
Pal19D	1117388	61.753	30.42	0.00091	138.51	25.324	-3.95	132.14	583.787	0.688	0.503	0.295	0.203	1.213	1.462	-0.494	0.031	16.0203	2019-03-22	MAC74	1	Field	CO
Pal19D	1117386	62.229	30.36	0.00095	142.997	20.315	-3.37	120.639	549.358	1.339	0.488	0.219	0.293	2.173	0.914	-0.036	0.121	16.0264	2019-03-22	MAC74	1	Field	CO
Pal19D	1116036	55.4	35.3	0.00257	128.602	30.308	-2.85	366.565	2256.48	1.344	0.361	0.273	0.366	1.872	1.151	-0.336	0.184	16.9517	2019-03-21	MAC74	1	Field	CO
Pal19D	1116035	54.648	35.44	0.00218	140.494	23.947	-3.41	322.513	2107.93	1.072	0.34	0.319	0.342	2.281	0.847	-0.15	0.303	16.9594	2019-03-21	MAC74	1	Field	CO
Pal19D	1127766	49.618	34.54	0.00188	170.001	28.328	-4.64	281.202	1816.55	0.976	0.344	0.332	0.324	2.589	0.667	0.211	0.122	17.6931	2019-04-04	MAC94	1	Field	CO
Pal19D	1127764	53.221	34.53	0.0012	185.309	37.599	-1.82	195.566	1057.4	2.879	0.411	0.152	0.437	1.638	0.613	0.057	0.331	17.7014	2019-04-04	MAC94	1	Field	CO
Pal19D	1125679	55.943	35.1	0.00143	186.969	45.018	-4.77	263.292	1602.99	2.343	0.365	0.19	0.445	1.699	0.783	-0.184	0.401	18.0953	2019-04-02	MAC94	1	Field	CO
Pal19D	1125677	55.283	35.25	0.00175	205.867	28.048	-3.44	298.288	1888.5	2.408	0.351	0.19	0.458	1.857	0.668	-0.051	0.383	18.1058	2019-04-02	MAC94	1	Field	CO
Pal19D	1123323	41.213	41.25	0.00057	227.218	18.861	-7.32	88.1201	383.214	1.151	0.511	0.227	0.262	1.5	0.976	-0.28	0.304	20.2792	2019-03-28	MAC94	1	Field	CO
Pal19D	1123322	35.831	41.12	0.00197	82.01	36.051	-2.51	121.802	1307.59	8.708	0.207	0.082	0.711	1.992	0.488	-0.21	0.722	20.2872	2019-03-28	MAC94	1	Field	CO
Pal19D	1117317	64.847	29.78	0.00121	130.508	41.103	-4.26	137.307	679.569	1.101	0.449	0.262	0.289	1.278	0.897	-0.356	0.459	16.4108	2019-03-22	MAC94	1	Field	CO
Pal19D	1117315	65.419	29.87	0.00112	128.039	32.575	-4.82	149.218	685.115	0.571	0.484	0.328	0.187	3.092	0.453	-0.466	1.013	16.4181	2019-03-22	MAC94	1	Field	CO
Pal19D	1116002	50.433	34.57	0.00101	169.669	52.35	-5.24	158.201	720.407	1.078	0.488	0.247	0.266	2.478	0.894	0.237	-0.131	17.3836	2019-03-21	MAC94	1	Field	CO
Pal19D	1116001	54.381	34.39	0.00087	194.776	64.837	-4.53	119.113	534.74	1.096	0.495	0.241	0.264	0.957	1.995	-0.704	-0.291	17.3906	2019-03-21	MAC94	1	Field	CO
Pal19D	1127791	56.834	32.77	0.00133	159.475	21.883	2.63	313.603	1848.53	1.703	0.377	0.23	0.392	5.056	0.574	0.417	0.009	17.6075	2019-04-04	MAC99	1	Field	CO
Pal19D	1127789	56.126	32.96	0.00181	191.818	29.607	-0.19	352.964	2197.1	2.313	0.357	0.194	0.449	2.677	1.01	0.213	-0.223	17.6139	2019-04-04	MAC99	1	Field	CO
Pal19D	1125700	55.956	34.65	0.00155	149.47	36.197	3.22	262.85	1980.04	4.221	0.295	0.135	0.57	1.963	0.55	-0.103	0.553	17.9683	2019-04-02	MAC99	1	Field	CO
Pal19D	1125699	56.311	34.64	0.00116	193.288	46.764	-4.31	325.314	1807.3	1.659	0.4	0.226	0.374	0.657	2.351	-3.867	2.516	17.9836	2019-04-02	MAC99	1	Field	CO
Pal19D	1123335	41.791	40.74	0.00079	165.812	75.26	-3.49	152.959	777.825	3.082	0.437	0.138	0.425	2.339	0.674	-0.115	0.441	20.1761	2019-03-28	MAC99	1	Field	CO
Pal19D	1123334	47.773	40.66	0.00074	212.636	38.397	-0.64	204.109	1430.84	3.879	0.317	0.14	0.543	2.567	0.125	0.16	0.715	20.1831	2019-03-28	MAC99	1	Field	CO
Pal19D	1117344	61.531	30.24	0.00092	157.313	23.087	-5.91	134.889	590.065	0.771	0.508	0.278	0.214	1.748	0.944	-0.005	0.061	16.3211	2019-03-22	MAC99	1	Field	CO
Pal19D	1117342	60.229	30.04	0.001	142.61	16.02	-5.43	133.137	574.484	0.762	0.515	0.275	0.21	-2.407	-0.819	1.586	0.234	16.3294	2019-03-22	MAC99	1	Field	CO
Pal19D	1116014	51.183	36.22	0.00145	194.286	45.867	-7.97	291.877	1658.86	1.185	0.391	0.279	0.33	2.215	0.972	0.019	0.009	17.2228	2019-03-21	MAC99	1	Field	CO
Pal19D	1116013	50.501	36.2	0.00138	172.4	24.731	-4.78	265.581	1277.45	2.137	0.462	0.172	0.367	2.996	0.499	0.283	0.218	17.2333	2019-03-21	MAC99	1	Field	CO
Pal19D	1127666	51.953	35.73	0.00164	176.505	5.428	-8.02	319.867	1855.91	1.279	0.383	0.271	0.346	2.385	0.765	0.084	0.151	18.1258	2019-04-04	MAN1	1	Field	CO
Pal19D	1127664	52.65	35.77	0.00094	199.388	33.507	-7.42	154.626	698.403	0.731	0.492	0.293	0.215	2.249	1.672	0.075	-0.747	18.1325	2019-04-04	MAN1	1	Field	CO
Pal19D	1125583	58.67	32.53	0.00105	154.699	19.779	-7.3	163.341	770.657	0.687	0.471	0.314	0.216	1.08	1.381	-1.035	0.654	18.5267	2019-04-02	MAN1	1	Field	CO
Pal19D	1125581	58.408	32.55	0.00112	156.272	12.062	-5.84	144.158	700.985	0.847	0.457	0.294	0.249	-1.175	-1.086	1.235	0.85	18.5342	2019-04-02	MAN1	1	Field	CO
Pal19D	1123765	42.137	39.86	0.00141	213.764	38.614	-1.91	236.742	1273.83	1.912	0.413	0.201	0.385	1.925	0.883	-0.282	0.398	20.0269	2019-03-28	MAN1	1	Field	CO
Pal19D	1123764	42.928	39.83	0.00167	202.194	11.668	-3.85	248.322	1362.54	2.048	0.405	0.195	0.4	1.94	0.853	-0.337	0.484	20.035	2019-03-28	MAN1	1	Field	CO
Pal19D	1117224	60.545	30.6	0.00119	172.319	34.588	-4.46	176.627	864.545	0.905	0.454	0.287	0.26	3.169	0.72	0.265	0.015	16.83	2019-03-22	MAN1	1	Field	CO
Pal19D	1117221	64.533	30.44	0.00122	171.073	36.514	-4.15	177.449	859.107	1.008	0.459	0.269	0.271	2.238	0.867	0.017	0.116	16.8367	2019-03-22	MAN1	1	Field	CO
Pal19D	1115947	50.665	33.95	0.00069	191.527	44.571	-7.09	114.94	525.559	0.755	0.486	0.293	0.221	1.997	0.967	0.126	-0.093	17.9286	2019-03-21	MAN1	1	Field	CO
Pal19D	1115945	51.204	33.9	0.00103	185.563	6.909	-5.91	143.468	654.656	0.874	0.487	0.274	0.239	1.751	0.975	-0.126	0.151	17.9369	2019-03-21	MAN1	1	Field	CO
Pal19D	1127927	65.486	30.8	0.0013	189.194	37.602	-1.91	161.906	906.274	1.045	0.397	0.295	0.308	2.196	0.655	0.007	0.338	16.6233	2019-04-04	MAN23	1	Field	CO
Pal19D	1127925	65.263	31.16	0.00154	187.217	22.701	0.61	250.463	1354.22	1.675	0.411	0.22	0.369	2.813	0.814	0.214	-0.028	16.6311	2019-04-04	MAN23	1	Field	CO
Pal19D	1125845	58.784	35.68	0.00144	162.783	1.98	-4.18	189.783	1036.22	2.057	0.407	0.194	0.399	1.28	0.929	-0.32	0.391	17.1914	2019-04-02	MAN23	1	Field	CO
Pal19D	1125843	57.829	35.6	0.00128	199.516	17.25	-4.91	207.304	967.804	0.737	0.476	0.302	0.222	1.817	1.192	-0.459	0.267	17.1972	2019-04-02	MAN23	1	Field	CO
Pal19D	1123411	47.562	37.39	0.0006	211.974	59.682	-4.21	93.901	396.709	0.972	0.526	0.24	0.234	1.105	1.276	-1.185	0.91	17.8058	2019-03-27	MAN23	1	Field	CO
Pal19D	1123410	48.058	37.51	0.00039	230.221	28.819	-0.55	67.436	255.73	1.253	0.586	0.184	0.23	-10.797	-0.253	1.218	0.035	17.8136	2019-03-27	MAN23	1	Field	CO
Pal19D	1117481	65.768	30.93	0.00105	186.386	35.07	-4.54	158.009	702.263	0.739	0.5	0.288	0.213	2.113	0.832	0.109	0.059	15.44	2019-03-22	MAN23	1	Field	CO
Pal19D	1117479	63.958	30.87	0.00126	166.578	42.81	-4.68	170.105	795.815	0.912	0.475	0.275	0.25	2.302	0.937	0.205	-0.143	15.4483	2019-03-22	MAN23	1	Field	CO
Pal19D	1116090	58.512	32.49	0.00094	182.541	27.797	-5.92	165.758	822.21	0.65	0.448	0.335	0.218	2.045	0.988	-0.103	0.115	16.0139	2019-03-21	MAN23	1	Field	CO
Pal19D	1116089	58.947	32.62	0.00087	199.684	10.472	-4.81	179.356	830.351	0.672	0.48	0.311	0.209	1.771	0.991	-0.584	0.593	16.0228	2019-03-21	MAN23	1	Field	CO
Pal19D	1127828	57.583	33.37	0.00015	1182.73	45.683	-1.98	0.278348	1.409	3.88	0.439	0.115	0.446	0.611	0.233	-0.21	0.977	17.1403	2019-04-04	MBC26	1	Field	CO
Pal19D	1127826	57.996	33.4	0.00012	-4126.17	56.673	-1.37	0.464818	2.483	4.329	0.416	0.11	0.475	0.527	1.153	-0.559	0.405	17.1464	2019-04-04	MBC26	1	Field	CO
Pal19D	1125739	57.101	33.68	0.00016	-104.12	84.364	-2.49	0.228507	1.162	4.109	0.437	0.11	0.452	0.617	0.417	-0.168	0.751	17.7328	2019-04-02	MBC26	1	Field	CO
Pal19D	1125737	56.175	33.72	2e-05	-1.405	90.955	-2.05	0.356445	1.78	4.69	0.445	0.098	0.458	0.95	0.26	0.753	-0.013	17.7389	2019-04-02	MBC26	1	Field	CO
Pal19D	1123355	40.674	40.27	0.00169	62.267	12.999	-3.2	97.5535	1372.06	36.289	0.158	0.023	0.819	1.168	0.415	-0.418	1.003	19.9794	2019-03-27	MBC26	1	Field	CO
Pal19D	1123354	41.512	40.4	0.00208	60.048	59.462	-1.93	85.2306	872.817	12.317	0.217	0.059	0.724	1.956	0.304	-0.064	0.76	19.9892	2019-03-27	MBC26	1	Field	CO
Pal19D	1117384	61.079	30.32	0.00102	179.693	18.092	-4.51	131.91	599.454	0.918	0.489	0.266	0.245	1.433	1.008	-0.197	0.188	16.0356	2019-03-22	MBC26	1	Field	CO
Pal19D	1117382	62.1	30.14	0.00138	131.544	11.992	-4.33	118.89	592.378	0.601	0.446	0.346	0.208	1.837	0.971	-0.086	0.115	16.0436	2019-03-22	MBC26	1	Field	CO
Pal19D	1116034	51.762	36.9	0.00174	154.219	23.726	-2.93	243.553	2139.24	9.413	0.253	0.072	0.675	1.809	0.639	0.015	0.345	17.0006	2019-03-21	MBC26	1	Field	CO
Pal19D	1116033	49.195	36.42	0.00156	176.504	25.778	-4.28	225.749	1122.29	2.035	0.447	0.182	0.371	2.653	0.305	0.096	0.599	17.0089	2019-03-21	MBC26	1	Field	CO
Pal19D	1127888	60.934	30.04	0.00072	189.132	36.78	-5.19	145.583	605.84	0.603	0.534	0.29	0.175	2.209	0.615	0.161	0.224	16.8389	2019-04-04	MBC32	1	Field	CO
Pal19D	1127886	62.531	30.09	0.27331	0.067	39.095	-4.87	113.056	472.249	0.527	0.532	0.306	0.162	0.007	217.798	-246.304	29.506	16.8472	2019-04-04	MBC32	1	Field	CO
Pal19D	1125799	57.95	33.73	0.00119	209.712	39.391	-5.62	204.953	1003.2	0.929	0.454	0.283	0.263	1.265	0.602	-0.788	1.187	17.415	2019-04-02	MBC32	1	Field	CO
Pal19D	1125797	58.235	33.89	0.00079	203.116	49.008	-5.5	137.806	577.801	0.634	0.53	0.288	0.183	1.536	1.258	-0.405	0.147	17.4233	2019-04-02	MBC32	1	Field	CO
Pal19D	1123387	49.086	37.88	0.00126	243.107	16.204	-4.13	245.429	1349.99	1.808	0.404	0.212	0.384	1.899	0.816	-0.142	0.327	19.6908	2019-03-27	MBC32	1	Field	CO
Pal19D	1123386	49.936	37.96	0.00151	186.286	33.658	-3.05	250.065	1385.79	2.5	0.401	0.171	0.428	1.461	1.612	-0.085	-0.527	19.6989	2019-03-27	MBC32	1	Field	CO
Pal19D	1117437	61.281	30.92	0.00095	173.654	11.675	-5.74	157.859	717.38	0.63	0.489	0.313	0.197	1.623	0.845	-0.123	0.278	15.7447	2019-03-22	MBC32	1	Field	CO
Pal19D	1117435	64.266	30.88	0.001	156.968	6.018	-4.56	158.021	685.855	0.615	0.512	0.302	0.186	2.668	0.615	0.238	0.147	15.7519	2019-03-22	MBC32	1	Field	CO
Pal19D	1116066	52.297	35.01	0.00117	194.777	33.655	-5.14	252.252	1271.11	1.511	0.441	0.223	0.336	2.226	0.714	0.117	0.169	16.6186	2019-03-21	MBC32	1	Field	CO
Pal19D	1116065	55.045	35.02	0.00163	180.608	38.105	-2.99	294.204	1590.72	1.293	0.411	0.257	0.332	1.622	1.263	-0.316	0.053	16.6253	2019-03-21	MBC32	1	Field	CO
Pal19D	1127868	61.552	32.03	0.00178	140.009	28.579	-5.32	249.419	1951.64	0.834	0.284	0.39	0.326	2.142	0.868	0.053	0.079	16.9728	2019-04-04	MBC34	1	Field	CO
Pal19D	1127866	62.462	32.16	0.00194	148.087	23.351	-4.63	221.743	1716.94	0.856	0.287	0.384	0.329	1.216	1.318	-0.602	0.284	16.9803	2019-04-04	MBC34	1	Field	CO
Pal19D	1125771	57.572	35.15	0.00186	156.649	20.503	-7.22	294.22	2129.72	0.859	0.307	0.373	0.32	1.608	0.931	-0.487	0.555	17.565	2019-04-02	MBC34	1	Field	CO
Pal19D	1125769	61.685	35.25	0.00204	159.447	61.733	-4.6	296.658	1938.94	0.848	0.34	0.357	0.303	1.228	1.102	-0.943	0.841	17.5739	2019-04-02	MBC34	1	Field	CO
Pal19D	1123373	44.323	40.2	0.00068	227.613	56.369	-3.83	118.17	496.408	1.189	0.529	0.215	0.256	1.885	0.972	0	0.028	19.8142	2019-03-27	MBC34	1	Field	CO
Pal19D	1123372	43.268	40.17	0.00069	141.271	61.012	-3.18	73.74	316.345	1.994	0.518	0.161	0.321	0.926	1.235	-0.326	0.092	19.8217	2019-03-27	MBC34	1	Field	CO
Pal19D	1117414	65.689	30.77	0.0013	148.03	41.732	-2.77	169.574	841.141	0.764	0.448	0.313	0.239	2.141	0.685	0.122	0.193	15.8756	2019-03-22	MBC34	1	Field	CO
Pal19D	1117413	66.191	30.9	0.00119	160.98	38.818	-3.79	128.28	590.201	0.868	0.483	0.277	0.24	0.577	2.049	-1.954	0.905	15.8825	2019-03-22	MBC34	1	Field	CO
Pal19D	1116052	57.004	33.61	0.00042	234.814	5.414	-6.68	71.027	275.94	0.666	0.572	0.257	0.171	1.717	1.027	-0.202	0.175	16.7622	2019-03-21	MBC34	1	Field	CO
Pal19D	1116051	53.592	33.44	0.00097	158.737	26.249	-6.09	113.247	506.356	0.981	0.497	0.254	0.249	2.153	1.409	0.228	-0.637	16.7706	2019-03-21	MBC34	1	Field	CO
Pal19D	1127824	57.932	33.59	0.00082	192.638	39.658	-0.88	170.999	984.452	1.667	0.386	0.23	0.383	0.371	2.385	-1.434	0.048	17.1564	2019-04-04	MBC36	1	Field	CO
Pal19D	1127822	57.741	33.57	0.00151	190.093	56.832	-4.9	261.517	1684.49	1.133	0.345	0.307	0.348	0.835	0.998	-0.465	0.467	17.1642	2019-04-04	MBC36	1	Field	CO
Pal19D	1125735	56.403	33.78	0.00074	175.979	47.584	-5.57	128.674	713.073	1.921	0.401	0.205	0.394	0.556	0.412	-0.958	1.546	17.7531	2019-04-02	MBC36	1	Field	CO
Pal19D	1125733	57.823	33.61	0.00085	195.511	55.852	-5.08	156.017	652.928	0.658	0.531	0.283	0.186	3.03	0.696	0.233	0.071	17.7603	2019-04-02	MBC36	1	Field	CO
Pal19D	1123353	40.433	40.37	0.00198	74.367	37.559	-2.38	100.355	696.909	10.86	0.32	0.057	0.623	1.81	0.729	0.428	-0.157	20.0019	2019-03-28	MBC36	1	Field	CO
Pal19D	1123352	40.395	39.93	0.00108	214.353	32.021	-3.05	138.435	576.094	1.815	0.534	0.166	0.3	2.059	0.606	0.061	0.333	20.0089	2019-03-28	MBC36	1	Field	CO
Pal19D	1117380	63.517	30.15	0.00089	174.873	14.049	-4.92	122.056	540.311	0.593	0.502	0.313	0.185	2.814	0.278	0.328	0.394	16.0575	2019-03-22	MBC36	1	Field	CO
Pal19D	1117379	62.94	30.19	0.00105	149.342	27.821	-4.76	119.473	586.082	1.059	0.453	0.266	0.281	1.798	0.819	-0.032	0.213	16.0644	2019-03-22	MBC36	1	Field	CO
Pal19D	1116032	53.051	36.26	0.00171	172.822	23.495	-5.89	281.148	1631.26	2.788	0.383	0.163	0.454	1.72	1.299	-0.073	-0.226	17.0236	2019-03-21	MBC36	1	Field	CO
Pal19D	1116031	52.386	36.3	0.00216	117.686	34.468	-1.79	167.904	1313.8	5.611	0.284	0.108	0.607	2.69	0.517	0.106	0.376	17.0325	2019-03-21	MBC36	1	Field	CO
Pal19D	1127723	50.064	35.27	0.00144	165.602	12.177	-8.13	277.453	1614.04	0.918	0.382	0.322	0.296	2.103	0.906	-0.201	0.295	17.905	2019-04-04	MBC46	1	Field	CO
Pal19D	1127721	54.098	35.1	0.00158	172.904	44.025	-7.29	251.688	1495.47	0.775	0.374	0.352	0.273	2.533	0.612	0.072	0.315	17.9122	2019-04-04	MBC46	1	Field	CO
Pal19D	1125640	55.851	34.23	0.00061	216.097	43.334	-7.66	119.658	525.506	0.756	0.506	0.281	0.213	1.948	0.847	0.058	0.095	18.2911	2019-04-02	MBC46	1	Field	CO
Pal19D	1125638	56.824	34.22	0.00069	182.233	54.993	-6.41	104.426	439.504	0.753	0.528	0.269	0.203	1.919	0.889	-0.052	0.163	18.2981	2019-04-02	MBC46	1	Field	CO
Pal19D	1123791	45.212	37.91	0.00036	244.411	50.944	-4.1	69.895	275.883	0.671	0.563	0.262	0.176	5.447	0.405	0.648	-0.053	19.6922	2019-03-27	MBC46	1	Field	CO
Pal19D	1123790	44.934	38	0.00146	173.581	49.067	-0.43	197.373	1768.57	4.543	0.248	0.136	0.616	1.237	1.237	-0.498	0.262	19.7017	2019-03-27	MBC46	1	Field	CO
Pal19D	1117277	66.678	30.62	0.00081	161.5	67.758	-5.5	148.814	711.177	0.779	0.465	0.301	0.235	3.279	0.715	0.313	-0.028	16.5886	2019-03-22	MBC46	1	Field	CO
Pal19D	1117275	65.593	30.63	0.00136	152.75	18.921	-3.96	164.448	865.971	0.903	0.422	0.304	0.274	1.458	0.926	-0.276	0.35	16.5961	2019-03-22	MBC46	1	Field	CO
Pal19D	1115982	51.132	34.85	0.00078	205.339	60.696	-7.5	140.401	659.624	1.001	0.473	0.264	0.264	1.992	0.292	-0.022	0.73	17.6656	2019-03-21	MBC46	1	Field	CO
Pal19D	1115981	52.619	34.82	0.00199	119.039	18.813	-2.49	164.268	896.906	2.564	0.407	0.166	0.427	1.659	0.992	-0.265	0.273	17.6772	2019-03-21	MBC46	1	Field	CO
Pal19D	1127599	52.945	32.64	0.00062	154.841	23.287	-5.57	130.509	656.153	1.785	0.442	0.2	0.358	3.169	0.25	0.544	0.205	18.3803	2019-04-04	MBC71	1	Field	CO
Pal19D	1127597	50.981	32.59	0.00085	150.339	36.547	-5.84	113.375	513.123	1.358	0.491	0.216	0.293	-2.581	0.318	1.692	-1.01	18.3872	2019-04-04	MBC71	1	Field	CO
Pal19D	1125526	58.504	36.18	0.00111	172.213	36.871	-3.55	182.881	873.983	1.687	0.465	0.199	0.336	0.992	1.279	-0.817	0.538	18.7547	2019-04-02	MBC71	1	Field	CO
Pal19D	1125524	57.039	36.05	0.00094	205.332	58.366	-6.68	191.277	872.814	0.675	0.487	0.306	0.207	2.292	0.88	0.11	0.01	18.7636	2019-04-02	MBC71	1	Field	CO
Pal19D	1123734	50.66	39.01	0.00161	191.67	26.366	-5.12	282.23	1482.69	1.974	0.423	0.194	0.383	1.701	1.004	-0.175	0.171	20.3611	2019-03-28	MBC71	1	Field	CO
Pal19D	1123733	48.769	38.89	0.00134	151.916	29.805	-6	255.12	1442.58	1.547	0.393	0.238	0.368	1.398	0.72	-0.283	0.564	20.3686	2019-03-28	MBC71	1	Field	CO
Pal19D	1117161	62.274	30.05	0.00062	200.657	47.313	-5.68	90.4971	399.017	0.944	0.504	0.255	0.241	1.251	0.907	-0.097	0.19	17.0928	2019-03-22	MBC71	1	Field	CO
Pal19D	1117160	61.842	30.03	0.00093	153.013	7.475	-4.64	146.701	630.565	0.852	0.517	0.261	0.222	1.641	1.164	-0.132	-0.032	17.1011	2019-03-22	MBC71	1	Field	CO
Pal19D	1116220	60.475	30.2	0.00095	186.189	27.996	0.45	123.365	551.598	1.211	0.497	0.228	0.276	2.094	0.954	-0.035	0.081	19.8903	2019-03-21	MBC71	1	Field	CO
Pal19D	1116219	63.656	30.59	0.00095	155.381	23.187	-1.78	124.894	632.217	2.181	0.439	0.176	0.384	0.083	26.807	-18.511	-7.295	19.8975	2019-03-21	MBC71	1	Field	CO
Pal19D	1127662	52.46	35.87	7e-05	-6765.1	74.248	-3.8	0	0	3.613	0.484	0.112	0.404	0.77	0.421	-0.273	0.852	18.1397	2019-04-04	MCA47	1	Field	CO
Pal19D	1127659	51.23	35.84	-0.00032	13.204	64.692	-2.81	0.53046	2.8	4.194	0.421	0.111	0.467	0.567	0.59	0.382	0.028	18.1478	2019-04-04	MCA47	1	Field	CO
Pal19D	1125580	58.932	32.58	0.00038	0.572	72.521	-1.94	0.519437	3.456	3.866	0.334	0.137	0.529	-0.857	-0.281	1.394	-0.113	18.5406	2019-04-02	MCA47	1	Field	CO
Pal19D	1125578	58.532	32.66	-507.951	0	87.077	-3.15	0.385281	1.78	4.099	0.481	0.102	0.417	0.453	0.297	0.407	0.296	18.5472	2019-04-02	MCA47	1	Field	CO
Pal19D	1123763	41.798	39.81	0.00124	82.718	46.552	-3.3	145.092	956.756	5.893	0.337	0.096	0.567	1.742	0.687	-0.089	0.402	20.0433	2019-03-28	MCA47	1	Field	CO
Pal19D	1123762	40.445	39.86	0.00149	62.536	8.975	-2.05	91.0393	741.061	6.826	0.273	0.093	0.634	1.884	0.56	0.08	0.361	20.0522	2019-03-28	MCA47	1	Field	CO
Pal19D	1117219	62.229	30.38	0.00089	164.36	29.43	-3.71	159.178	713.163	1.238	0.496	0.225	0.279	1.509	1.131	-0.187	0.056	16.8456	2019-03-22	MCA47	1	Field	CO
Pal19D	1117217	63.661	30.48	0.00121	158.41	20.636	-1.81	179.812	904.03	1.831	0.442	0.197	0.361	0.834	1.678	-1.485	0.807	16.8519	2019-03-22	MCA47	1	Field	CO
Pal19D	1115944	50.843	33.95	0.00069	173.768	28.262	-3.27	144.671	686.945	1.189	0.468	0.243	0.289	1.524	0.936	-0.182	0.246	17.9472	2019-03-21	MCA47	1	Field	CO
Pal19D	1115942	50.722	33.86	0.00087	154.327	44.19	-4.53	111.37	505.081	0.886	0.49	0.27	0.239	2.074	0.937	0.127	-0.064	17.9561	2019-03-21	MCA47	1	Field	CO
Pal19D	1127729	54.591	35.89	0.00158	214.256	44.291	-4.04	320.506	1978.43	2.835	0.36	0.167	0.473	1.278	1.112	-0.524	0.412	17.8881	2019-04-04	MNC108	1	Field	CO
Pal19D	1127726	51.192	35.7	0.00179	159.476	12.575	-8.31	310.213	2039.53	0.722	0.338	0.385	0.278	2.28	0.804	-0.052	0.249	17.8964	2019-04-04	MNC108	1	Field	CO
Pal19D	1125644	54.583	34.32	0.00067	193.466	7.607	-6.93	107.1	451.615	0.717	0.527	0.276	0.198	0.621	2.186	-2.172	0.986	18.2731	2019-04-02	MNC108	1	Field	CO
Pal19D	1125642	55.159	34.31	0.00092	180.359	16.107	-6.14	121.345	576.189	0.791	0.468	0.297	0.235	1.229	1.595	-0.682	0.087	18.2828	2019-04-02	MNC108	1	Field	CO
Pal19D	1123793	42.867	37.69	0.00041	164.074	90	-3.4	61.5755	243.045	0.889	0.563	0.231	0.206	2.793	0.292	-0.085	0.793	19.675	2019-03-27	MNC108	1	Field	CO
Pal19D	1123792	42.555	37.77	0.00029	229.701	73.403	-4.54	44.8388	180.184	0.861	0.553	0.24	0.207	2.413	1.061	-0.089	0.029	19.6825	2019-03-27	MNC108	1	Field	CO
Pal19D	1117281	65.558	30.69	0.00096	143.66	20.99	-4.79	149.829	772.515	0.885	0.431	0.302	0.267	-7.732	-0.844	-0.218	2.062	16.5703	2019-03-22	MNC108	1	Field	CO
Pal19D	1117279	64.468	30.68	0.00135	172.63	29.831	-3.82	206.42	1049.68	0.851	0.437	0.304	0.259	1.979	0.949	0.043	0.008	16.5794	2019-03-22	MNC108	1	Field	CO
Pal19D	1115984	50.461	35.12	0.00085	202.987	26.197	-6.15	180.567	844.757	0.976	0.475	0.266	0.259	1.995	1.019	-0.151	0.132	17.6414	2019-03-21	MNC108	1	Field	CO
Pal19D	1115983	51.009	34.84	0.0009	191.688	36.026	-6.67	162.744	756.596	0.94	0.478	0.269	0.253	2.088	0.921	-0.065	0.144	17.6572	2019-03-21	MNC108	1	Field	CO
Pal19D	1127974	68.582	29.78	0.00117	149.674	20.729	-4.87	118.285	621.407	0.561	0.423	0.369	0.207	2.047	1.026	0.013	-0.039	16.2461	2019-04-04	MNC139	1	Field	CO
Pal19D	1127973	68.572	29.79	0.00133	143.354	21.02	-4.16	149.48	734.909	0.697	0.452	0.323	0.225	2.339	0.9	0.245	-0.145	16.2539	2019-04-04	MNC139	1	Field	CO
Pal19D	1125912	71.276	29.31	0.00114	137.385	28.499	-5.88	102.594	474.972	0.822	0.48	0.285	0.235	1.142	1.241	-0.327	0.086	16.16	2019-04-02	MNC139	1	Field	CO
Pal19D	1125911	71.216	29.28	0.00098	143.328	31.037	-3.92	102.149	428.297	0.663	0.53	0.283	0.187	1.725	0.814	0.026	0.161	16.1667	2019-04-02	MNC139	1	Field	CO
Pal19D	1123448	47.2	38.69	0.00067	199.111	27.52	-8.82	111.816	526.441	0.969	0.472	0.268	0.26	0.852	2.749	-1.873	0.124	17.3856	2019-03-27	MNC139	1	Field	CO
Pal19D	1123447	42.78	38.44	0.00067	199.421	27.556	-6.67	109.111	483.971	1.105	0.501	0.237	0.262	2.303	0.963	-0.134	0.171	17.3922	2019-03-27	MNC139	1	Field	CO
Pal19D	1117538	69.344	28.81	0.00079	169.256	42.079	-5.08	99.5883	424.774	0.772	0.521	0.27	0.209	2.226	-0.737	-0.095	1.831	15.1414	2019-03-22	MNC139	1	Field	CO
Pal19D	1117537	69.403	28.86	0.00096	164.996	38.625	-3.3	118.284	532.09	0.735	0.494	0.291	0.214	2.436	0.92	0.174	-0.094	15.1481	2019-03-22	MNC139	1	Field	CO
Pal19D	1116127	53.288	34.84	0.00177	168.293	38.012	-6.49	308.867	1825.45	2.187	0.376	0.196	0.428	2.21	0.597	0.011	0.392	15.4878	2019-03-21	MNC139	1	Field	CO
Pal19D	1116126	57.284	34.53	0.0018	178.117	37.58	-3.27	291.941	1494.83	1.7	0.434	0.21	0.356	2.568	0.578	0.079	0.344	15.4969	2019-03-21	MNC139	1	Field	CO
Pal19D	1127645	48.992	34.31	0.00055	173.267	52.083	-7.27	114.011	498.736	0.555	0.508	0.316	0.175	2.356	0.998	-0.079	0.082	18.1878	2019-04-04	MNC178	1	Field	CO
Pal19D	1127643	50.796	34.03	0.00066	171.433	62.213	-6.82	102.381	450.52	1.029	0.505	0.244	0.251	-1.107	-0.634	2.397	-0.763	18.1964	2019-04-04	MNC178	1	Field	CO
Pal19D	1125569	57.364	32.59	0.001	160.762	18.605	-5.3	190.976	1037.63	0.639	0.409	0.361	0.23	2.413	0.837	0.038	0.126	18.5878	2019-04-02	MNC178	1	Field	CO
Pal19D	1125567	57.301	32.71	0.0009	178.41	35.166	-5.46	153.689	723.583	0.799	0.472	0.294	0.235	0.908	1.345	-1.069	0.724	18.5944	2019-04-02	MNC178	1	Field	CO
Pal19D	1123756	41.719	39.69	0.0011	227.53	52.721	-5.76	189.414	907.154	0.846	0.464	0.29	0.245	1.408	1.468	-0.736	0.269	20.0942	2019-03-28	MNC178	1	Field	CO
Pal19D	1123755	42.18	39.82	0.00041	295.499	72.14	-4.84	76.2466	320.903	0.903	0.528	0.248	0.224	1.655	1.173	-0.034	-0.139	20.1011	2019-03-28	MNC178	1	Field	CO
Pal19D	1117205	63.265	30.95	0.00078	180.346	41.134	-5.87	126.901	603.859	0.654	0.467	0.322	0.211	2.044	0.878	0.008	0.114	16.8933	2019-03-22	MNC178	1	Field	CO
Pal19D	1117203	63.404	30.84	0.00118	172.03	10.065	-5.61	156.424	797.268	0.644	0.436	0.343	0.221	3.498	0.147	0.413	0.44	16.9003	2019-03-22	MNC178	1	Field	CO
Pal19D	1115935	54.361	33.48	0.00057	191.754	33.077	-6.55	96.3461	418.987	0.75	0.511	0.28	0.21	2.139	0.94	-0.081	0.141	18.0153	2019-03-21	MNC178	1	Field	CO
Pal19D	1115933	57.096	33.46	0.0009	176.788	21.755	-5.61	134.3	632.296	0.676	0.472	0.315	0.213	1.805	1.009	-0.111	0.101	18.0225	2019-03-21	MNC178	1	Field	CO
Pal19D	1127620	54.386	33.4	0.00153	191.495	48.191	-4.87	316.855	1908.19	1.435	0.369	0.259	0.372	2.557	0.693	-0.049	0.356	18.2964	2019-04-04	MNC286	1	Field	CO
Pal19D	1127618	53.86	33.46	0.00116	172.764	56.372	-5.11	176.508	899.632	0.974	0.436	0.286	0.278	2.808	0.713	0.153	0.134	18.3025	2019-04-04	MNC286	1	Field	CO
Pal19D	1125547	59.326	34.96	0.00147	196.898	20.326	-1.73	348.944	1794.98	1.893	0.432	0.196	0.372	1.923	0.334	-0.246	0.913	18.6744	2019-04-02	MNC286	1	Field	CO
Pal19D	1125545	60.689	35.11	0.00174	157.156	26.086	-0.72	231.914	1967.04	5.29	0.262	0.117	0.621	2.494	0.211	-0.152	0.941	18.6814	2019-04-02	MNC286	1	Field	CO
Pal19D	1123744	41.303	40.32	0.00051	251.715	72.649	-5.33	103.977	440.954	0.779	0.524	0.268	0.208	2.524	0.756	-0.047	0.291	20.2019	2019-03-28	MNC286	1	Field	CO
Pal19D	1123743	41.878	40.31	0.00043	250.899	29.779	-4.39	81.5926	323.78	0.898	0.56	0.232	0.208	1.261	1.258	-0.693	0.435	20.2092	2019-03-28	MNC286	1	Field	CO
Pal19D	1117182	60.638	30.13	0.00096	173.713	37.469	-6.18	159.243	744.996	1.003	0.475	0.262	0.263	2.781	0.447	0.362	0.191	17.0078	2019-03-22	MNC286	1	Field	CO
Pal19D	1117181	64.681	30.01	0.00104	130.715	40.811	-6.24	127.083	593.291	0.675	0.476	0.313	0.211	2.443	0.441	0.082	0.477	17.0139	2019-03-22	MNC286	1	Field	CO
Pal19D	1115917	53.169	35.44	0.00134	146.408	20.955	-0.89	219.706	2077.6	5.611	0.235	0.116	0.649	1.851	0.496	-0.325	0.829	18.1361	2019-03-21	MNC286	1	Field	CO
Pal19D	1115915	54.312	35.68	0.00183	191.341	16.359	-4.08	369.585	2219.73	2.73	0.37	0.169	0.461	1.284	1.247	-0.379	0.131	18.1436	2019-03-21	MNC286	1	Field	CO
Pal19D	1127801	55.321	32.99	0.00069	163.937	46.22	-6.6	101.441	447.271	0.792	0.504	0.277	0.219	1.023	1.124	-0.649	0.525	17.5569	2019-04-04	MNC323	1	Field	CO
Pal19D	1127800	53.761	32.89	0.00067	152.635	57.349	-5.72	71.806	308.644	0.583	0.517	0.305	0.178	1.059	1.764	-0.949	0.185	17.5664	2019-04-04	MNC323	1	Field	CO
Pal19D	1125713	58.987	33.02	0.00083	162.862	25.018	-1.56	133.887	608.439	0.701	0.489	0.301	0.211	1.389	1.108	-0.41	0.302	17.8589	2019-04-02	MNC323	1	Field	CO
Pal19D	1125711	58.007	32.95	0.00102	166.218	32.917	-4.59	161.201	794.288	0.864	0.451	0.294	0.254	1.407	1.13	-0.57	0.44	17.8686	2019-04-02	MNC323	1	Field	CO
Pal19D	1123341	41.24	40.14	0.00111	237.969	22.558	-4.71	227.857	1091.27	1.406	0.464	0.223	0.313	1.798	1.027	-0.267	0.24	20.1222	2019-03-28	MNC323	1	Field	CO
Pal19D	1123340	42.856	40.37	0.0008	220.045	35.171	-5.12	131.68	589.962	1.151	0.496	0.234	0.27	0.885	1.822	-1.09	0.268	20.13	2019-03-28	MNC323	1	Field	CO
Pal19D	1117356	64.116	30.68	0.00062	173.735	52.05	-6.21	87.7488	383.099	0.632	0.509	0.301	0.19	2.278	0.645	0.251	0.105	16.2719	2019-03-22	MNC323	1	Field	CO
Pal19D	1117355	64.787	30.68	0.00072	166.957	27.091	-3.11	106.581	471.804	0.518	0.502	0.328	0.17	1.583	0.743	-0.021	0.278	16.2806	2019-03-22	MNC323	1	Field	CO
Pal19D	1116020	52.098	35.23	0.00181	205.859	29.219	-1.9	347.283	2108.58	3.025	0.366	0.158	0.477	1.385	1.661	-0.13	-0.53	17.1681	2019-03-21	MNC323	1	Field	CO
Pal19D	1116019	49.455	35.51	0.00212	147.39	22.033	-1.58	263.923	2156.23	1.626	0.272	0.277	0.45	2.405	0.347	0.137	0.516	17.1769	2019-03-21	MNC323	1	Field	CO
Pal19D	1127746	47.729	35.86	0.00111	211.579	20.549	-6.93	220.891	1133.64	0.689	0.433	0.336	0.231	1.914	1.006	-0.076	0.07	17.8183	2019-04-04	MNC340	1	Field	CO
Pal19D	1127745	53.61	35.6	0.00156	169.076	8.514	-8.31	277.82	1779.19	0.66	0.347	0.394	0.26	1.63	1.063	-0.171	0.108	17.8256	2019-04-04	MNC340	1	Field	CO
Pal19D	1125660	51.123	34.68	0.00066	196.103	14.799	-7.11	128.078	561.378	0.725	0.507	0.286	0.207	2.476	0.61	0.035	0.355	18.2067	2019-04-02	MNC340	1	Field	CO
Pal19D	1125658	53.313	34.47	0.00076	184.601	19.939	-7.22	142.067	648.263	0.8	0.487	0.285	0.228	2.059	0.933	-0.119	0.186	18.2142	2019-04-02	MNC340	1	Field	CO
Pal19D	1123801	48.594	36.14	0.00061	233.203	73.803	-3.73	108.577	505.835	0.62	0.477	0.323	0.2	1.287	0.721	-0.912	1.191	19.595	2019-03-27	MNC340	1	Field	CO
Pal19D	1123800	48.125	36.23	0.00063	200.935	85.75	-3.72	86.3452	415.321	0.63	0.462	0.33	0.208	2.78	0.669	0.205	0.125	19.6022	2019-03-27	MNC340	1	Field	CO
Pal19D	1117296	64.578	30.29	0.00103	140.584	14.952	-4.53	155.291	815.82	0.898	0.423	0.304	0.273	1.296	0.718	-0.862	1.144	16.4989	2019-03-22	MNC340	1	Field	CO
Pal19D	1117295	60.265	30.13	0.0012	169.446	16.461	-5.62	160.067	744.15	0.713	0.478	0.305	0.217	2.029	1.19	-0.217	0.027	16.5078	2019-03-22	MNC340	1	Field	CO
Pal19D	1115992	50.521	35.47	0.00098	213.398	9.051	-7.04	171.347	867.362	0.681	0.439	0.334	0.227	3.745	0.593	0.459	-0.053	17.52	2019-03-21	MNC340	1	Field	CO
Pal19D	1115991	50.614	35.61	0.0011	200	34.705	-6.14	187.868	895.887	1.148	0.466	0.248	0.285	-1.542	-0.279	4.144	-2.864	17.5336	2019-03-21	MNC340	1	Field	CO
Pal19D	1127883	63.285	31.25	0.00176	160.845	17.691	-3.14	261.222	1511.7	1.131	0.384	0.289	0.327	3.761	0.576	0.424	0	16.8739	2019-04-04	MNC373	1	Field	CO
Pal19D	1127882	64.887	31.39	0.002	156.72	31.396	-4.22	247.927	1449.87	0.957	0.38	0.317	0.303	2.055	0.946	-0.394	0.449	16.8808	2019-04-04	MNC373	1	Field	CO
Pal19D	1125791	57.288	33.84	0.00139	174.889	34.173	-6.81	246.12	1374.2	0.867	0.398	0.323	0.28	3.144	0.612	0.224	0.164	17.4533	2019-04-02	MNC373	1	Field	CO
Pal19D	1125789	59.181	33.84	0.00151	174.574	43.151	-4.83	168.928	879.144	0.83	0.427	0.313	0.26	1.849	0.894	-0.073	0.179	17.4631	2019-04-02	MNC373	1	Field	CO
Pal19D	1123383	46.162	39.14	0.00043	177.521	59.263	-7.47	74.3013	329.569	1.253	0.501	0.222	0.278	-13.977	-0.146	1.139	0.007	19.7281	2019-03-27	MNC373	1	Field	CO
Pal19D	1123382	52.27	39.33	0.00044	186.165	47.939	-6.04	70.0877	294.982	1.216	0.528	0.213	0.259	2.095	1.065	-0.26	0.195	19.7353	2019-03-27	MNC373	1	Field	CO
Pal19D	1117430	67.031	30.79	0.0012	155.161	51.536	-4.65	148.498	676.219	0.94	0.488	0.264	0.248	1.895	1.115	0.091	-0.206	15.7933	2019-03-22	MNC373	1	Field	CO
Pal19D	1117428	67.364	30.74	0.0012	154.792	25.675	-4.26	161.049	751.862	0.798	0.476	0.292	0.233	1.922	0.848	0.12	0.032	15.8006	2019-03-22	MNC373	1	Field	CO
Pal19D	1116062	55.93	34.71	0.00109	168.189	60.908	-8.8	185.115	869.699	1.336	0.473	0.226	0.301	1.543	0.763	-0.019	0.256	16.6547	2019-03-21	MNC373	1	Field	CO
Pal19D	1116061	57.225	34.49	0.00135	191.71	59.623	-5.44	214.984	1027.4	1.328	0.465	0.23	0.305	2.112	0.745	0.104	0.151	16.6628	2019-03-21	MNC373	1	Field	CO
Pal19D	1127595	51.326	32.52	0.00109	159.204	15.656	-6.41	158.849	796.834	1.288	0.443	0.243	0.313	1.982	0.621	0.169	0.21	18.3958	2019-04-04	MNC402	1	Field	CO
Pal19D	1127593	51.684	32.45	0.00101	168.358	14.262	-6.3	149.231	704.086	0.736	0.471	0.305	0.224	2.512	0.906	-0.082	0.176	18.4022	2019-04-04	MNC402	1	Field	CO
Pal19D	1125517	57.55	35.86	0.00124	198.308	23.122	-4.96	283.505	1529.15	1.389	0.412	0.246	0.342	-3.047	-1.83	1.601	1.23	18.7714	2019-04-02	MNC402	1	Field	CO
Pal19D	1125508	56.821	35.72	0.00158	192.336	9.013	-6.97	270.767	1302.39	1.199	0.462	0.245	0.293	1.969	0.848	-0.457	0.609	18.7786	2019-04-02	MNC402	1	Field	CO
Pal19D	1123732	44.389	38.76	0.00189	88.908	6.881	-1.97	157.933	1165.99	4.92	0.301	0.118	0.581	2.507	0.937	-0.02	0.083	20.3794	2019-03-28	MNC402	1	Field	CO
Pal19D	1123731	44.695	38.73	0.00139	231.12	11.209	-2.49	292.783	1549.12	1.691	0.42	0.216	0.365	1.582	1.39	-0.494	0.104	20.3867	2019-03-28	MNC402	1	Field	CO
Pal19D	1117157	61.352	30.05	0.00087	176.906	51.081	-5.48	125.508	551.199	0.94	0.506	0.255	0.239	1.706	0.925	0.031	0.043	17.1211	2019-03-22	MNC402	1	Field	CO
Pal19D	1117155	66.459	29.95	0.00091	163.133	18.39	-5.48	111.566	507.004	0.806	0.489	0.283	0.228	2.165	1.046	0.117	-0.163	17.1292	2019-03-22	MNC402	1	Field	CO
Pal19D	1116218	58.784	31.02	0.00078	186.272	34.186	-3.99	135.504	617.049	0.828	0.488	0.28	0.232	2.983	0.592	0.305	0.103	19.92	2019-03-21	MNC402	1	Field	CO
Pal19D	1116217	60.76	31.1	0.00107	173.398	43.34	-2.67	128.327	611.956	1.542	0.466	0.21	0.324	2.64	0.461	-0.073	0.612	19.9278	2019-03-21	MNC402	1	Field	CO
Pal19D	1127637	50.851	33.73	0.00141	125.171	17.026	-7.86	190.133	1075.11	0.786	0.393	0.34	0.267	1.756	0.882	-0.28	0.398	18.2092	2019-04-04	MNC420	1	Field	CO
Pal19D	1127635	55.337	33.76	0.00134	132.647	23.347	-4.25	182.628	920.273	0.795	0.441	0.311	0.247	2.155	1.041	-0.066	0.025	18.2167	2019-04-04	MNC420	1	Field	CO
Pal19D	1125565	56.964	32.83	0.00116	169.62	37.869	-3.01	221.376	1152.1	1.255	0.427	0.254	0.319	1.803	1.074	-0.149	0.075	18.6022	2019-04-02	MNC420	1	Field	CO
Pal19D	1125564	56.558	32.95	0.00156	162.42	37.978	-2.84	234.632	1390.41	1.106	0.375	0.297	0.328	2.565	0.641	0.047	0.312	18.6086	2019-04-02	MNC420	1	Field	CO
Pal19D	1123754	41.591	39.93	0.00183	67.804	36.005	-0.8	138.885	1130.53	5.666	0.273	0.109	0.618	1.359	2.826	-1.408	-0.418	20.1119	2019-03-28	MNC420	1	Field	CO
Pal19D	1123753	40.711	40	0.00086	147.715	55.439	-3.09	109.804	434.952	1.629	0.561	0.167	0.272	0.646	2.122	-1.267	0.145	20.1206	2019-03-28	MNC420	1	Field	CO
Pal19D	1117202	63.601	30.75	0.00108	150.118	20.343	-5.67	134.648	628.609	0.935	0.476	0.271	0.253	3.564	0.496	0.428	0.076	16.9086	2019-03-22	MNC420	1	Field	CO
Pal19D	1117201	65.559	30.77	0.00125	149.47	23.248	-4.2	181.159	865.752	1.21	0.465	0.242	0.293	1.856	0.899	-0.058	0.159	16.9303	2019-03-22	MNC420	1	Field	CO
Pal19D	1115932	54.846	33.45	0.00129	147.081	14.71	-6.25	151.239	697.273	1.071	0.482	0.25	0.268	1.915	0.757	0.07	0.172	18.0458	2019-03-21	MNC420	1	Field	CO
Pal19D	1115930	55.729	33.42	0.00163	77.291	24.828	-3.27	126.677	650.125	1.948	0.433	0.192	0.375	2.02	1.118	-0.218	0.099	18.0544	2019-03-21	MNC420	1	Field	CO
Pal19D	1127860	60.103	32.84	0.00116	166.982	28.549	-6.27	221.453	1366.99	0.636	0.36	0.391	0.249	2.434	0.692	0.062	0.246	17.0072	2019-04-04	MNC426	1	Field	CO
Pal19D	1127856	61.458	33.06	0.00159	166.589	29.776	-5.16	273.916	1514.19	0.878	0.402	0.318	0.28	5.13	0.863	0.315	-0.179	17.0133	2019-04-04	MNC426	1	Field	CO
Pal19D	1125763	57.656	35.11	0.00136	169.681	32.019	-6.58	283.446	1606.84	1.393	0.392	0.254	0.354	0.781	5.093	-3.819	-0.274	17.6039	2019-04-02	MNC426	1	Field	CO
Pal19D	1125761	54.791	35.14	0.00174	166.62	25.008	-4.31	316.073	1725.76	1.266	0.407	0.262	0.331	3.423	0.533	0.276	0.191	17.6133	2019-04-02	MNC426	1	Field	CO
Pal19D	1123369	42.566	40.17	0.00047	214.904	27.37	-4.06	109.168	423.379	1.08	0.573	0.205	0.222	1.933	1.078	-0.251	0.173	19.8517	2019-03-27	MNC426	1	Field	CO
Pal19D	1123368	40.188	40.02	0.00132	118.827	35.011	-2.99	196.41	1330.69	3.799	0.328	0.14	0.532	3.333	0.174	-0.021	0.848	19.8589	2019-03-27	MNC426	1	Field	CO
Pal19D	1117409	66.511	31.05	0.00075	178.816	46.431	-5.48	118.492	528.746	0.61	0.498	0.312	0.19	2.037	0.901	0.03	0.069	15.9064	2019-03-22	MNC426	1	Field	CO
Pal19D	1117407	65.577	31.05	0.00103	151.104	23.284	-6.3	164.326	775.307	0.871	0.471	0.283	0.246	3.005	0.666	0.268	0.066	15.9128	2019-03-22	MNC426	1	Field	CO
Pal19D	1116048	53.689	33.42	0.00201	153.099	25.373	-2.45	295.242	1988.16	1.403	0.33	0.279	0.391	2.695	0.624	0.06	0.316	16.7978	2019-03-21	MNC426	1	Field	CO
Pal19D	1116047	55.702	33.37	0.00151	159.527	41.892	-6.26	273.361	1581.95	1.893	0.384	0.213	0.403	2.131	0.923	-0.26	0.337	16.805	2019-03-21	MNC426	1	Field	CO
Pal19D	1127968	61.875	30.27	0.00121	158.236	21.134	-4.91	230.504	1327.02	0.597	0.386	0.384	0.229	2.041	0.553	0.169	0.278	16.2942	2019-04-04	MNC474	1	Field	CO
Pal19D	1127967	63.273	30.22	0.00128	150.698	24.511	-5.23	191.651	1070.08	0.49	0.398	0.404	0.198	3.484	0.319	0.36	0.32	16.3017	2019-04-04	MNC474	1	Field	CO
Pal19D	1125902	69.406	29.88	0.00109	165.216	27.259	-4.32	159.413	714.216	0.668	0.496	0.302	0.202	2.241	0.811	0.048	0.14	16.2269	2019-04-02	MNC474	1	Field	CO
Pal19D	1125901	69.753	29.93	0.00062	179.146	31.273	-4.57	133.48	570.427	0.456	0.52	0.33	0.15	1.957	0.891	-0.047	0.156	16.2344	2019-04-02	MNC474	1	Field	CO
Pal19D	1123442	46.985	38.36	0.00123	229.509	20.407	-4.27	308.834	1677.99	2.526	0.409	0.168	0.423	1.958	0.734	-0.102	0.368	17.4489	2019-03-27	MNC474	1	Field	CO
Pal19D	1123441	45.396	38.46	0.00117	218.969	36.519	-5.79	247.28	1260.35	1.903	0.436	0.194	0.37	1.654	1.325	-0.035	-0.29	17.4558	2019-03-27	MNC474	1	Field	CO
Pal19D	1117532	69.709	29.43	0.00076	169.408	17.051	-5.7	135.118	580.78	0.648	0.517	0.293	0.19	2.984	0.66	0.525	-0.185	15.1853	2019-03-22	MNC474	1	Field	CO
Pal19D	1117531	68.188	29.42	0.00106	156.285	35.802	-4.61	138.722	611.65	0.842	0.504	0.269	0.227	1.939	0.77	-0.053	0.283	15.1942	2019-03-22	MNC474	1	Field	CO
Pal19D	1116121	54.876	33.7	0.00127	181.27	45.625	-5.39	219.683	1023.45	0.907	0.477	0.274	0.249	1.513	1.208	-0.259	0.051	15.5439	2019-03-21	MNC474	1	Field	CO
Pal19D	1116120	50.436	33.19	0.00134	146.439	28.624	-6.62	226.442	1103.52	1.338	0.456	0.233	0.311	1.772	0.914	-0.183	0.269	15.5522	2019-03-21	MNC474	1	Field	CO
Pal19D	1127657	51.949	35.78	0.00122	160.365	34.819	-7.93	159.85	801.855	0.566	0.443	0.355	0.201	-0.871	-1.195	4.483	-2.289	18.1547	2019-04-04	MNC476	1	Field	CO
Pal19D	1127655	48.388	35.64	0.00128	162.707	28.554	-7.75	199.742	1029.87	0.757	0.431	0.324	0.245	1.419	1.027	-0.332	0.304	18.1625	2019-04-04	MNC476	1	Field	CO
Pal19D	1125575	56.208	32.81	0.00096	185.423	34.129	-4.06	179.913	817.6	0.772	0.489	0.288	0.222	2.182	1.058	-0.042	-0.016	18.5575	2019-04-02	MNC476	1	Field	CO
Pal19D	1125573	55.518	32.69	0.00114	165.014	25.689	-5.44	149.087	731.357	0.59	0.453	0.344	0.203	1.619	1.112	-0.227	0.116	18.5644	2019-04-02	MNC476	1	Field	CO
Pal19D	1123761	41.491	39.97	0.00091	205.418	36.785	-1.98	181.704	766.199	1.055	0.527	0.23	0.243	1.909	2.494	-0.181	-1.313	20.0608	2019-03-28	MNC476	1	Field	CO
Pal19D	1123760	43.332	39.85	0.00152	219.49	20.638	-4.16	265.986	1397.35	2.319	0.423	0.174	0.403	0.446	1.683	-7.706	7.023	20.0681	2019-03-28	MNC476	1	Field	CO
Pal19D	1117214	64.138	30.67	0.001	170.668	48.568	-4.62	154.899	753.215	1.352	0.457	0.231	0.312	1.855	0.616	-0.061	0.445	16.8594	2019-03-22	MNC476	1	Field	CO
Pal19D	1117212	64.254	30.88	0.00136	153.301	30.48	-4.63	179.179	859.989	1.003	0.463	0.268	0.269	2.283	0.626	0.084	0.29	16.8683	2019-03-22	MNC476	1	Field	CO
Pal19D	1115941	53.061	33.73	0.00043	204.718	77.56	-6.2	75.178	320.657	0.701	0.521	0.281	0.197	1.859	1.19	-0.237	0.047	17.9811	2019-03-21	MNC476	1	Field	CO
Pal19D	1115940	57.265	33.66	0.00097	188.442	20.947	-5.35	142.117	670.523	0.887	0.471	0.281	0.249	1.843	0.979	-0.106	0.127	17.9892	2019-03-21	MNC476	1	Field	CO
Pal19D	1127820	58.374	33.67	0.00155	211.472	41.795	0.68	316.263	1844.64	2.549	0.381	0.174	0.445	1.739	0.735	-0.733	0.999	17.1739	2019-04-04	MNC481	1	Field	CO
Pal19D	1127818	57.934	33.95	0.00138	189.341	23.505	-2.95	218.295	1435.21	1.143	0.338	0.309	0.353	1.17	0.935	0.001	0.064	17.1831	2019-04-04	MNC481	1	Field	CO
Pal19D	1125731	59.8	33.23	0.00065	188.157	50.946	-6.56	127.192	557.494	0.742	0.507	0.283	0.21	-0.633	-3.269	4.591	-0.322	17.7711	2019-04-02	MNC481	1	Field	CO
Pal19D	1125729	52.41	33	0.00101	187.188	41.594	-5.83	143.265	630.431	0.689	0.505	0.293	0.202	1.407	1.25	-0.402	0.152	17.7783	2019-04-02	MNC481	1	Field	CO
Pal19D	1123351	39.725	39.64	0.00035	256.386	93.486	-6.67	55.0355	227.749	1.069	0.537	0.224	0.239	2.605	0.881	0.01	0.109	20.0197	2019-03-28	MNC481	1	Field	CO
Pal19D	1123350	40.995	39.3	0.00109	200.096	46.266	-4.1	132.915	675.894	0.979	0.437	0.285	0.279	1.314	1.066	-0.559	0.493	20.0286	2019-03-28	MNC481	1	Field	CO
Pal19D	1117377	65.441	30.26	0.00067	175.75	60.251	-4.49	89.1019	369.411	0.555	0.536	0.298	0.166	2.009	0.888	0.022	0.089	16.0739	2019-03-22	MNC481	1	Field	CO
Pal19D	1117375	64.301	32.85	0.00077	163.393	49.14	-7.05	91.5278	394.942	0.903	0.515	0.255	0.23	1.254	0.886	0.146	-0.032	16.1344	2019-03-22	MNC481	1	Field	CO
Pal19D	1116030	51.833	36.24	0.00141	187.563	43.536	-5.99	201.916	958.765	1.22	0.468	0.24	0.293	1.878	1.029	-0.147	0.118	17.0453	2019-03-21	MNC481	1	Field	CO
Pal19D	1116029	45.765	35.97	0.00151	172.627	33.579	-5.5	263.602	1411.53	1.063	0.415	0.284	0.301	2.195	0.741	0.257	0.002	17.0528	2019-03-21	MNC481	1	Field	CO
Pal19D	1127845	58.095	33.65	0.00139	170.919	30.579	-7.84	288.848	1916.07	0.574	0.335	0.422	0.242	4.694	0.328	0.435	0.237	17.0564	2019-04-04	MNC484	1	Field	CO
Pal19D	1127844	60.242	33.74	0.00194	175.447	37.642	-4.81	294.43	1880.14	0.968	0.348	0.331	0.32	3.418	0.48	0.585	-0.065	17.0644	2019-04-04	MNC484	1	Field	CO
Pal19D	1125754	56.148	34.42	0.00082	177.948	21.191	-7.57	147.414	736.149	0.536	0.445	0.361	0.194	0.968	1.841	-0.995	0.154	17.6581	2019-04-02	MNC484	1	Field	CO
Pal19D	1125753	56.095	34.33	0.00093	194.209	18.811	-7.04	148.546	669.577	0.639	0.493	0.309	0.198	1.806	0.86	-0.068	0.208	17.6664	2019-04-02	MNC484	1	Field	CO
Pal19D	1123363	43.222	39.42	0.00097	253.74	53.351	-5.97	167.805	801.934	1.025	0.465	0.264	0.271	1.982	0.847	-0.176	0.329	19.9086	2019-03-27	MNC484	1	Field	CO
Pal19D	1123362	42.765	39.62	0.00157	171.848	33.019	-2.3	208.192	1285.14	2.805	0.36	0.168	0.472	2.344	0.61	0.074	0.316	19.9158	2019-03-27	MNC484	1	Field	CO
Pal19D	1117400	62.667	30.76	0.0007	186.127	23.096	-6.05	132.357	567.812	0.682	0.518	0.287	0.195	1.372	0.694	-0.321	0.627	15.9572	2019-03-22	MNC484	1	Field	CO
Pal19D	1117398	62.771	30.73	0.00063	198.906	28.014	-4.58	110.636	437.468	0.517	0.562	0.289	0.149	1.856	0.63	0.145	0.225	15.9656	2019-03-22	MNC484	1	Field	CO
Pal19D	1116042	54.924	33.18	0.00085	188.005	77.017	-5.61	157.271	725.084	0.715	0.482	0.302	0.216	1.771	0.99	-0.131	0.142	16.8553	2019-03-21	MNC484	1	Field	CO
Pal19D	1116041	55.816	33.41	0.00194	163.732	35.645	-4.36	279.109	1527.69	1.086	0.406	0.285	0.309	2.564	0.698	0.055	0.247	16.8642	2019-03-21	MNC484	1	Field	CO
Pal19D	1127810	55.27	33.84	0.0005	173.317	53.401	-8.85	71.4094	293.866	0.858	0.54	0.248	0.212	2.108	0.882	-0.113	0.231	17.5231	2019-04-04	MNC493	1	Field	CO
Pal19D	1127807	56.773	33.72	0.00057	189.332	50.824	-1.48	83.2711	351.8	1.053	0.526	0.231	0.243	2.064	0.93	-0.123	0.193	17.5297	2019-04-04	MNC493	1	Field	CO
Pal19D	1125720	56.829	33	0.00069	149.005	34.198	-7.58	121.742	524.299	0.746	0.516	0.277	0.207	2.317	0.955	0.143	-0.098	17.8222	2019-04-02	MNC493	1	Field	CO
Pal19D	1125719	56.349	32.96	0.00098	169.099	28.063	-7.05	143.702	637.4	0.714	0.501	0.291	0.208	2.066	0.871	-0.121	0.25	17.8308	2019-04-02	MNC493	1	Field	CO
Pal19D	1123345	39.152	39.43	0.00164	188.676	17.46	-5.62	220.378	1352.84	1.167	0.362	0.295	0.344	2.518	0.852	-0.113	0.261	20.0839	2019-03-28	MNC493	1	Field	CO
Pal19D	1123344	39.562	39.47	0.00222	73.619	24.727	-3.44	115.599	1136.67	9.689	0.226	0.072	0.702	1.659	0.763	-0.051	0.288	20.0919	2019-03-28	MNC493	1	Field	CO
Pal19D	1117364	61.349	30.85	0.00066	169.686	22.808	-6.1	109.6	440.425	0.544	0.553	0.29	0.158	3.004	0.543	0.469	-0.012	16.2392	2019-03-22	MNC493	1	Field	CO
Pal19D	1117362	62.825	30.71	0.00078	133.882	31.173	-4.94	92.1173	376.989	0.579	0.543	0.289	0.168	1.81	0.946	-0.206	0.26	16.2464	2019-03-22	MNC493	1	Field	CO
Pal19D	1116024	52.01	35.04	0.00089	193.286	33.877	-5.99	160.535	652.183	0.744	0.547	0.26	0.193	2.31	0.962	-0.047	0.085	17.1097	2019-03-21	MNC493	1	Field	CO
Pal19D	1116023	49.68	35.01	0.001	174.061	22	-4.54	153.721	716.148	0.632	0.477	0.32	0.202	2.449	0.893	-0.059	0.167	17.1183	2019-03-21	MNC493	1	Field	CO
Pal19D	1127769	46.918	34.47	0.00144	171.417	14.917	-7.9	234.56	1303.11	1.135	0.4	0.281	0.319	2.749	1.186	0.279	-0.465	17.6778	2019-04-04	MNC497	1	Field	CO
Pal19D	1127767	52.306	34.41	0.00178	168.262	9.6	-4.13	325.718	1988.51	1.369	0.364	0.269	0.368	1.217	1.242	-0.593	0.351	17.6839	2019-04-04	MNC497	1	Field	CO
Pal19D	1125683	56.418	35.62	0.00186	185.71	23.122	-5.48	338.062	2400.16	0.832	0.313	0.375	0.312	2.016	0.95	-0.062	0.111	18.0758	2019-04-02	MNC497	1	Field	CO
Pal19D	1125681	55.094	35.34	0.00108	193.223	20.586	-7.17	168.279	731.808	0.851	0.511	0.264	0.225	1.831	1.018	-0.251	0.232	18.0853	2019-04-02	MNC497	1	Field	CO
Pal19D	1123325	41.674	41.08	0.00051	206.299	67.205	-6.99	102.418	404.255	0.818	0.563	0.24	0.196	2.776	0.673	0.18	0.148	20.2608	2019-03-28	MNC497	1	Field	CO
Pal19D	1123324	42.696	41.09	0.00125	225.872	53.704	-6.4	182.112	972.819	1.423	0.416	0.241	0.343	2.134	0.741	0.01	0.249	20.2675	2019-03-28	MNC497	1	Field	CO
Pal19D	1117322	64.09	29.71	0.00089	162.397	24.325	-4.63	137.482	645.91	0.549	0.473	0.34	0.187	3.755	0.492	0.408	0.1	16.3942	2019-03-22	MNC497	1	Field	CO
Pal19D	1117320	64.657	29.69	0.00106	168.679	28.379	-4.4	144.933	694.122	0.552	0.464	0.345	0.191	2.261	0.782	-0.067	0.285	16.4011	2019-03-22	MNC497	1	Field	CO
Pal19D	1116004	52.309	34.64	0.00095	205.085	32.594	-5.93	157.492	747.827	0.691	0.468	0.315	0.217	-2.464	-1.771	2.597	0.174	17.3472	2019-03-21	MNC497	1	Field	CO
Pal19D	1116003	51.389	34.56	0.00095	214.231	32.209	-4.09	150.336	723.116	0.674	0.462	0.322	0.217	2.616	0.838	0.062	0.101	17.3544	2019-03-21	MNC497	1	Field	CO
Pal19D	1127682	53.763	35.95	0.0019	156.807	15.359	-8.6	262.465	1937.73	0.84	0.301	0.38	0.319	2.185	-0.176	-0.27	1.446	18.0622	2019-04-04	MNC519	1	Field	CO
Pal19D	1127680	53.591	35.91	0.00149	179.18	34.018	-4.28	182.076	1029.55	0.789	0.393	0.339	0.268	1.995	0.806	-0.1	0.294	18.0692	2019-04-04	MNC519	1	Field	CO
Pal19D	1125601	55.181	32.64	0.00071	191.842	32.338	-3.79	103.306	468.509	0.711	0.49	0.298	0.212	0.385	2.032	-4.335	3.304	18.4511	2019-04-02	MNC519	1	Field	CO
Pal19D	1125599	56.23	32.63	0.00069	182.29	88.715	-5.34	73.8435	301.095	0.767	0.545	0.258	0.198	1.391	1.405	-0.214	-0.191	18.4578	2019-04-02	MNC519	1	Field	CO
Pal19D	1123773	43.982	39.56	0.00119	238.393	61.504	-4.06	180.492	975.898	1.207	0.411	0.267	0.322	1.366	0.974	-0.124	0.15	19.8817	2019-03-27	MNC519	1	Field	CO
Pal19D	1123772	41.86	39.98	0.00056	211.321	45.716	-1.13	81.3039	1598.9	3.463	0.113	0.199	0.688	2.183	0.277	-0.05	0.774	19.9561	2019-03-27	MNC519	1	Field	CO
Pal19D	1117239	63.513	31.47	0.00152	179.588	14.114	-4.18	200.319	1147.3	1.335	0.388	0.262	0.35	2.244	0.849	0.102	0.048	16.755	2019-03-22	MNC519	1	Field	CO
Pal19D	1117236	63.292	31.63	0.00229	148.078	6.485	-4.42	227.74	1510.71	1.323	0.335	0.286	0.379	1.235	1.079	-0.229	0.15	16.7617	2019-03-22	MNC519	1	Field	CO
Pal19D	1115959	50.526	33.59	0.00101	186.716	17.502	-5.98	138.267	678.279	0.957	0.453	0.28	0.267	1.712	1.051	-0.076	0.025	17.8472	2019-03-21	MNC519	1	Field	CO
Pal19D	1115958	52.282	33.72	0.00104	176.38	24.896	-5.05	143.584	720.262	0.766	0.443	0.315	0.242	1.967	0.915	-0.018	0.103	17.855	2019-03-21	MNC519	1	Field	CO
Pal19D	1127960	66.804	30.88	0.00078	187.975	7.591	-5.32	124.727	562.214	0.892	0.493	0.268	0.239	1.894	0.907	-0.134	0.227	16.36	2019-04-04	MNC528	1	Field	CO
Pal19D	1127959	65.003	30.81	0.00093	167.139	8.911	-5.82	117.175	535.778	0.57	0.486	0.328	0.187	-1.51	-1.436	2.316	0.12	16.3667	2019-04-04	MNC528	1	Field	CO
Pal19D	1125888	66.004	30.51	0.00086	160.272	22.453	-5.6	123.857	572.22	0.616	0.481	0.321	0.198	1.865	0.724	0.13	0.146	16.4711	2019-04-02	MNC528	1	Field	CO
Pal19D	1125886	67.122	30.51	0.00098	166.007	17.519	-5.23	134.783	671.563	0.6	0.446	0.347	0.208	2.047	0.727	0.134	0.139	16.4789	2019-04-02	MNC528	1	Field	CO
Pal19D	1123434	46.881	38.77	0.00147	187.873	28.536	-10.38	245.752	1578.37	1.305	0.346	0.284	0.37	1.792	0.934	-0.453	0.519	17.555	2019-03-27	MNC528	1	Field	CO
Pal19D	1123433	47.894	38.64	0.00081	178.769	34.658	-7.32	95.2625	451.374	1.537	0.469	0.209	0.322	1.923	0.775	0.073	0.152	17.5681	2019-03-27	MNC528	1	Field	CO
Pal19D	1117522	69.941	29.51	0.00106	134.999	51.744	-5.48	150.43	706.74	0.701	0.473	0.31	0.217	2.023	0.757	0.067	0.176	15.2506	2019-03-22	MNC528	1	Field	CO
Pal19D	1117521	69.44	29.6	0.0014	126.622	17.143	-5.37	132.438	724.896	0.842	0.406	0.323	0.272	3.703	0.393	0.697	-0.09	15.2578	2019-03-22	MNC528	1	Field	CO
Pal19D	1116113	58.436	33.72	0.00104	172.041	15.983	-6.65	158.263	767.894	1.215	0.458	0.245	0.297	1.806	0.711	0.112	0.176	15.6719	2019-03-21	MNC528	1	Field	CO
Pal19D	1116112	57.818	33.39	0.00129	185.058	45.672	-5.14	189.098	929.683	1.086	0.452	0.263	0.285	3.615	0.73	0.448	-0.178	15.6814	2019-03-21	MNC528	1	Field	CO
Pal19D	1127956	64.729	30.2	0.00062	185.833	37.968	-6.43	101.907	436.337	0.637	0.519	0.294	0.187	1.931	0.81	-0.018	0.207	16.3914	2019-04-04	MNC543	1	Field	CO
Pal19D	1127955	65.137	30.13	0.00084	177.754	32.036	-4.37	122.337	527.883	0.731	0.515	0.28	0.205	-2.577	0.264	2.362	-1.627	16.3994	2019-04-04	MNC543	1	Field	CO
Pal19D	1125881	66.575	30.6	0.00082	170.991	28.264	-5.28	128.784	592.521	0.541	0.483	0.336	0.182	2.267	0.865	0.056	0.079	16.5064	2019-04-02	MNC543	1	Field	CO
Pal19D	1125879	66.503	30.7	0.00096	178.266	38.741	-5.55	132.051	591.627	0.567	0.496	0.321	0.182	-0.995	-2.064	3.148	-0.084	16.5189	2019-04-02	MNC543	1	Field	CO
Pal19D	1123430	50.312	38.72	0.00121	228.489	36.443	-4.07	276.632	1419.72	1.768	0.433	0.205	0.362	0.198	9.819	-8.29	-0.528	17.5972	2019-03-27	MNC543	1	Field	CO
Pal19D	1123429	54.691	38.76	0.001	223.964	62.29	-5.99	195.685	927.195	1.38	0.469	0.223	0.308	2.131	1.24	-0.181	-0.058	17.6039	2019-03-27	MNC543	1	Field	CO
Pal19D	1117516	72.05	29.85	0.00103	116.348	63.275	-6.36	127.598	624.56	0.983	0.454	0.275	0.271	2.177	0.605	0.204	0.191	15.2828	2019-03-22	MNC543	1	Field	CO
Pal19D	1117514	73.19	29.94	0.00138	134.682	37.604	-3	172.157	820.968	0.879	0.466	0.284	0.25	2.193	0.917	0.104	-0.021	15.2897	2019-03-22	MNC543	1	Field	CO
Pal19D	1116109	49.865	34.36	0.00098	184.587	22.69	-7.43	185.526	855.355	0.937	0.482	0.267	0.25	1.476	1.21	-0.554	0.344	15.8108	2019-03-21	MNC543	1	Field	CO
Pal19D	1116108	55.327	34.13	0.00136	182.589	26.815	-7.14	206.02	1042.88	1.007	0.439	0.279	0.282	2.127	0.745	-0.092	0.347	15.8186	2019-03-21	MNC543	1	Field	CO
Pal19D	1127992	70.828	29.1	0.00125	134.938	64.852	-2.24	172.86	936.912	0.653	0.41	0.357	0.233	2.255	0.982	-0.113	0.131	16.0969	2019-04-04	MNC573	1	Field	CO
Pal19D	1127991	68.811	29.06	0.00137	149.103	39.571	-4.21	161.511	813.863	0.766	0.441	0.317	0.242	2.98	0.87	0.269	-0.139	16.1036	2019-04-04	MNC573	1	Field	CO
Pal19D	1125944	71.736	27.86	0.00071	150.881	17.15	-4.95	103.297	441.442	0.402	0.52	0.342	0.138	3.005	0.794	-0.002	0.208	15.8742	2019-04-02	MNC573	1	Field	CO
Pal19D	1125942	72.221	27.83	0.00121	134.103	11.621	-4.16	126.772	556.748	0.633	0.506	0.303	0.192	3.84	0.56	0.407	0.033	15.8822	2019-04-02	MNC573	1	Field	CO
Pal19D	1123466	53.214	37.06	0.00115	198.854	49.77	-2.89	201.188	943.215	1.825	0.474	0.186	0.34	1.804	0.99	-0.374	0.385	17.1397	2019-03-27	MNC573	1	Field	CO
Pal19D	1123465	51.456	37.18	0.00179	176.536	24.865	-1.52	188.913	1303.75	1.628	0.322	0.258	0.42	1.998	0.831	-0.159	0.328	17.1536	2019-03-27	MNC573	1	Field	CO
Pal19D	1117556	73.871	27.54	0.00092	143.753	18.462	-4.15	105.204	467.572	0.636	0.5	0.305	0.194	2.85	0.797	0.188	0.015	14.7014	2019-03-22	MNC573	1	Field	CO
Pal19D	1117555	73.715	27.58	0.00081	152.165	11.922	-3.95	84.4767	354.2	0.606	0.53	0.293	0.178	2.823	0.744	0.378	-0.122	14.7081	2019-03-22	MNC573	1	Field	CO
Pal19D	1116145	65.846	32.02	0.00069	191.538	26.88	-5.22	104.454	441.294	0.821	0.526	0.26	0.214	0.779	1.582	-1.975	1.394	15.2364	2019-03-21	MNC573	1	Field	CO
Pal19D	1116144	65.097	32.01	0.001	162.967	6.788	-5.76	130.446	616.764	0.909	0.47	0.278	0.252	1.928	0.653	-0.067	0.414	15.2433	2019-03-21	MNC573	1	Field	CO
Pal19D	1127982	68.366	28.86	0.00098	149.2	26.393	-2.78	186.372	908.248	0.68	0.456	0.324	0.22	-2.359	-0.796	2.216	-0.419	16.1783	2019-04-04	MRC8	1	Field	CO
Pal19D	1127981	69.209	29.01	0.0011	172.433	6.315	-3.78	141.462	668.851	0.662	0.47	0.319	0.211	2.949	0.783	0.188	0.03	16.1856	2019-04-04	MRC8	1	Field	CO
Pal19D	1125925	72.231	28.79	0.00099	136.003	9.335	-3.27	131.871	564.635	0.565	0.519	0.308	0.174	3.105	0.678	0.345	-0.023	15.9825	2019-04-02	MRC8	1	Field	CO
Pal19D	1125923	72.16	28.89	0.00071	168.73	64.473	-5.22	96.2348	436.439	0.648	0.49	0.309	0.201	4.394	0.624	0.727	-0.352	15.9906	2019-04-02	MRC8	1	Field	CO
Pal19D	1123456	50.965	37.61	0.00103	217.402	46.297	-6.46	196.968	1008.54	1.36	0.434	0.24	0.326	4.389	0.496	0.22	0.283	17.2336	2019-03-27	MRC8	1	Field	CO
Pal19D	1123455	51.998	37.71	0.00117	195.001	63.212	-5.08	136.914	644.603	1.011	0.472	0.263	0.266	1.87	0.759	-0.026	0.267	17.2414	2019-03-27	MRC8	1	Field	CO
Pal19D	1117546	68.19	29.51	0.0007	155.941	18.166	-6.02	119.004	502.765	0.653	0.526	0.287	0.187	2.793	0.578	0.157	0.265	15.0678	2019-03-22	MRC8	1	Field	CO
Pal19D	1117545	66.67	29.29	0.00049	192.904	62.328	-5.66	87.3598	347.286	0.498	0.559	0.295	0.147	2.738	0.444	0.358	0.198	15.0858	2019-03-22	MRC8	1	Field	CO
Pal19D	1116135	62.276	31.04	0.00091	157.771	38.135	-5.65	158.878	737.083	0.912	0.479	0.272	0.248	1.875	0.808	-0.05	0.241	15.3403	2019-03-21	MRC8	1	Field	CO
Pal19D	1116134	63.131	31.02	0.00118	160.517	43.447	-3.73	154.447	675.623	0.99	0.508	0.247	0.245	1.602	0.943	-0.179	0.237	15.3508	2019-03-21	MRC8	1	Field	CO
Pal19D	1128255	68.17	27.91	0.00099	141.909	24.64	-3.2	149.357	782.791	0.797	0.424	0.321	0.255	1.981	0.677	0.016	0.307	16.0317	2019-04-04	NCC104	1	Field	CO
Pal19D	1128253	69.424	27.99	0.00102	161.832	13.984	-2.43	167.986	779.336	0.586	0.479	0.329	0.192	2.809	0.825	0.088	0.087	16.0389	2019-04-04	NCC104	1	Field	CO
Pal19D	1125958	72.977	27.11	0.00076	178.12	31.48	-3.58	130.441	561.76	0.465	0.516	0.331	0.154	3.401	0.621	0.262	0.117	15.7914	2019-04-02	NCC104	1	Field	CO
Pal19D	1125956	72.887	27.5	0.00104	147.586	29.713	-4.11	136.171	637.058	0.485	0.475	0.353	0.171	3.825	0.446	0.622	-0.068	15.8067	2019-04-02	NCC104	1	Field	CO
Pal19D	1123474	52.594	36.92	0.00112	207.549	23.716	-3.81	248.073	1267.29	1.974	0.435	0.19	0.375	2.346	0.366	-0.06	0.694	17.0689	2019-03-27	NCC104	1	Field	CO
Pal19D	1123473	49.79	37.02	0.00172	128.306	62.615	-1.85	137.811	916.907	4.255	0.334	0.127	0.539	2.183	0.657	0.099	0.243	17.0781	2019-03-27	NCC104	1	Field	CO
Pal19D	1117564	72.188	27.69	0.00056	149.089	18.06	-4.82	76.8786	309.495	0.615	0.552	0.277	0.171	2.187	0.575	0.355	0.071	14.6189	2019-03-22	NCC104	1	Field	CO
Pal19D	1117563	70.637	27.51	0.00084	139.756	30.884	-4.16	92.4605	385.493	0.782	0.533	0.262	0.205	5.928	0.46	0.761	-0.222	14.63	2019-03-22	NCC104	1	Field	CO
Pal19D	1116153	64.273	30.78	0.00119	166.874	12.071	-3.75	138.84	618.303	0.987	0.499	0.252	0.249	1.591	0.822	0.009	0.169	15.1311	2019-03-21	NCC104	1	Field	CO
Pal19D	1116152	64.021	30.94	0.00166	153.86	17.336	-3.41	198.946	1191.65	1.113	0.371	0.298	0.331	1.748	0.868	-0.2	0.332	15.1419	2019-03-21	NCC104	1	Field	CO
Pal19D	1127670	51.936	35.67	0.00177	155.44	14.209	-8.28	267.077	1798.5	0.711	0.33	0.392	0.278	1.801	1.198	-0.36	0.162	18.1083	2019-04-04	NCC105	1	Field	CO
Pal19D	1127667	48.615	35.69	0.00218	161.023	22.367	-6.76	302.45	1920.32	0.712	0.35	0.38	0.27	1.595	0.998	-0.354	0.356	18.1172	2019-04-04	NCC105	1	Field	CO
Pal19D	1125589	56.727	32.36	0.0008	180.877	28.913	-6.45	140.083	669.451	0.716	0.465	0.312	0.223	1.654	1.164	0.048	-0.212	18.51	2019-04-02	NCC105	1	Field	CO
Pal19D	1125586	56.317	32.45	0.00108	158.901	2.689	-5.92	145.413	716.498	0.662	0.451	0.331	0.219	1.6	0.796	-0.483	0.687	18.5175	2019-04-02	NCC105	1	Field	CO
Pal19D	1123767	42.295	39.83	0.0015	166.102	25.21	-3.88	231.329	1448.07	3.584	0.355	0.141	0.505	-6.108	-0.134	2.012	-0.878	20.0056	2019-03-28	NCC105	1	Field	CO
Pal19D	1123766	45.113	39.84	0.00116	199.306	23.455	-6.25	212.497	1135.13	1.776	0.416	0.21	0.374	1.379	1.26	-0.551	0.29	20.0139	2019-03-28	NCC105	1	Field	CO
Pal19D	1117226	60.695	30.98	0.00115	162.955	24.904	-5.11	200.796	1059.89	0.809	0.421	0.32	0.259	2.569	0.748	0.218	0.033	16.7978	2019-03-22	NCC105	1	Field	CO
Pal19D	1117225	61.141	30.61	0.00103	173.044	34.064	-5.18	194.711	1015.71	0.811	0.426	0.317	0.257	2.175	1.062	-0.335	0.272	16.8211	2019-03-22	NCC105	1	Field	CO
Pal19D	1115950	52.106	34.02	0.00064	203.477	38.731	-6.09	142.266	627.274	0.791	0.504	0.277	0.219	2.404	0.719	0.049	0.232	17.9075	2019-03-21	NCC105	1	Field	CO
Pal19D	1115948	51.735	34.08	0.00071	195.515	29.793	-6.15	148.659	663.362	0.822	0.498	0.275	0.226	1.88	1.162	-0.08	-0.082	17.9192	2019-03-21	NCC105	1	Field	CO
Pal19D	1127892	61.684	30.15	0.00071	170.013	27.393	-6.06	106.123	435.107	0.582	0.542	0.29	0.169	0.77	0.994	-2.783	2.789	16.8231	2019-04-04	NCC109	1	Field	CO
Pal19D	1127890	61.352	30.13	0.0007	157.535	18.817	-4.47	97.8681	432.375	0.673	0.503	0.297	0.2	1.747	1.044	-0.109	0.065	16.8303	2019-04-04	NCC109	1	Field	CO
Pal19D	1125802	56.258	34.04	0.00101	171.371	17.358	-6.75	200.118	958.42	0.767	0.464	0.303	0.233	2.702	0.843	-0.05	0.207	17.3983	2019-04-02	NCC109	1	Field	CO
Pal19D	1125801	55.72	33.9	0.00124	176.761	32.823	-5.15	197.629	926.532	1.278	0.474	0.231	0.295	1.525	1.185	-0.351	0.166	17.4061	2019-04-02	NCC109	1	Field	CO
Pal19D	1123389	49.071	37.54	0.00042	136.602	45.224	-1.47	56.6905	244.145	2.847	0.516	0.126	0.358	0.933	2.496	-2.089	0.593	19.6586	2019-03-27	NCC109	1	Field	CO
Pal19D	1123388	45.221	37.69	0.00186	160.061	3.637	-1.63	203.421	1448.87	1.624	0.312	0.262	0.426	2.109	0.772	-0.106	0.334	19.68	2019-03-27	NCC109	1	Field	CO
Pal19D	1117441	64.878	30.94	0.0007	202.236	40.892	-4.52	125.281	554.584	1.062	0.502	0.241	0.256	2.156	0.622	0.317	0.061	15.7289	2019-03-22	NCC109	1	Field	CO
Pal19D	1117439	66.698	30.92	0.00084	178.216	7.828	-5.39	118.482	504.394	0.694	0.522	0.282	0.196	2.658	0.575	0.224	0.201	15.7367	2019-03-22	NCC109	1	Field	CO
Pal19D	1116068	53.72	35.58	0.0011	178.299	58.838	-8.09	210.057	1149.74	0.837	0.406	0.323	0.27	1.385	2.328	-0.434	-0.893	16.6006	2019-03-21	NCC109	1	Field	CO
Pal19D	1116067	58.739	35.32	0.00112	207.726	49.121	-6.79	180.607	814.094	0.984	0.493	0.256	0.252	1.539	1.122	-0.452	0.331	16.6097	2019-03-21	NCC109	1	Field	CO
Pal19D	1127864	61.456	32.3	0.0013	164.932	23.797	-4.55	197.297	1121.33	0.693	0.391	0.36	0.249	1.919	0.874	0.045	0.08	16.9886	2019-04-04	NCC118	1	Field	CO
Pal19D	1127862	60.538	32.71	0.00223	114.613	29.805	-3.96	242.999	1992.61	2.088	0.271	0.236	0.493	1.081	1.166	-0.595	0.429	17	2019-04-04	NCC118	1	Field	CO
Pal19D	1125767	58.432	35.17	0.00108	202.979	42.704	-1.16	202.097	1042.01	0.982	0.431	0.287	0.282	1.137	1.751	0.289	-1.04	17.5842	2019-04-02	NCC118	1	Field	CO
Pal19D	1125765	56.617	35.16	0.00144	179.925	22.066	-5.01	193.618	962.555	1.191	0.447	0.252	0.301	1.831	0.716	-0.055	0.339	17.5947	2019-04-02	NCC118	1	Field	CO
Pal19D	1123371	44.065	40.23	0.00092	149.082	36.771	-3.95	149.908	781.994	2.7	0.426	0.155	0.419	1.521	1.037	-1.694	1.658	19.8328	2019-03-27	NCC118	1	Field	CO
Pal19D	1123370	43.204	40.22	0.00113	99.611	49.7	-4.49	86.6129	459.363	3.063	0.419	0.143	0.438	2.074	0.655	-0.099	0.444	19.8425	2019-03-27	NCC118	1	Field	CO
Pal19D	1117411	67.355	31.05	0.00075	165.871	49.733	-5.42	125.5	557.778	0.616	0.5	0.309	0.191	1.803	0.131	-0.409	1.278	15.8911	2019-03-22	NCC118	1	Field	CO
Pal19D	1117410	66.862	30.98	0.00059	169.139	26.386	-5.55	81.2925	342.14	0.605	0.528	0.294	0.178	1.881	0.962	-0.188	0.226	15.8981	2019-03-22	NCC118	1	Field	CO
Pal19D	1116050	57.052	33.37	0.00134	167.017	28.768	-5.16	299.878	1691.36	1.4	0.394	0.252	0.353	2.338	0.888	-0.246	0.358	16.7794	2019-03-21	NCC118	1	Field	CO
Pal19D	1116049	54.172	33.47	0.00215	149.487	16.591	-3.14	320.794	1947.75	1.316	0.366	0.274	0.36	1.557	1.57	-0.895	0.325	16.7878	2019-03-21	NCC118	1	Field	CO
Pal19D	1127773	49.08	34.71	0.00155	197.579	19.555	-3.42	314.575	1864.15	1.424	0.375	0.258	0.367	1.58	1.068	-0.31	0.242	17.6633	2019-04-04	NCC133	1	Field	CO
Pal19D	1127771	47.198	34.61	0.00162	174.571	15.456	-5.76	314.704	2075.2	2.083	0.337	0.215	0.448	2.627	0.594	0.099	0.307	17.6697	2019-04-04	NCC133	1	Field	CO
Pal19D	1125687	54.964	35.37	0.00141	210.476	34.279	-1.82	275.597	1574.39	2.044	0.389	0.201	0.41	1.884	0.761	-0.213	0.452	18.0586	2019-04-02	NCC133	1	Field	CO
Pal19D	1125685	54.988	35.48	0.00186	212.378	51.946	-4.41	359.699	2103.5	1.628	0.38	0.236	0.384	3.084	0.713	0.289	-0.002	18.0661	2019-04-02	NCC133	1	Field	CO
Pal19D	1123327	41.317	41.02	0.00028	191.115	51.516	-4.19	72.8512	263.667	0.951	0.614	0.198	0.188	2.982	0.699	0.338	-0.037	20.2464	2019-03-28	NCC133	1	Field	CO
Pal19D	1123326	40.098	41.09	0.00051	231.28	66.414	-6.44	121.055	501.886	1.019	0.536	0.23	0.234	1.8	0.977	-0.252	0.274	20.2536	2019-03-28	NCC133	1	Field	CO
Pal19D	1117326	65.707	29.74	0.00088	140.327	9.185	-5.23	162.236	690.66	0.494	0.522	0.32	0.158	1.097	1.052	0.532	-0.585	16.38	2019-03-22	NCC133	1	Field	CO
Pal19D	1117324	65.46	29.7	0.00078	189.756	27.154	-5.19	124.151	520.548	0.703	0.53	0.276	0.194	1.391	1.277	-0.005	-0.272	16.3864	2019-03-22	NCC133	1	Field	CO
Pal19D	1116006	51.371	34.8	0.00085	180.322	26.772	-6.09	170.599	749.226	1.085	0.506	0.237	0.257	1.438	1.128	-0.522	0.394	17.3311	2019-03-21	NCC133	1	Field	CO
Pal19D	1116005	53.361	34.71	0.00055	207.066	50.185	-4.25	84.9546	327.757	0.836	0.576	0.231	0.193	1.559	1.055	-0.222	0.166	17.3381	2019-03-21	NCC133	1	Field	CO
Pal19D	1127611	52.416	33.14	0.00094	127.986	25.639	-5.21	132.39	555.096	1.36	0.53	0.199	0.271	1.462	1.203	-0.313	0.11	18.3281	2019-04-04	NCC21	1	Field	CO
Pal19D	1127609	53.961	33.1	0.00082	163.84	61.267	-5.39	125.497	551.15	0.6	0.506	0.309	0.185	2.546	0.752	0.05	0.198	18.3356	2019-04-04	NCC21	1	Field	CO
Pal19D	1125540	55.882	35.52	0.00145	180.512	26.837	1.59	311.208	1742	3.104	0.397	0.147	0.456	1.916	0.956	-0.21	0.254	18.7092	2019-04-02	NCC21	1	Field	CO
Pal19D	1125537	56.037	35.6	0.00184	174.894	63.742	-3.23	282.205	1560.01	2.024	0.402	0.198	0.4	1.317	1.352	-0.685	0.333	18.7164	2019-04-02	NCC21	1	Field	CO
Pal19D	1123740	45.634	39.06	0.0004	308.624	66.015	-4.89	80.9818	309.741	0.768	0.581	0.237	0.182	-0.693	-2.701	4.367	-0.666	20.3086	2019-03-28	NCC21	1	Field	CO
Pal19D	1123739	43.083	38.91	0.00101	207.67	62.5	-4.62	139.828	672.571	0.752	0.462	0.307	0.231	1.887	1.098	-0.259	0.161	20.3164	2019-03-28	NCC21	1	Field	CO
Pal19D	1117174	65.506	30.17	0.00081	167.114	55.378	-7.84	126.705	571.13	0.759	0.493	0.288	0.219	3.717	0.409	0.613	-0.022	17.0372	2019-03-22	NCC21	1	Field	CO
Pal19D	1117171	64.783	30.19	0.00094	185.229	47.387	-3.72	153.131	679.225	0.85	0.501	0.27	0.229	1.08	1.594	-0.51	-0.084	17.0453	2019-03-22	NCC21	1	Field	CO
Pal19D	1115910	61.995	36	0.00157	203.546	27.22	-3.67	353.213	2038.75	2.523	0.385	0.175	0.44	1.75	0.726	-0.562	0.836	18.1678	2019-03-21	NCC21	1	Field	CO
Pal19D	1115909	44.339	35.9	0.00132	205.814	44.183	-3.23	233.997	1113.48	1.824	0.467	0.189	0.344	2.016	0.938	-0.183	0.245	18.1761	2019-03-21	NCC21	1	Field	CO
Pal19D	1127964	66.758	30.56	0.00146	120.809	6.401	-4.24	124.472	658.58	1.183	0.42	0.266	0.314	1.664	0.843	-0.416	0.573	16.3267	2019-04-04	NCC3	1	Field	CO
Pal19D	1127963	66.319	30.72	0.00096	178.688	40.207	-5.19	156.921	763.047	0.507	0.457	0.361	0.183	2.932	0.619	-0.015	0.395	16.3358	2019-04-04	NCC3	1	Field	CO
Pal19D	1125896	66.515	30.63	0.00108	144.658	29.409	-6.12	144.641	648.032	0.926	0.496	0.262	0.242	1.966	1.015	0.1	-0.115	16.4347	2019-04-02	NCC3	1	Field	CO
Pal19D	1125894	65.639	30.72	0.00098	142.497	8.863	-5.15	104.315	471.161	0.717	0.492	0.296	0.212	2.032	0.687	0.224	0.089	16.4464	2019-04-02	NCC3	1	Field	CO
Pal19D	1123438	47.816	38.77	0.00115	183.028	28.529	-7.45	218.325	1426.96	0.939	0.34	0.34	0.319	2.687	0.43	0.094	0.477	17.4872	2019-03-27	NCC3	1	Field	CO
Pal19D	1123437	48.203	38.81	0.00145	189.336	21.154	-3.61	201.658	1298.93	1.359	0.345	0.278	0.377	2.218	0.613	0.058	0.33	17.5053	2019-03-27	NCC3	1	Field	CO
Pal19D	1117528	69.069	29.32	0.00109	140.429	29.779	-1.42	116.43	500.45	0.595	0.517	0.303	0.18	2.479	0.768	0.336	-0.104	15.22	2019-03-22	NCC3	1	Field	CO
Pal19D	1117527	68.278	29.29	0.00031	172.739	50.778	-5.4	42.8287	158.625	0.53	0.6	0.262	0.139	3.047	0.877	0.314	-0.192	15.2267	2019-03-22	NCC3	1	Field	CO
Pal19D	1116117	58.677	33.35	0.00145	151.507	11.415	-5.1	205.645	1145.34	0.551	0.399	0.388	0.214	2.073	1.038	-0.071	0.034	15.6119	2019-03-21	NCC3	1	Field	CO
Pal19D	1116116	56.428	33.43	0.00126	172.547	28.622	-5.32	211.69	1038.46	0.773	0.453	0.309	0.238	1.033	2.572	-1.262	-0.31	15.6253	2019-03-21	NCC3	1	Field	CO
Pal19D	1127712	53.181	35.06	0.00123	163.201	42.078	-6.43	200.748	993.556	0.794	0.449	0.307	0.244	2.479	0.684	-0.038	0.355	17.9581	2019-04-04	NCC50	1	Field	CO
Pal19D	1127710	56.255	35.19	0.00161	186.187	20.025	0.95	314.163	1866.68	4.216	0.374	0.12	0.506	1.566	1.119	-0.505	0.387	17.9664	2019-04-04	NCC50	1	Field	CO
Pal19D	1125628	55.588	33.72	0.00062	170.952	46.292	-7.61	91.705	392.657	0.523	0.519	0.316	0.165	1.752	1.242	-0.251	0.009	18.345	2019-04-02	NCC50	1	Field	CO
Pal19D	1125626	56.049	33.51	0.00065	181.641	32.872	-5.9	90.0103	361.705	0.626	0.553	0.275	0.172	5.041	0.668	0.834	-0.502	18.355	2019-04-02	NCC50	1	Field	CO
Pal19D	1123785	44.536	38.5	0.00131	208.386	80.267	-2.69	207.828	942.532	1.169	0.49	0.235	0.275	0.527	3.908	-3.472	0.564	19.7506	2019-03-27	NCC50	1	Field	CO
Pal19D	1123784	46.207	38.6	0.00057	229.595	79.46	-2.95	91.6352	366.248	0.681	0.556	0.264	0.18	2.673	1.334	0.048	-0.383	19.7586	2019-03-27	NCC50	1	Field	CO
Pal19D	1117264	65.518	30.8	0.00116	168.34	17.751	-1.02	200.891	1003.2	1.171	0.445	0.256	0.299	2.182	0.921	-0.198	0.277	16.6469	2019-03-22	NCC50	1	Field	CO
Pal19D	1117262	64.747	30.78	0.00157	150	26.768	-3.79	238.639	1191.7	1.106	0.445	0.263	0.291	-3.811	0.183	0.3	0.517	16.655	2019-03-22	NCC50	1	Field	CO
Pal19D	1115976	50.967	34.36	0.00108	177.771	26.153	-6.51	191.921	856.408	1.204	0.498	0.228	0.274	1.884	1.056	-0.15	0.094	17.7242	2019-03-21	NCC50	1	Field	CO
Pal19D	1115975	52.131	34.33	0.00097	182.939	6.668	-3.46	156.85	705.577	1.13	0.494	0.238	0.268	2.06	1.069	-0.117	0.049	17.7311	2019-03-21	NCC50	1	Field	CO
Pal19D	1127896	62.584	29.99	6e-05	-242.006	107.319	-2.74	0.387468	2.29	4.615	0.376	0.111	0.513	-0.789	-0.655	1.257	0.398	16.7917	2019-04-04	NCC62	1	Field	CO
Pal19D	1127895	64.372	30.08	0	-19.486	103.174	-2.41	0.615163	3.31	5.056	0.413	0.097	0.49	0.495	2.684	-0.723	-0.961	16.7972	2019-04-04	NCC62	1	Field	CO
Pal19D	1125810	57.647	34.15	0.00233	-0.046	95.955	-3.5	0.0243117	0.119	4.345	0.454	0.102	0.444	-1.074	-0.496	1.68	-0.184	17.3575	2019-04-02	NCC62	1	Field	CO
Pal19D	1125808	56.746	34.22	2e-05	-30.469	94.277	-2.93	0	0	6.122	0.346	0.092	0.562	-0.118	-2.766	3.737	0.029	17.3642	2019-04-02	NCC62	1	Field	CO
Pal19D	1123393	50.245	36.66	0.00029	213.465	77.158	-0.6	56.9271	214.052	0.925	0.591	0.212	0.196	2.552	1.065	-0.021	-0.044	19.6242	2019-03-27	NCC62	1	Field	CO
Pal19D	1123392	48.993	37.22	9e-05	695.324	20.283	0.6	3.64216	11.747	0.693	0.689	0.184	0.127	2.503	0.829	-0.095	0.266	19.6319	2019-03-27	NCC62	1	Field	CO
Pal19D	1117449	60.112	31.07	0.00093	157.964	29.262	-6.4	122.62	519.027	0.742	0.525	0.273	0.202	1.868	1.052	-0.148	0.096	15.6953	2019-03-22	NCC62	1	Field	CO
Pal19D	1117447	62.002	30.96	0.0009	163.573	16.165	-6.11	127.452	542.579	0.594	0.522	0.3	0.178	2.477	0.748	0.164	0.088	15.7022	2019-03-22	NCC62	1	Field	CO
Pal19D	1116073	54.673	34.6	0.00164	144.982	54.42	-7.21	260.023	1694.52	0.652	0.341	0.399	0.26	2.426	0.719	0.131	0.15	16.5264	2019-03-21	NCC62	1	Field	CO
Pal19D	1116072	55.044	34.74	0.00147	174.71	14.8	-5.69	263.098	1282.15	1.034	0.456	0.268	0.277	2.271	0.908	-0.181	0.273	16.5339	2019-03-21	NCC62	1	Field	CO
Pal19D	1127585	54.672	32.64	0.00077	157.822	42.755	-6.11	109.711	476.178	0.592	0.512	0.307	0.182	2.646	0.938	0.053	0.01	18.4383	2019-04-04	NCC7	1	Field	CO
Pal19D	1127583	54.646	32.69	0.00111	147.76	30.391	-5.58	113.575	564.628	0.57	0.447	0.352	0.201	2.164	0.648	-0.012	0.364	18.4456	2019-04-04	NCC7	1	Field	CO
Pal19D	1125454	53.341	35.1	0.0017	153.048	45.245	-7.85	281.172	1711.85	0.652	0.365	0.384	0.25	2.652	0.74	0.027	0.233	18.8208	2019-04-02	NCC7	1	Field	CO
Pal19D	1125450	58.265	35.09	0.00165	183.455	26.481	-4.9	330.262	1764.22	1.39	0.416	0.244	0.339	2.21	1.015	-0.086	0.071	18.8278	2019-04-02	NCC7	1	Field	CO
Pal19D	1123726	43.7	38.28	0.00164	171.448	26.628	-4.53	260.984	1676.2	1.6	0.346	0.252	0.403	2.172	0.846	-0.026	0.18	20.4936	2019-03-28	NCC7	1	Field	CO
Pal19D	1123725	47.316	38.25	0.00075	147.99	98.388	-5.36	125.468	570.181	0.772	0.489	0.288	0.223	2.342	1.069	-0.243	0.174	20.5094	2019-03-28	NCC7	1	Field	CO
Pal19D	1117143	63.598	29.56	0.00045	143.475	50.457	-5.79	67.6343	262.301	0.485	0.573	0.288	0.14	2.155	0.648	0.091	0.261	17.185	2019-03-22	NCC7	1	Field	CO
Pal19D	1117141	64.044	29.54	0.001	155.71	13.21	-5.41	151.901	687.492	0.675	0.491	0.304	0.205	1.958	0.847	0.116	0.037	17.1922	2019-03-22	NCC7	1	Field	CO
Pal19D	1116212	60.503	31.5	0.00078	187.992	53.738	-4.89	113.327	504.684	0.821	0.499	0.275	0.226	1.781	1.024	-0.317	0.293	19.9725	2019-03-21	NCC7	1	Field	CO
Pal19D	1116211	58.247	31.57	0.00089	181.442	32.672	-3.58	121.507	542.198	1.268	0.498	0.222	0.281	1.573	1.273	-0.184	-0.089	19.98	2019-03-21	NCC7	1	Field	CO
Pal19D	1127958	65.676	30.68	0.0005	165.351	28.707	-7.53	104.56	452.053	0.543	0.514	0.315	0.171	4.258	0.571	0.461	-0.032	16.3761	2019-04-04	NCC84	1	Field	CO
Pal19D	1127957	63.303	30.43	0.00071	199.253	35.4	-6.44	123.382	564.16	0.776	0.486	0.289	0.224	0.267	5.791	-4.197	-0.594	16.3825	2019-04-04	NCC84	1	Field	CO
Pal19D	1125885	67.004	30.53	0.00121	137.722	11.259	-5.92	140.316	720.123	0.881	0.433	0.301	0.266	3.682	0.411	0.317	0.272	16.485	2019-04-02	NCC84	1	Field	CO
Pal19D	1125883	66.423	30.53	0.00067	175.905	23.356	-7.24	128.714	580.185	0.505	0.493	0.337	0.17	1.709	0.976	-0.144	0.169	16.5	2019-04-02	NCC84	1	Field	CO
Pal19D	1123432	48.85	38.42	0.0014	200.492	22.456	-8.55	244.695	1549.19	1.04	0.351	0.318	0.331	1.403	1.408	-0.699	0.29	17.5792	2019-03-27	NCC84	1	Field	CO
Pal19D	1123431	49.915	38.39	0.00135	208.731	27.449	-5.46	247.752	1307.74	1.342	0.421	0.247	0.331	3.414	0.583	0.052	0.365	17.5858	2019-03-27	NCC84	1	Field	CO
Pal19D	1117519	71.098	29.71	0.00099	174.8	45.248	-3.8	174.233	827.315	1.025	0.468	0.262	0.269	1.916	0.904	0.144	-0.048	15.2669	2019-03-22	NCC84	1	Field	CO
Pal19D	1117518	70.784	29.8	0.00109	145.365	36.5	-4.37	176.998	900.067	0.706	0.437	0.33	0.233	1.936	0.609	-0.219	0.61	15.2736	2019-03-22	NCC84	1	Field	CO
Pal19D	1116111	56.811	33.03	0.00086	190.512	34.911	-6.14	188.686	869.923	0.911	0.482	0.271	0.247	1.819	1.171	0.009	-0.179	15.6928	2019-03-21	NCC84	1	Field	CO
Pal19D	1116110	56.018	34.07	0.00112	198.248	20.109	-5.64	177.443	793.396	1.173	0.497	0.231	0.271	2.19	0.753	0.195	0.052	15.7625	2019-03-21	NCC84	1	Field	CO
Pal19D	1127616	53.014	33.52	0.00061	196.16	29.16	-7.05	113.378	506.943	0.669	0.497	0.301	0.201	2.224	1.173	-0.194	0.02	18.3128	2019-04-04	NCC85	1	Field	CO
Pal19D	1127614	53.079	33.31	0.00095	194.974	25.344	-5.6	114.196	544.567	1.052	0.466	0.26	0.274	5.889	0.32	0.735	-0.055	18.3194	2019-04-04	NCC85	1	Field	CO
Pal19D	1125544	53.896	35.18	0.00134	192.161	40.364	-8.07	259.757	1531.14	1.187	0.377	0.285	0.338	2.238	0.693	-0.069	0.377	18.6942	2019-04-02	NCC85	1	Field	CO
Pal19D	1125542	56.76	35.32	0.00189	207.632	43.958	-4.85	365.36	2212.29	2.18	0.367	0.199	0.434	3.448	0.556	0.484	-0.04	18.7008	2019-04-02	NCC85	1	Field	CO
Pal19D	1123742	43.46	39.13	0.00077	254.066	56.824	-5.42	142.735	700.197	0.88	0.453	0.291	0.256	2.071	1.022	-0.263	0.241	20.2919	2019-03-28	NCC85	1	Field	CO
Pal19D	1123741	45.491	39.14	0.00104	214.685	60.948	-3.33	264.538	1212.09	1.464	0.485	0.209	0.306	-2.021	-2.169	3.078	0.091	20.3006	2019-03-28	NCC85	1	Field	CO
Pal19D	1117179	65.22	30.09	0.00093	171.344	41.932	-7.62	128.637	617.41	0.841	0.463	0.292	0.245	0.593	23.219	-5.03	-17.188	17.0231	2019-03-22	NCC85	1	Field	CO
Pal19D	1117176	64.95	30.13	0.00094	151.261	41.511	-7.6	130.497	624.987	0.692	0.464	0.317	0.219	0.765	3.061	-1.799	-0.262	17.0294	2019-03-22	NCC85	1	Field	CO
Pal19D	1115914	53.577	35.79	0.0014	182.628	41.174	-7.44	281.448	1672.3	1.721	0.374	0.23	0.396	2.589	0.713	0.059	0.228	18.1531	2019-03-21	NCC85	1	Field	CO
Pal19D	1115912	54.388	35.85	0.00186	184.294	31.953	-5.17	311.478	2012.13	1.54	0.344	0.258	0.398	2.155	0.899	-0.19	0.291	18.1597	2019-03-21	NCC85	1	Field	CO
Pal19D	1127986	71.254	29.09	0.00095	138.11	27.064	-5.2	118.393	531.508	0.563	0.495	0.323	0.182	1.873	1.073	-0.408	0.335	16.1486	2019-04-04	NUC115	1	Field	CO
Pal19D	1127985	65.395	28.94	0.00114	121.604	27.774	-5.69	125.838	629.822	0.69	0.444	0.329	0.227	2.081	0.921	0.03	0.049	16.1567	2019-04-04	NUC115	1	Field	CO
Pal19D	1125932	72.868	28.53	0.001	133.725	24.218	-5.1	109.251	466.883	0.526	0.52	0.314	0.165	3.258	0.599	0.215	0.185	15.9353	2019-04-02	NUC115	1	Field	CO
Pal19D	1125931	72.86	28.5	0.00101	125.58	40.166	-5.25	110.369	495.482	0.515	0.495	0.333	0.172	3.127	0.701	0.195	0.105	15.9444	2019-04-02	NUC115	1	Field	CO
Pal19D	1123460	52.611	37.28	0.00089	206.449	40.824	-7.14	193.623	1005.31	1.111	0.428	0.271	0.301	3.942	0.654	0.265	0.081	17.2019	2019-03-27	NUC115	1	Field	CO
Pal19D	1123459	52.814	37.38	0.00172	178.447	43.62	-5.05	193.809	1030.35	0.973	0.418	0.295	0.287	2.546	0.849	-0.075	0.226	17.2097	2019-03-27	NUC115	1	Field	CO
Pal19D	1117550	75.226	27.84	0.00126	120.004	11.136	-4.49	116.469	531.456	0.653	0.487	0.31	0.203	2.63	0.795	0.298	-0.094	14.7519	2019-03-22	NUC115	1	Field	CO
Pal19D	1117549	75.6	27.8	0.00089	146.555	16.42	-4.89	116.281	509.67	0.533	0.507	0.322	0.172	2.031	0.954	0.128	-0.082	14.7594	2019-03-22	NUC115	1	Field	CO
Pal19D	1116139	58.599	31.37	0.00094	150.435	49.798	-5.77	136.313	628.461	0.716	0.482	0.302	0.216	2.689	0.946	0.129	-0.075	15.3033	2019-03-21	NUC115	1	Field	CO
Pal19D	1116138	60.684	31.21	0.00073	159.636	25.977	-6.36	114.739	505.905	0.638	0.504	0.303	0.193	1.784	1.263	-0.35	0.087	15.3114	2019-03-21	NUC115	1	Field	CO
Pal19D	1127698	48.62	35.63	0.00156	193.561	9.205	-6.16	295.889	1811.38	1.964	0.363	0.215	0.422	1.599	0.684	-0.221	0.536	18.0106	2019-04-04	NUC173	1	Field	CO
Pal19D	1127695	49.917	35.66	0.00134	139.223	30.817	-0.33	156.817	1824.52	8.003	0.191	0.09	0.719	1.877	0.464	-0.077	0.613	18.0214	2019-04-04	NUC173	1	Field	CO
Pal19D	1125614	56.27	32.96	0.00072	179.893	1.088	-6.35	123.233	538.017	0.772	0.509	0.277	0.214	2.555	1.003	0.251	-0.255	18.3992	2019-04-02	NUC173	1	Field	CO
Pal19D	1125611	56.335	32.95	0.00057	190.497	70.289	-5.74	90.0566	360.587	0.811	0.555	0.246	0.199	1.965	0.983	0.011	0.006	18.4089	2019-04-02	NUC173	1	Field	CO
Pal19D	1123779	41.541	38.86	0.00076	234.256	50.766	-4.39	150.768	692.23	0.902	0.484	0.271	0.244	2.131	0.764	-0.093	0.33	19.8092	2019-03-27	NUC173	1	Field	CO
Pal19D	1123778	40.581	38.78	0.00094	210.954	49.636	-4.27	189.737	889.531	1.277	0.474	0.231	0.295	2.756	0.935	-0.218	0.284	19.8181	2019-03-27	NUC173	1	Field	CO
Pal19D	1117251	65.62	31.2	0.00143	82.357	50.777	-3.99	124.953	816.688	4.49	0.34	0.12	0.54	1.819	2.079	-0.998	-0.081	16.7019	2019-03-22	NUC173	1	Field	CO
Pal19D	1117249	64.165	31.26	0.00111	176.967	49.156	-4.59	163.011	769.1	0.867	0.471	0.284	0.246	3.229	0.543	0.34	0.117	16.7097	2019-03-22	NUC173	1	Field	CO
Pal19D	1115969	53	34.36	0.00092	147.665	58.174	-6.33	122.43	549.628	1.064	0.495	0.245	0.26	2.793	0.874	-0.012	0.138	17.7972	2019-03-21	NUC173	1	Field	CO
Pal19D	1115967	49.308	34.34	0.00091	185.584	64.359	-6.35	120.019	561.492	1.258	0.475	0.232	0.292	0.545	2.474	-1.61	0.136	17.8042	2019-03-21	NUC173	1	Field	CO
Pal19D	1127933	65.302	30.05	0.00109	164.888	48.056	-4.58	163.833	854.63	0.764	0.426	0.325	0.249	1.94	0.834	-0.089	0.254	16.5997	2019-04-04	NUC177	1	Field	CO
Pal19D	1127929	65.97	30.36	0.0017	150.039	30.875	-2.83	228.077	1481.98	1.067	0.342	0.318	0.34	-1.997	-0.82	2.267	-0.447	16.6136	2019-04-04	NUC177	1	Field	CO
Pal19D	1125849	58.845	34.67	0.00116	189.774	15.381	-7.14	213.648	1195.9	1.045	0.397	0.295	0.308	2.528	0.584	0.185	0.231	17.0006	2019-04-02	NUC177	1	Field	CO
Pal19D	1125847	58.419	34.54	0.00143	166.681	41.909	-6.79	212.826	1167.77	0.916	0.405	0.311	0.284	2.153	0.818	-0.181	0.362	17.0069	2019-04-02	NUC177	1	Field	CO
Pal19D	1123414	47.834	37.42	0.00102	205.813	43.578	-6.03	190.143	902.865	1.165	0.468	0.246	0.286	1.828	1.117	-0.457	0.34	17.7686	2019-03-27	NUC177	1	Field	CO
Pal19D	1123412	48.356	37.37	0.00139	210.238	27.721	-4.47	211.266	1136.76	1.59	0.413	0.227	0.36	2.78	0.639	0.036	0.325	17.7867	2019-03-27	NUC177	1	Field	CO
Pal19D	1117486	66.837	30.81	0.00147	147.918	44.777	-4.34	156.954	861.203	1.433	0.405	0.244	0.35	1.219	1.407	0.096	-0.502	15.4242	2019-03-22	NUC177	1	Field	CO
Pal19D	1117483	68.155	30.89	0.00129	143.019	18.399	-5.18	153.664	799.709	0.71	0.427	0.335	0.238	2.929	0.914	0.203	-0.118	15.4308	2019-03-22	NUC177	1	Field	CO
Pal19D	1116092	58.368	32.49	0.00124	166.736	61.318	-4.42	159.319	722.537	0.973	0.49	0.258	0.251	0.946	1.727	-1.126	0.399	15.9842	2019-03-21	NUC177	1	Field	CO
Pal19D	1116091	60.83	32.41	0.00048	182.792	32.067	-5.8	60.743	241.475	0.877	0.559	0.235	0.206	1.414	2.36	-0.997	-0.363	15.9936	2019-03-21	NUC177	1	Field	CO
Pal19D	1127707	53.884	35.46	0.00158	175.017	46.308	-7.47	292.403	1794.99	0.733	0.362	0.368	0.27	1.774	0.968	-0.268	0.3	17.9778	2019-04-04	NUC188	1	Field	CO
Pal19D	1127705	56.75	35.6	0.00154	155.07	25.212	-8.64	221.973	1344.07	0.67	0.367	0.379	0.254	2.016	0.574	-0.102	0.528	17.9853	2019-04-04	NUC188	1	Field	CO
Pal19D	1125624	55.024	33.37	0.0007	173.632	25.069	-8.9	118.524	527.829	0.686	0.499	0.297	0.204	1.431	1.184	-0.095	-0.088	18.3647	2019-04-02	NUC188	1	Field	CO
Pal19D	1125622	53.698	33.21	0.00086	180.291	29.92	-7.16	101.306	462.267	0.718	0.487	0.299	0.214	1.039	1.16	-0.563	0.403	18.3742	2019-04-02	NUC188	1	Field	CO
Pal19D	1123783	40.796	38.73	0.00086	247.329	89.145	-3.27	141.118	656.057	0.834	0.478	0.285	0.238	1.153	1.37	-0.6	0.231	19.7697	2019-03-27	NUC188	1	Field	CO
Pal19D	1123782	44.478	38.85	0.00106	219.179	111.232	-3.26	159.205	726.464	1.144	0.487	0.239	0.274	1.009	0.522	-1.723	2.2	19.7786	2019-03-27	NUC188	1	Field	CO
Pal19D	1117259	63.134	30.87	0.00031	218.561	19.144	-4.45	30.786	120.446	0.626	0.568	0.266	0.166	1.567	1.332	-0.448	0.116	16.6653	2019-03-22	NUC188	1	Field	CO
Pal19D	1117258	63.477	30.97	0.00128	177.553	27.737	-4.4	150.377	782.602	0.73	0.427	0.331	0.242	2.267	0.697	0.234	0.069	16.6744	2019-03-22	NUC188	1	Field	CO
Pal19D	1115974	50.725	34.49	0.00083	183.519	18.715	-6.18	133.619	593.86	0.68	0.5	0.298	0.203	1.792	0.745	-0.149	0.404	17.7608	2019-03-21	NUC188	1	Field	CO
Pal19D	1115973	55.693	34.41	0.00127	175.727	11.771	-4.3	137.986	692.18	0.662	0.443	0.335	0.222	1.385	1.432	-0.236	-0.195	17.7697	2019-03-21	NUC188	1	Field	CO
Pal19D	1127938	63.987	30.06	0.00086	155.976	30.934	-5.97	119.749	543.078	0.613	0.49	0.316	0.194	3.366	0.64	0.257	0.103	16.5664	2019-04-04	NUC247	1	Field	CO
Pal19D	1127937	65.163	30.01	0.0009	144.452	44.995	-4.55	145.765	663.774	0.634	0.488	0.313	0.199	0.897	1.595	-1.248	0.653	16.5739	2019-04-04	NUC247	1	Field	CO
Pal19D	1125857	66.848	30.5	0.00099	150.845	30.238	-5.99	174.251	805.042	0.687	0.481	0.308	0.211	1.983	0.891	0.009	0.1	16.6167	2019-04-02	NUC247	1	Field	CO
Pal19D	1125855	61.754	34.86	0.00172	168.991	41.258	-3.71	216.506	1039.14	0.845	0.463	0.291	0.246	-3.991	-0.443	1.674	-0.231	16.9592	2019-04-02	NUC247	1	Field	CO
Pal19D	1123418	46.518	37.96	0.00046	215.095	75.89	-7.06	89.3649	375.404	1.138	0.529	0.22	0.251	2.668	0.766	0.203	0.031	17.7164	2019-03-27	NUC247	1	Field	CO
Pal19D	1123417	46.686	37.84	0.00111	192.108	48.558	-6.11	129.025	756.525	1.089	0.379	0.297	0.324	2.593	0.644	0.001	0.356	17.7256	2019-03-27	NUC247	1	Field	CO
Pal19D	1117492	67.629	30.67	0.00093	174.979	48.71	-5.25	160.749	768.214	0.788	0.465	0.299	0.236	2.469	0.626	0.22	0.154	15.3919	2019-03-22	NUC247	1	Field	CO
Pal19D	1117491	63.099	30.62	0.00135	150.064	33.721	-3.82	179.764	872.217	0.771	0.458	0.306	0.236	2.441	0.781	0.08	0.139	15.4	2019-03-22	NUC247	1	Field	CO
Pal19D	1116096	61.305	32.66	0.0009	171.378	45.729	-6.09	165.515	771.093	0.969	0.477	0.266	0.257	0.84	-0.231	-1.589	2.821	15.9461	2019-03-21	NUC247	1	Field	CO
Pal19D	1116095	58.7	32.59	0.00057	192.716	58.158	-5.16	80.8858	343.683	0.811	0.523	0.263	0.213	1.961	1.055	-0.117	0.062	15.9536	2019-03-21	NUC247	1	Field	CO
Pal19D	1127941	61.867	30.14	0.00083	160.805	57.807	-5.57	130.639	652.381	0.76	0.445	0.316	0.24	1.414	1.079	-0.424	0.345	16.5497	2019-04-04	NUC342	1	Field	CO
Pal19D	1127939	63.693	30.01	0.00042	174.635	38.455	-4	37.8331	148.278	0.769	0.567	0.245	0.188	1.851	0.775	0.085	0.14	16.5578	2019-04-04	NUC342	1	Field	CO
Pal19D	1125861	65.556	30.53	0.00087	169.784	39.138	-5.44	150.476	768.715	0.723	0.435	0.328	0.237	-0.971	0.377	3.937	-3.314	16.5981	2019-04-02	NUC342	1	Field	CO
Pal19D	1125859	66.949	30.53	0.00017	132.305	22.207	-5.48	12.2048	45.203	0.738	0.6	0.23	0.17	2.37	1.18	0.112	-0.292	16.6069	2019-04-02	NUC342	1	Field	CO
Pal19D	1123420	46.146	38.74	0.00037	226.884	82.34	-6.59	63.302	277.458	1.017	0.507	0.245	0.249	3.026	0.734	0.121	0.145	17.6983	2019-03-27	NUC342	1	Field	CO
Pal19D	1123419	47.193	38.3	0.00079	209.185	58	-5.27	97.4258	430.421	0.851	0.503	0.268	0.228	0.242	5.955	-7.822	2.868	17.7081	2019-03-27	NUC342	1	Field	CO
Pal19D	1117495	66.84	30.38	0.00138	138.652	68.01	-3.17	115.023	600.017	0.987	0.426	0.289	0.285	1.76	0.964	-0.211	0.247	15.3775	2019-03-22	NUC342	1	Field	CO
Pal19D	1117494	67.115	30.45	0.00135	155.583	37.516	-4.16	172.11	867.272	0.839	0.441	0.304	0.255	2.793	0.83	0.27	-0.1	15.3839	2019-03-22	NUC342	1	Field	CO
Pal19D	1116098	60.697	33.07	0.00096	166.552	57.5	-6.41	154.442	746.095	0.891	0.46	0.286	0.255	1.034	0.288	-1.485	2.197	15.9275	2019-03-21	NUC342	1	Field	CO
Pal19D	1116097	59.071	32.9	0.00102	173.787	50.684	-6.23	149.168	720.618	0.732	0.46	0.312	0.228	1.894	1.331	-0.344	0.013	15.935	2019-03-21	NUC342	1	Field	CO
Pal19D	1127990	67.722	29.08	0.00092	125.171	9.178	-6.03	152.972	735.798	0.536	0.462	0.351	0.188	3.655	0.715	0.347	-0.062	16.1128	2019-04-04	NUC373	1	Field	CO
Pal19D	1127989	67.992	29.06	0.00084	169.077	14.646	-4.49	133.563	628.83	0.583	0.472	0.334	0.195	3.228	0.835	0.186	-0.021	16.1194	2019-04-04	NUC373	1	Field	CO
Pal19D	1125940	72.586	27.93	0.00068	132.8	12.013	-4.78	108.581	454.407	0.433	0.531	0.327	0.142	2.761	0.81	0.023	0.167	15.8908	2019-04-02	NUC373	1	Field	CO
Pal19D	1125938	72.769	28.2	0.00067	119.131	23.175	-2.67	64.5711	250.421	0.489	0.573	0.287	0.14	2.839	0.899	0.216	-0.115	15.9067	2019-04-02	NUC373	1	Field	CO
Pal19D	1123464	50.315	37.42	0.00055	214.798	37.585	-3.67	107.173	449.361	1.134	0.53	0.22	0.25	2.36	1.003	-0.122	0.119	17.1667	2019-03-27	NUC373	1	Field	CO
Pal19D	1123463	50.413	37.28	0.00091	228.674	58.817	-5.13	159.783	729.104	1.054	0.487	0.25	0.263	2.529	0.996	-0.174	0.178	17.1736	2019-03-27	NUC373	1	Field	CO
Pal19D	1117554	74.757	27.63	0.00077	153.983	20.392	-4.58	128.015	565.564	0.675	0.503	0.297	0.2	2.634	0.599	0.169	0.232	14.7181	2019-03-22	NUC373	1	Field	CO
Pal19D	1117553	74.246	27.64	0.00078	156.01	0.913	-4.53	126.442	547.725	0.564	0.513	0.312	0.176	3.15	0.689	0.239	0.072	14.7253	2019-03-22	NUC373	1	Field	CO
Pal19D	1116143	63.515	31.8	0.00083	182.483	9.067	-5.19	140.477	614.512	0.885	0.508	0.261	0.231	2.922	0.95	0.198	-0.148	15.2672	2019-03-21	NUC373	1	Field	CO
Pal19D	1116142	63.137	31.62	0.00069	183.345	20.379	-6.67	133.227	595.695	0.678	0.497	0.3	0.203	2.243	0.89	-0.129	0.239	15.2747	2019-03-21	NUC373	1	Field	CO
Pal19D	1127686	52.131	36.01	0.00163	138.727	20.481	-8.84	202.573	1257.43	0.807	0.358	0.355	0.287	1.631	0.958	-0.077	0.118	18.0456	2019-04-04	NUC405	1	Field	CO
Pal19D	1127684	56.391	35.94	0.0013	202.558	9.442	-3.95	257.457	1349.36	1.922	0.424	0.197	0.379	1.551	0.696	-0.236	0.54	18.0528	2019-04-04	NUC405	1	Field	CO
Pal19D	1125606	56.916	32.81	0.0006	195.403	54.204	-5.95	82.1028	337.247	0.668	0.541	0.275	0.184	2.447	0.717	0.222	0.061	18.4342	2019-04-02	NUC405	1	Field	CO
Pal19D	1125603	53.619	32.73	0.00066	181	22.738	-6.2	119.687	488.022	0.562	0.545	0.291	0.164	3.316	0.179	0.145	0.676	18.4417	2019-04-02	NUC405	1	Field	CO
Pal19D	1123775	42.404	39.01	0.00105	196.501	67.146	-2.26	207.217	992.417	1.469	0.464	0.217	0.319	1.701	1.055	-0.377	0.322	19.8419	2019-03-27	NUC405	1	Field	CO
Pal19D	1123774	42.363	38.94	0.0013	214.864	60.733	-2.77	239.124	1232.92	1.695	0.431	0.211	0.358	1.844	0.911	-0.298	0.386	19.8489	2019-03-27	NUC405	1	Field	CO
Pal19D	1117244	63.545	31.31	0.00116	153.994	39.44	-4.17	164.684	790.42	0.848	0.463	0.29	0.246	2.135	1.028	-0.227	0.199	16.7372	2019-03-22	NUC405	1	Field	CO
Pal19D	1117241	60.042	31.36	0.00136	173.643	35.449	-3.37	176.557	895.773	1.109	0.438	0.267	0.296	2.121	1.083	-0.002	-0.081	16.7456	2019-03-22	NUC405	1	Field	CO
Pal19D	1115963	48.504	33.79	0.00087	171.44	44.208	-6.08	122.902	587.347	0.817	0.465	0.294	0.241	2.718	0.566	0.189	0.245	17.8306	2019-03-21	NUC405	1	Field	CO
Pal19D	1115961	47.362	33.61	0.00098	185.973	47.896	-5.58	156.606	742.033	1.051	0.469	0.259	0.272	1.544	1.022	-0.372	0.35	17.8378	2019-03-21	NUC405	1	Field	CO
Pal19D	1127966	66.071	30.37	0.00113	156.872	68.802	-3.9	187.977	949.38	0.804	0.44	0.31	0.249	4.145	0.607	0.336	0.057	16.3125	2019-04-04	NUC410	1	Field	CO
Pal19D	1127965	66.72	30.46	0.00105	142.481	14.14	-5.23	164.084	799.63	0.703	0.456	0.319	0.224	3.01	0.701	0.148	0.151	16.3183	2019-04-04	NUC410	1	Field	CO
Pal19D	1125900	67.888	29.97	0.00092	164.498	33.988	-5.46	154.956	707.078	0.706	0.487	0.301	0.212	2.835	1.522	0.012	-0.535	16.2569	2019-04-02	NUC410	1	Field	CO
Pal19D	1125898	66.604	30.57	0.00083	149.756	39.575	-5.05	151.162	692.609	0.714	0.485	0.301	0.215	3.37	0.672	0.208	0.119	16.4278	2019-04-02	NUC410	1	Field	CO
Pal19D	1123440	46.031	38.85	0.00117	201.513	48.235	-4.72	253.588	1289.54	2.354	0.437	0.168	0.395	2.241	0.9	-0.212	0.312	17.4703	2019-03-27	NUC410	1	Field	CO
Pal19D	1123439	46.535	38.81	0.00143	179.529	31.591	-6.7	268.145	1357.35	2.814	0.439	0.147	0.414	1.737	0.801	-0.319	0.518	17.4778	2019-03-27	NUC410	1	Field	CO
Pal19D	1117530	68.052	29.16	0.00099	142.486	7.397	-5.77	138.74	667.342	1.079	0.462	0.259	0.279	1.753	0.653	0.093	0.254	15.2053	2019-03-22	NUC410	1	Field	CO
Pal19D	1117529	69.093	29.19	0.00053	180.563	77.737	-3.05	82.328	322.097	0.561	0.568	0.277	0.155	1.611	0.931	-0.024	0.093	15.2119	2019-03-22	NUC410	1	Field	CO
Pal19D	1116119	56.107	32.91	0.00125	157.574	17.626	-3.98	210.153	981.106	1.432	0.476	0.216	0.309	2.242	0.924	0.049	0.027	15.5692	2019-03-21	NUC410	1	Field	CO
Pal19D	1116118	57.585	33.04	0.00196	99.051	50.022	-1.22	235.278	1164.45	1.679	0.449	0.206	0.346	2.124	0.913	-0.035	0.121	15.5836	2019-03-21	NUC410	1	Field	CO
Pal19D	1127907	62.844	31.57	0.00057	190.881	8.276	-7.14	90.6902	392.089	0.911	0.514	0.254	0.232	1.226	0.68	0.313	0.007	16.7111	2019-04-04	NUC476	1	Field	CO
Pal19D	1127905	61.876	31.41	0.0008	174.387	55.101	-5.71	122.397	537.535	0.866	0.506	0.265	0.229	1.819	0.856	-0.065	0.209	16.7217	2019-04-04	NUC476	1	Field	CO
Pal19D	1125826	58.388	35.18	0.00156	171.503	11.124	-5.25	194.358	1213.22	2.026	0.356	0.213	0.431	1.145	0.971	-0.391	0.42	17.2678	2019-04-02	NUC476	1	Field	CO
Pal19D	1125824	58.583	35.23	0.00097	175.69	28.251	-5.18	108.531	449.124	1.017	0.537	0.229	0.233	1.461	0.743	-0.391	0.648	17.2758	2019-04-02	NUC476	1	Field	CO
Pal19D	1123401	46.05	35.98	0.00048	208.161	58.726	-2.35	98.418	421.4	1.371	0.519	0.203	0.278	2.239	0.772	-0.047	0.275	19.5611	2019-03-27	NUC476	1	Field	CO
Pal19D	1123400	43.304	36.1	0.00055	184.083	49.561	-3.73	92.9074	382.335	1.197	0.54	0.21	0.251	1.576	0.977	-0.274	0.297	19.5678	2019-03-27	NUC476	1	Field	CO
Pal19D	1117463	65.717	32.34	0.00109	176.029	23.668	-6.16	186.62	942.526	0.917	0.44	0.292	0.268	1.672	0.928	-0.034	0.107	15.6103	2019-03-22	NUC476	1	Field	CO
Pal19D	1117461	67.909	32.34	0.00107	181.02	43.529	-6.63	164.146	756.781	0.898	0.482	0.273	0.245	1.961	1.05	-0.062	0.012	15.6169	2019-03-22	NUC476	1	Field	CO
Pal19D	1116081	50.651	36.66	0.00154	177.847	57.873	-9.27	289.466	1592.22	1.662	0.404	0.224	0.372	2.414	0.687	-0.155	0.468	16.2503	2019-03-21	NUC476	1	Field	CO
Pal19D	1116080	50.841	35.94	0.00051	146.565	64.768	-9.51	90.4551	400.421	0.78	0.502	0.28	0.218	-4.142	-0.291	1.884	-0.592	16.28	2019-03-21	NUC476	1	Field	CO
Pal19D	1127743	51.612	35.46	0.00129	180.091	3.003	-1.87	329.606	2219.57	3.176	0.33	0.16	0.51	2.053	0.711	-0.08	0.368	17.8356	2019-04-04	NUC481	1	Field	CO
Pal19D	1127742	48.59	35.35	0.00141	180.689	46.079	-4.45	253.886	1379.44	0.879	0.409	0.315	0.276	3.264	0.685	-0.017	0.333	17.8442	2019-04-04	NUC481	1	Field	CO
Pal19D	1125656	54.312	34.38	0.00065	205.189	9.745	-6.81	159.81	718.892	0.791	0.494	0.283	0.224	1.805	0.888	-0.174	0.286	18.2239	2019-04-02	NUC481	1	Field	CO
Pal19D	1125654	54.181	34.3	0.00069	189.999	19.144	-5.95	121.657	493.338	0.542	0.548	0.293	0.159	1.782	0.898	-0.005	0.107	18.2306	2019-04-02	NUC481	1	Field	CO
Pal19D	1123799	46.255	36.33	0.00093	202.561	13.325	-4.7	173.823	848.951	0.758	0.455	0.31	0.235	3.009	0.519	-0.117	0.598	19.6136	2019-03-27	NUC481	1	Field	CO
Pal19D	1123798	47.559	36.48	0.0013	186.954	24.842	-2.01	278.526	1578.94	0.857	0.392	0.328	0.281	-2.178	-0.683	2.072	-0.389	19.6283	2019-03-27	NUC481	1	Field	CO
Pal19D	1117294	62.123	30.08	0.00075	144.199	28.394	-5.85	133.55	592.37	0.666	0.501	0.3	0.2	1.108	1.57	-1.866	1.296	16.5208	2019-03-22	NUC481	1	Field	CO
Pal19D	1117292	65.04	30.06	0.00137	125.385	4.24	-3.92	153.473	817.871	0.7	0.417	0.343	0.24	2.547	0.553	-0.052	0.5	16.5292	2019-03-22	NUC481	1	Field	CO
Pal19D	1115990	49.091	35.53	0.00087	163.79	19.437	-8.32	200.513	1008.11	0.864	0.442	0.3	0.259	1.918	0.986	-0.154	0.169	17.5553	2019-03-21	NUC481	1	Field	CO
Pal19D	1115989	48.107	35.42	0.00085	171.046	19.113	-8.89	148.299	682.305	0.76	0.483	0.294	0.223	2.01	1.113	-0.177	0.064	17.5661	2019-03-21	NUC481	1	Field	CO
Pal19D	1127945	64.582	30.01	0.0007	171.36	23.328	-5.07	121.168	523.855	0.798	0.514	0.27	0.216	2.753	0.68	-0.136	0.456	16.5275	2019-04-04	RAD51	1	Field	CO
Pal19D	1127943	64.844	30.07	0.00073	181.504	20.708	-3.78	108.982	423.395	0.666	0.572	0.257	0.171	2.013	1.081	-0.134	0.053	16.5378	2019-04-04	RAD51	1	Field	CO
Pal19D	1125865	67.844	30.56	0.0009	124.08	9.45	-6.09	172.089	846.064	0.957	0.452	0.28	0.268	1.814	1.5	-0.202	-0.298	16.5811	2019-04-02	RAD51	1	Field	CO
Pal19D	1125863	67.577	30.55	0.00101	148.631	15.218	-4.36	146.012	654.176	0.801	0.496	0.28	0.224	1.414	1.401	-0.283	-0.117	16.5886	2019-04-02	RAD51	1	Field	CO
Pal19D	1123422	49.556	38.82	0.00085	154.689	60.337	-3.83	121.321	660.791	3.26	0.408	0.139	0.453	2.055	0.695	-0.119	0.424	17.6742	2019-03-27	RAD51	1	Field	CO
Pal19D	1123421	48.336	39.11	0.00101	112.141	17.983	-1.74	143.466	1380.15	6.053	0.231	0.109	0.66	2.305	0.162	-0.086	0.924	17.6836	2019-03-27	RAD51	1	Field	CO
Pal19D	1117499	64.815	30.26	0.00115	169.259	18.08	-4.63	168.399	804.775	1.12	0.465	0.252	0.283	1.952	0.705	0.009	0.286	15.3578	2019-03-22	RAD51	1	Field	CO
Pal19D	1117497	66.57	30.26	0.00134	148.424	43.055	-5.21	130.4	591.385	0.781	0.49	0.286	0.223	3.789	0.535	0.471	-0.006	15.3658	2019-03-22	RAD51	1	Field	CO
Pal19D	1116101	55.544	33.18	0.00098	176.559	11.763	-7.27	144.358	654.685	0.837	0.49	0.278	0.232	2.045	0.91	0.088	0.002	15.9075	2019-03-21	RAD51	1	Field	CO
Pal19D	1116100	56.949	33.17	0.00092	169.169	7.022	-5.65	168.592	797.126	0.87	0.47	0.283	0.246	2.258	0.831	-0.078	0.247	15.9175	2019-03-21	RAD51	1	Field	CO
Pal19D	1127918	65.825	32.02	-0.0002	-3571.21	45.775	-3.09	0.313929	1.51	4.068	0.462	0.106	0.432	0.855	0.273	-0.098	0.825	16.6597	2019-04-04	VAB24	1	Field	CO
Pal19D	1127917	66.837	32.01	-1e-05	-35.91	35.882	-2.64	3.50283	16.704	3.959	0.466	0.108	0.426	0.664	0.901	0.158	-0.058	16.6656	2019-04-04	VAB24	1	Field	CO
Pal19D	1125838	57.689	35.28	-0.00013	-181.313	102.116	-3.85	0	0	4.157	0.428	0.111	0.461	0.388	0.728	-0.799	1.071	17.2192	2019-04-02	VAB24	1	Field	CO
Pal19D	1125836	56.496	35.35	-6e-05	-311.634	81.087	-2.84	0	0	4.526	0.451	0.099	0.449	0.223	1.247	0.005	-0.251	17.2261	2019-04-02	VAB24	1	Field	CO
Pal19D	1123407	49.089	36.96	0.0001	-336.945	82.477	-2.57	0.108063	1.149	12.025	0.209	0.061	0.73	0.867	0.293	0.313	0.393	17.8433	2019-03-27	VAB24	1	Field	CO
Pal19D	1123406	48.059	36.98	-6e-05	108.514	61.501	-2.21	0.0832936	0.781	9.999	0.237	0.069	0.694	0.208	2.03	3.096	-4.126	17.8492	2019-03-27	VAB24	1	Field	CO
Pal19D	1117474	66.742	30.99	2e-05	115.031	87.206	-2.74	0	0	4.22	0.409	0.113	0.478	0.292	-1.044	3.494	-1.45	15.4733	2019-03-22	VAB24	1	Field	CO
Pal19D	1117472	64.633	31.14	-3e-05	-97.833	71.887	-2.51	0.143521	0.822	5.305	0.388	0.097	0.515	-1.258	0.471	0.378	0.151	15.4794	2019-03-22	VAB24	1	Field	CO
Pal19D	1127988	69.297	29.09	0.00106	154.398	51.178	-4.62	165.644	766.871	0.729	0.48	0.3	0.219	2.301	1.499	0.029	-0.528	16.1289	2019-04-04	VAB83	1	Field	CO
Pal19D	1127987	68.892	29.08	0.00123	149.008	25.066	-3.45	150.051	696.129	1.054	0.479	0.254	0.267	0.204	9.121	-6.597	-1.524	16.1358	2019-04-04	VAB83	1	Field	CO
Pal19D	1125936	72.255	28.32	0.001	140.155	19.084	-4.43	115.097	532.857	0.706	0.48	0.305	0.215	2.713	0.471	0.474	0.055	15.9164	2019-04-02	VAB83	1	Field	CO
Pal19D	1125934	72.281	28.42	0.00073	173.416	71.406	-4.23	96.7676	386.761	0.572	0.556	0.283	0.162	3.447	0.699	0.354	-0.053	15.925	2019-04-02	VAB83	1	Field	CO
Pal19D	1123462	52.69	37.19	0.00065	224.061	80.053	-6.76	99.8357	435.014	1.008	0.51	0.244	0.246	1.27	1.445	-0.758	0.313	17.1839	2019-03-27	VAB83	1	Field	CO
Pal19D	1123461	52.484	37.26	0.00163	178.668	47.179	-3.45	156.002	784.324	1.199	0.442	0.254	0.304	2.04	0.572	-0.08	0.508	17.1925	2019-03-27	VAB83	1	Field	CO
Pal19D	1117552	74.241	27.68	0.00075	160.115	10.686	-4.39	126.102	538.898	0.492	0.52	0.322	0.158	1.592	1.309	-0.267	-0.043	14.7339	2019-03-22	VAB83	1	Field	CO
Pal19D	1117551	74.59	27.74	0.00087	134.486	24.188	-4.69	105.312	434.994	0.459	0.538	0.317	0.146	2.112	0.821	0.264	-0.085	14.7406	2019-03-22	VAB83	1	Field	CO
Pal19D	1116141	60.587	31.49	0.0009	155.988	27.206	-4.87	137.655	615.494	0.852	0.497	0.272	0.232	2.304	0.851	0.059	0.09	15.2861	2019-03-21	VAB83	1	Field	CO
Pal19D	1116140	61.89	31.44	0.00087	178.383	4.962	-5.64	123.749	537.106	0.992	0.512	0.245	0.243	1.419	0.7	-0.121	0.421	15.2933	2019-03-21	VAB83	1	Field	CO
Pal19D	1127813	54.219	33.86	-0.0002	-622.17	100.83	-0.93	0.56972	3.263	6.141	0.388	0.086	0.527	0.815	1.217	0.365	-0.582	17.5078	2019-04-04	VAB91	1	Field	CO
Pal19D	1127811	55.024	33.83	-0.00011	1036.79	97.321	-0.8	0.693176	4.152	5.735	0.371	0.093	0.536	0.4	1.601	-0.113	-0.489	17.5139	2019-04-04	VAB91	1	Field	CO
Pal19D	1125723	57.704	32.76	-0.00012	-2019.24	92.097	-2.01	2.87348	14.85	5.129	0.43	0.093	0.477	0.651	0.782	0.013	0.206	17.8042	2019-04-02	VAB91	1	Field	CO
Pal19D	1125721	57.218	32.76	-0.0001	1327.33	65.916	-1.65	0.636854	3.402	4.837	0.416	0.1	0.484	0.329	1.646	-0.809	0.163	17.8103	2019-04-02	VAB91	1	Field	CO
Pal19D	1123347	39.834	39.33	0.00051	105.306	79.615	-4.82	69.2445	371.683	5.339	0.414	0.093	0.494	-1.475	-3.661	2.71	1.951	20.0567	2019-03-28	VAB91	1	Field	CO
Pal19D	1123346	35.892	39.4	0.00033	201.176	72.707	-4.63	75.9904	280.511	0.727	0.602	0.23	0.167	1.442	1.404	-0.471	0.067	20.0736	2019-03-28	VAB91	1	Field	CO
Pal19D	1117369	59.577	31.77	0.00062	200.46	52.273	-6.34	95.1498	386.552	0.504	0.547	0.301	0.152	0.116	9.31	-10.283	1.973	16.2217	2019-03-22	VAB91	1	Field	CO
Pal19D	1117366	60.727	31.3	0.00079	171.708	35.103	-4.92	114.078	492.245	0.675	0.515	0.289	0.195	1.064	1.89	-0.517	-0.373	16.2297	2019-03-22	VAB91	1	Field	CO
Pal19D	1116026	48.79	35.23	0.00079	202.393	33.7	-9.04	141.24	620.289	0.873	0.506	0.264	0.23	2.331	0.701	0.069	0.231	17.0881	2019-03-21	VAB91	1	Field	CO
Pal19D	1116025	50.354	35.06	0.00085	192.408	53.709	-6.05	127.142	541.258	0.716	0.522	0.279	0.2	1.192	1.654	-0.63	-0.024	17.0967	2019-03-21	VAB91	1	Field	CO
Pal19D	1127904	62.354	31.12	0.00041	165.086	20.449	-7.45	101.168	406.542	0.555	0.553	0.288	0.16	2.279	1.131	-0.192	0.061	16.7322	2019-04-04	VRA4	1	Field	CO
Pal19D	1127903	62.303	30.99	0.0005	173.426	64.719	-5.95	83.0567	324.377	0.533	0.569	0.281	0.15	2.487	0.873	-0.013	0.14	16.7389	2019-04-04	VRA4	1	Field	CO
Pal19D	1125822	57.16	35.05	0.00112	185.644	17.181	-8.16	227.177	1243.44	0.861	0.406	0.319	0.275	2.665	0.689	-0.003	0.313	17.2906	2019-04-02	VRA4	1	Field	CO
Pal19D	1125820	56.146	34.94	0.00105	190.488	62.003	-7.51	178.007	827.554	0.703	0.478	0.307	0.216	2.67	0.788	0.036	0.176	17.2975	2019-04-02	VRA4	1	Field	CO
Pal19D	1123399	47.148	36.21	0.00077	253.786	18.325	-3.14	150.921	701.631	1.278	0.478	0.229	0.293	2.472	0.965	-0.077	0.112	19.5769	2019-03-27	VRA4	1	Field	CO
Pal19D	1123398	48.546	36.28	0.00072	196.791	59.466	-3.77	105.036	430.65	0.889	0.542	0.243	0.216	-2.305	-0.778	1.924	-0.145	19.5839	2019-03-27	VRA4	1	Field	CO
Pal19D	1117459	65.801	32.15	0.00077	181.825	39.803	-5.49	127.075	536.86	0.624	0.526	0.292	0.182	2.633	0.886	-0.024	0.138	15.6278	2019-03-22	VRA4	1	Field	CO
Pal19D	1117458	66.032	32.08	0.0005	179.317	63.575	-5.18	93.8917	369.289	0.63	0.565	0.267	0.168	2.394	1.145	-0.126	-0.019	15.635	2019-03-22	VRA4	1	Field	CO
Pal19D	1116079	52.539	35.19	0.00122	172.539	32.619	-8.3	206.517	1084.93	0.891	0.423	0.305	0.272	8.348	0.256	0.713	0.031	16.2958	2019-03-21	VRA4	1	Field	CO
Pal19D	1116078	54.669	34.86	0.00158	185.307	29.668	-6.05	261.874	1440.45	0.94	0.404	0.307	0.289	2.153	0.82	-0.081	0.261	16.305	2019-03-21	VRA4	1	Field	CO
Pal19D	1127935	65.457	30.09	0.00126	142.634	27.415	-3.47	124.568	652.873	0.672	0.424	0.345	0.231	3.386	0.533	0.21	0.257	16.5961	2019-04-04	CAB19	2	Field	CO
Pal19D	1127932	65.396	30.14	0.00148	139.156	12.227	-3.75	135.552	953.246	0.833	0.316	0.373	0.311	1.304	0.907	-0.293	0.386	16.6047	2019-04-04	CAB19	2	Field	CO
Pal19D	1125864	67.921	30.72	0.00128	158.352	17.273	-3.92	140.604	648.244	0.736	0.482	0.298	0.22	2.601	0.885	0.325	-0.21	16.5078	2019-04-02	CAB19	2	Field	CO
Pal19D	1125862	68.091	30.75	0.00101	166.752	32.201	-4.88	128.022	654.01	0.998	0.435	0.283	0.282	0.909	1.393	-0.717	0.324	16.515	2019-04-02	CAB19	2	Field	CO
Pal19D	1123986	56.082	34.02	0.00108	158.724	20.337	-5.91	110.895	528.826	0.596	0.466	0.335	0.2	1.635	1.211	-0.497	0.287	15.6547	2019-03-27	CAB19	2	Field	CO
Pal19D	1123985	55.54	33.95	0.00081	174.086	65.156	-5.6	109.48	460.775	0.807	0.528	0.261	0.211	1.935	0.878	-0.284	0.406	15.6617	2019-03-27	CAB19	2	Field	CO
Pal19D	1117383	68.157	30.74	0.00075	163.248	40.372	-4.73	110.549	473.344	0.62	0.519	0.297	0.184	1.694	0.966	-0.447	0.482	15.6986	2019-03-22	CAB19	2	Field	CO
Pal19D	1117381	67.782	30.69	0.00091	149.235	13.486	-5.12	115.155	494.973	0.605	0.517	0.301	0.182	1.883	1.094	0.309	-0.403	15.7064	2019-03-22	CAB19	2	Field	CO
Pal19D	1115745	54.996	32.8	0.00131	172.173	25.565	-3.51	178.349	874.901	1.138	0.453	0.256	0.291	3.784	0.445	0.873	-0.318	16.0683	2019-03-21	CAB19	2	Field	CO
Pal19D	1115744	55.44	33.39	0.00214	155.544	22.961	-5.28	269.275	1961.93	0.924	0.305	0.361	0.334	0.438	3.476	-4.01	1.535	16.1158	2019-03-21	CAB19	2	Field	CO
Pal19D	1127749	54.8	33.33	0.00086	148.947	41.852	-6.12	106.464	471.286	1.174	0.502	0.229	0.269	1.505	1.859	-2.473	1.614	17.5772	2019-04-04	CGA11	2	Field	CO
Pal19D	1127747	54.871	33.26	0.00049	205.83	75.652	-4.55	60.2049	238.058	0.607	0.562	0.273	0.165	1.032	1.567	-1.025	0.458	17.5844	2019-04-04	CGA11	2	Field	CO
Pal19D	1125682	55.377	33.15	0.00096	167.363	46.928	-4.58	152.402	711.496	1.57	0.476	0.204	0.32	-1.449	-1.942	2.246	0.696	17.6381	2019-04-02	CGA11	2	Field	CO
Pal19D	1125680	54.909	33.01	0.0012	129.437	65.597	-2.47	111.017	531.69	1.762	0.464	0.194	0.342	1.891	0.968	-0.147	0.179	17.645	2019-04-02	CGA11	2	Field	CO
Pal19D	1123899	50.229	36.95	0.00089	226.522	81.259	-4.36	149.002	624.746	0.87	0.53	0.252	0.219	1.34	1.946	-0.762	-0.184	16.9111	2019-03-27	CGA11	2	Field	CO
Pal19D	1123898	50.435	37.05	0.00069	208.847	71.817	-3.72	124.6	509.923	0.785	0.543	0.256	0.201	1.767	0.925	-0.285	0.36	16.9186	2019-03-27	CGA11	2	Field	CO
Pal19D	1117129	64.732	30.35	0.00087	159.503	24.932	-4.3	137.7	687.638	0.623	0.445	0.342	0.213	3.074	0.816	0.193	-0.009	16.5586	2019-03-22	CGA11	2	Field	CO
Pal19D	1117125	64.612	30.36	0.00119	148.835	54.606	-4.69	151.271	721.371	0.833	0.466	0.291	0.242	1.738	1.562	0.206	-0.767	16.5667	2019-03-22	CGA11	2	Field	CO
Pal19D	1115626	51.418	35.34	0.00084	163.574	38.49	-7.35	132.909	621.797	1.026	0.475	0.259	0.266	3.624	0.479	-0.382	0.904	17.2731	2019-03-21	CGA11	2	Field	CO
Pal19D	1115625	49.762	35.05	0.00064	162.415	61.013	-7.12	104.527	465.496	0.783	0.499	0.281	0.22	2.922	1.044	-0.012	-0.032	17.2808	2019-03-21	CGA11	2	Field	CO
Pal19D	1128041	69.969	28.99	0.00101	139.113	33.36	-3.15	137.565	751.107	0.769	0.407	0.336	0.258	2.316	0.481	0.401	0.117	16.1011	2019-04-04	CGA17	2	Field	CO
Pal19D	1128040	70.436	29.05	0.00135	156.995	48.426	-2.8	162.779	752.042	0.79	0.481	0.29	0.229	4.496	0.606	0.186	0.207	16.1086	2019-04-04	CGA17	2	Field	CO
Pal19D	1125971	74.259	27.79	0.00126	110.402	33.024	-4.64	115.641	539.874	0.682	0.476	0.311	0.212	2.118	0.972	0.578	-0.551	15.9308	2019-04-02	CGA17	2	Field	CO
Pal19D	1125970	73.861	27.66	0.0013	136.51	43.538	-3.81	100.556	444.25	0.671	0.503	0.298	0.2	2.463	0.704	0.239	0.057	15.9383	2019-04-02	CGA17	2	Field	CO
Pal19D	1124039	56.855	33.33	0.00176	110.831	23.345	-2.08	125.713	588.129	1.1	0.475	0.25	0.275	2.1	0.927	-0.046	0.118	15.0147	2019-03-27	CGA17	2	Field	CO
Pal19D	1124038	56.104	33.38	0.00056	182.105	117.451	-5.07	78.4004	329.968	0.841	0.528	0.256	0.216	1.723	0.965	-0.241	0.276	15.0233	2019-03-27	CGA17	2	Field	CO
Pal19D	1117503	66.952	29.78	0.00077	153.143	32.277	-5.59	92.7469	387.414	0.651	0.532	0.284	0.185	2.089	0.695	0.217	0.087	15.1453	2019-03-22	CGA17	2	Field	CO
Pal19D	1117501	66.675	29.71	0.0008	177.993	18.813	-5.04	101.626	443.686	0.662	0.509	0.296	0.196	2.165	0.931	0.139	-0.071	15.1525	2019-03-22	CGA17	2	Field	CO
Pal19D	1115818	60.709	32.18	0.00143	151.709	14.792	-3.69	166.673	805.185	0.682	0.46	0.321	0.219	2.548	0.896	-0.061	0.165	15.4028	2019-03-21	CGA17	2	Field	CO
Pal19D	1115817	59.883	32.06	0.00119	168.004	2.804	-4.45	139.346	596.642	0.968	0.519	0.244	0.236	1.519	1.291	-0.448	0.157	15.4136	2019-03-21	CGA17	2	Field	CO
Pal19D	1127615	53.73	33.85	0.00201	164.379	21.448	-0.7	281.283	2140.66	3.641	0.292	0.153	0.556	1.294	0.832	-0.491	0.658	18.2831	2019-04-04	CGA19	2	Field	CO
Pal19D	1127613	56.091	34.01	0.00197	164.335	27.98	0.04	273.823	1743.54	2.238	0.349	0.201	0.45	2.414	0.586	-0.157	0.571	18.2911	2019-04-04	CGA19	2	Field	CO
Pal19D	1125534	55.919	34.17	0.0008	183.364	34.031	-6.32	120.633	516.519	0.643	0.519	0.293	0.188	2.081	1.031	-0.195	0.164	18.4031	2019-04-02	CGA19	2	Field	CO
Pal19D	1125533	56.536	33.86	0.00049	242.2	19.056	-6.33	89.7783	368.775	0.562	0.541	0.294	0.165	2.045	0.044	-0.383	1.339	18.4147	2019-04-02	CGA19	2	Field	CO
Pal19D	1123824	48.376	37.76	0.00133	192.459	28.207	-2.48	286.822	1322.37	1.591	0.482	0.2	0.318	1.847	1.032	-0.353	0.321	17.6842	2019-03-27	CGA19	2	Field	CO
Pal19D	1123823	49.729	37.8	0.00099	201.753	14.507	-4.73	179.333	757.639	1.276	0.526	0.208	0.266	1.066	1.656	-1.116	0.46	17.6919	2019-03-27	CGA19	2	Field	CO
Pal19D	1116923	68.512	29.58	0.00069	171.368	69.465	-2.15	78.0446	330.978	0.877	0.524	0.254	0.223	0.582	2.122	-1.321	0.199	17.4186	2019-03-22	CGA19	2	Field	CO
Pal19D	1116922	68.313	29.64	0.00125	138.372	33.936	-1.75	129.848	570.259	1.021	0.506	0.244	0.249	1.272	0.623	-1.281	1.658	17.4264	2019-03-22	CGA19	2	Field	CO
Pal19D	1115458	52.434	37.18	0.00212	130.298	39.013	-2.11	236.943	1666.27	2.467	0.316	0.197	0.487	1.411	0.95	-0.404	0.454	18.2764	2019-03-21	CGA19	2	Field	CO
Pal19D	1115457	52.221	37.32	0.00082	95.919	13.482	3.52	142.075	2223.4	11	0.142	0.071	0.786	6.64	0.054	0.774	0.172	18.2836	2019-03-21	CGA19	2	Field	CO
Pal19D	1127788	57.15	34.61	0.00064	249.385	88.214	-3.78	92.4263	405.112	1.022	0.507	0.244	0.249	-0.687	-1.623	3.149	-0.526	17.2828	2019-04-04	CGA20	2	Field	CO
Pal19D	1127787	56.764	34.78	0.00167	168.505	30.972	-4.38	231.592	1644.25	0.611	0.313	0.427	0.261	1.273	1.286	-0.453	0.167	17.2908	2019-04-04	CGA20	2	Field	CO
Pal19D	1125726	58.736	33.91	0.00142	178.088	49.4	-2.31	189.27	1251.79	0.994	0.336	0.333	0.331	1.143	1.182	-0.395	0.213	17.4439	2019-04-02	CGA20	2	Field	CO
Pal19D	1125724	58.73	33.87	0.00124	178.508	13.537	-1.95	223.232	1268.72	0.708	0.391	0.356	0.252	1.691	0.919	-0.152	0.234	17.4589	2019-04-02	CGA20	2	Field	CO
Pal19D	1123919	50.754	36.84	0.00181	120.353	48.973	-2.49	184.331	1001.53	2.192	0.409	0.185	0.406	2.57	0.748	-0.019	0.271	16.4614	2019-03-27	CGA20	2	Field	CO
Pal19D	1123918	47.097	36.1	0.00053	126.609	122.029	-2.29	48.9436	184.972	1.045	0.588	0.202	0.211	0.71	2.546	-1.22	-0.326	16.7214	2019-03-27	CGA20	2	Field	CO
Pal19D	1117183	65.531	30.07	0.00077	151.284	48.12	-2.32	116.424	489.074	1.254	0.529	0.209	0.262	-0.478	-2.636	4.73	-1.094	16.365	2019-03-22	CGA20	2	Field	CO
Pal19D	1117180	64.755	30.11	0.00076	178.127	34.118	-3.08	126.612	537.973	0.599	0.523	0.299	0.179	0.443	3.675	-1.957	-0.718	16.3719	2019-03-22	CGA20	2	Field	CO
Pal19D	1115657	48.811	35.18	0.00293	46.527	31.345	-2.32	127.804	1958.68	9.939	0.145	0.078	0.777	2.718	0.548	-0.209	0.661	17.0617	2019-03-21	CGA20	2	Field	CO
Pal19D	1115655	49.896	35.22	0.00109	211.421	38.41	-3.07	204.511	956.777	1.854	0.475	0.184	0.341	1.814	0.881	-0.078	0.197	17.07	2019-03-21	CGA20	2	Field	CO
Pal19D	1127823	62.145	32.4	0.00219	123.362	54.178	1.85	250.281	1965.3	4.386	0.283	0.133	0.583	1.607	0.854	-1.327	1.473	17.0386	2019-04-04	CGA32	2	Field	CO
Pal19D	1127821	61.158	32.6	0.00155	139.257	72.38	-0.09	238.351	1475.4	2.973	0.359	0.161	0.48	-0.888	-2.195	3.908	-0.713	17.0461	2019-04-04	CGA32	2	Field	CO
Pal19D	1125762	57.431	34.32	0.00095	205.775	73.381	-3.64	201.347	855.523	0.918	0.523	0.249	0.228	4.588	0.474	0.424	0.103	17.2992	2019-04-02	CGA32	2	Field	CO
Pal19D	1125760	57.838	34.31	0.00129	192.598	82.886	-6.2	183.044	957.093	0.731	0.425	0.332	0.243	1.772	1.05	-0.205	0.154	17.3072	2019-04-02	CGA32	2	Field	CO
Pal19D	1123935	49.811	35.71	0.00113	182.175	60.512	-5.6	175.43	860.583	0.772	0.453	0.309	0.238	1.983	1.295	-0.261	-0.034	16.3161	2019-03-27	CGA32	2	Field	CO
Pal19D	1123934	49.801	35.83	0.00176	193.425	37.29	-1.78	313.34	1685.98	2.583	0.413	0.164	0.423	3.428	0.546	0.293	0.161	16.3247	2019-03-27	CGA32	2	Field	CO
Pal19D	1117235	65.049	30.29	0.00046	207.229	37.95	-4.86	90.9929	359.798	0.532	0.562	0.286	0.152	1.72	1.056	-0.117	0.062	16.2139	2019-03-22	CGA32	2	Field	CO
Pal19D	1117231	65.045	30.02	0.00075	188.088	22.975	-4.01	95.0253	399.182	0.913	0.529	0.246	0.225	0.995	1.286	-0.429	0.143	16.2242	2019-03-22	CGA32	2	Field	CO
Pal19D	1115680	55.261	33.59	0.00135	198.271	31.96	-1.95	273.774	1592.63	1.209	0.382	0.28	0.338	4.95	0.793	0.192	0.015	16.8633	2019-03-21	CGA32	2	Field	CO
Pal19D	1115678	52.334	33.71	0.00108	176.346	76.839	-2.07	156.011	726.814	1.256	0.477	0.232	0.291	1.181	1.264	-0.593	0.328	16.8703	2019-03-21	CGA32	2	Field	CO
Pal19D	1127754	53.651	33.55	0.00067	184.085	34.71	-6.12	97.2023	387.801	0.627	0.557	0.272	0.171	1.705	1.298	-0.413	0.115	17.5589	2019-04-04	CGA39	2	Field	CO
Pal19D	1127751	54.433	33.47	0.00066	158.293	50.823	-6.18	75.4602	314.025	0.929	0.534	0.242	0.225	2.308	1.297	-0.026	-0.271	17.5667	2019-04-04	CGA39	2	Field	CO
Pal19D	1125686	56.693	33.85	0.00093	100.333	70.499	-4.07	96.0498	557.295	3.852	0.383	0.127	0.49	1.761	0.666	0.043	0.291	17.6206	2019-04-02	CGA39	2	Field	CO
Pal19D	1125684	55.648	33.43	0.00094	164.54	31.111	-4.32	122.284	543.484	1.035	0.5	0.246	0.254	2.955	0.74	0.021	0.24	17.6286	2019-04-02	CGA39	2	Field	CO
Pal19D	1123901	51.487	37.08	0.00116	203.448	60.229	-5.65	183.625	933.768	1.027	0.437	0.278	0.285	2.436	0.864	-0.082	0.218	16.8961	2019-03-27	CGA39	2	Field	CO
Pal19D	1123900	50.328	36.91	0.0012	134.69	51.851	-1.7	193.68	1510.18	4.643	0.285	0.127	0.588	0.336	0.764	-4.044	4.28	16.9025	2019-03-27	CGA39	2	Field	CO
Pal19D	1117133	63.457	30.12	0.00098	141.533	74.82	-3.94	122.889	594.96	0.908	0.459	0.284	0.257	2.971	0.896	0.152	-0.049	16.5406	2019-03-22	CGA39	2	Field	CO
Pal19D	1117131	63.736	30.19	0.00112	150.095	65.401	-3.8	123.932	617.498	1.344	0.446	0.236	0.318	1.512	0.964	-0.176	0.212	16.5483	2019-03-22	CGA39	2	Field	CO
Pal19D	1115630	52.02	35.74	0.00099	177.034	41.912	-5.6	120.88	575.209	1.191	0.467	0.243	0.29	2.615	0.835	0.114	0.05	17.2536	2019-03-21	CGA39	2	Field	CO
Pal19D	1115628	52.276	35.6	0.00101	161.406	28.677	-4.63	122.955	604.497	1.639	0.452	0.207	0.34	2.063	0.92	-0.101	0.181	17.2617	2019-03-21	CGA39	2	Field	CO
Pal19D	1127651	49.383	35.53	0.0019	167.884	38.282	-3.76	276.893	1649.64	2.728	0.373	0.168	0.459	1.981	1.192	-0.37	0.179	18.1014	2019-04-04	CGA40	2	Field	CO
Pal19D	1127650	48.378	35.39	0.00153	183.258	55.029	-6.34	269.726	1346.95	1.872	0.445	0.193	0.362	1.77	1.021	-0.495	0.474	18.1092	2019-04-04	CGA40	2	Field	CO
Pal19D	1125577	55.041	35.82	0.00084	164.796	63.529	-5.35	153.081	641.85	1.026	0.53	0.232	0.238	1.417	1.329	-0.518	0.189	18.1369	2019-04-02	CGA40	2	Field	CO
Pal19D	1125576	55.786	35.79	0.0011	201.245	45.021	-4.43	231.338	1096.13	1.573	0.469	0.206	0.325	1.335	1.276	-0.448	0.171	18.1444	2019-04-02	CGA40	2	Field	CO
Pal19D	1123844	45.881	37.39	0.0011	125.186	58.197	-1.11	194.809	847.178	1.848	0.511	0.172	0.317	2.169	0.706	0.101	0.193	17.4872	2019-03-27	CGA40	2	Field	CO
Pal19D	1123843	47.297	37.49	0.00092	205.922	43.041	-4.42	167.03	730.665	0.754	0.508	0.281	0.211	2.366	0.978	-0.109	0.131	17.495	2019-03-27	CGA40	2	Field	CO
Pal19D	1116943	65.376	29.68	0.00086	157.148	41.94	-2.79	132.799	566.428	1.245	0.521	0.213	0.266	1.787	1.123	-0.212	0.089	17.2353	2019-03-22	CGA40	2	Field	CO
Pal19D	1116942	65.728	29.76	0.0009	176.072	3.753	-3.33	149.063	641.958	1.033	0.516	0.238	0.246	1.615	0.901	-0.369	0.469	17.2422	2019-03-22	CGA40	2	Field	CO
Pal19D	1115479	55.979	35.79	0.00105	144.442	75.31	-3.28	145.998	659.432	1.055	0.492	0.247	0.261	1.872	0.928	-0.163	0.234	18.1014	2019-03-21	CGA40	2	Field	CO
Pal19D	1115478	54.643	35.81	0.00165	162.588	45.196	2.46	241.254	1729.42	6.61	0.31	0.091	0.599	1.426	1.297	-0.673	0.376	18.1083	2019-03-21	CGA40	2	Field	CO
Pal19D	1127924	65.848	31.26	0.00221	167.787	49.693	0.88	248.871	1862.11	4.454	0.297	0.129	0.574	2.723	0.712	0.765	-0.476	16.6478	2019-04-04	CGA49	2	Field	CO
Pal19D	1127922	66.084	31.5	0.00144	169.503	74.683	-2.17	138.902	692.09	1.158	0.446	0.257	0.298	2.28	0.741	0.273	-0.014	16.655	2019-04-04	CGA49	2	Field	CO
Pal19D	1125852	67.92	31.02	0.00119	146.142	64.598	-4.23	95.316	408.906	0.714	0.518	0.281	0.201	2.627	0.536	0.428	0.036	16.6881	2019-04-02	CGA49	2	Field	CO
Pal19D	1125850	67.094	30.96	0.00167	125.104	26.793	-4.03	146.516	775.216	0.772	0.42	0.327	0.253	2.406	0.817	-0.003	0.186	16.6947	2019-04-02	CGA49	2	Field	CO
Pal19D	1123979	55.956	33.92	0.00025	170.412	54.224	-5.43	28.2858	107.265	0.602	0.586	0.258	0.155	2.704	0.907	0.114	-0.021	15.7136	2019-03-27	CGA49	2	Field	CO
Pal19D	1123978	55.443	33.88	0.00178	134.392	69.315	-4.65	205.048	1180.47	1.25	0.386	0.273	0.341	2.189	1.085	-0.132	0.047	15.7217	2019-03-27	CGA49	2	Field	CO
Pal19D	1117368	65.645	30.55	0.00112	144.293	31.534	-4.44	109.771	481.137	0.732	0.507	0.285	0.208	2.783	0.733	0.039	0.228	15.7522	2019-03-22	CGA49	2	Field	CO
Pal19D	1117365	65.22	30.55	0.00109	152.855	33.922	-4.26	111.888	513.721	0.936	0.484	0.267	0.25	1.487	0.96	-0.086	0.126	15.7608	2019-03-22	CGA49	2	Field	CO
Pal19D	1115736	55.894	34.71	0.00093	195.479	58.446	-4.49	133.267	616.976	0.901	0.48	0.273	0.246	2.106	1.65	-0.051	-0.599	16.3389	2019-03-21	CGA49	2	Field	CO
Pal19D	1115735	55.386	34.63	0.00086	168.515	64.403	-5.08	111.016	475.341	0.738	0.519	0.277	0.204	1.965	0.849	-0.258	0.409	16.3475	2019-03-21	CGA49	2	Field	CO
Pal19D	1128045	70.492	28.92	0.00088	150.688	47.8	-1.57	158.526	690.745	1.018	0.51	0.243	0.247	1.858	0.92	-0.444	0.524	16.0656	2019-04-04	CGA6	2	Field	CO
Pal19D	1128044	70.002	28.92	0.00088	176.233	40.659	-0.17	170.282	731.922	1.23	0.517	0.217	0.266	1.302	1.371	-0.683	0.313	16.0736	2019-04-04	CGA6	2	Field	CO
Pal19D	1125975	73.238	27.72	0.00068	196.632	30.887	-2.43	115.868	470.72	0.451	0.547	0.312	0.141	1.297	1.141	-0.088	-0.053	15.8925	2019-04-02	CGA6	2	Field	CO
Pal19D	1125974	73.271	27.85	0.00075	181.494	26.024	-2.28	124.267	487.894	0.478	0.566	0.294	0.14	1.719	1.099	-0.301	0.202	15.9014	2019-04-02	CGA6	2	Field	CO
Pal19D	1124043	57.351	33.5	0.00131	185.617	26.404	-3.81	210.859	1029.84	1.506	0.455	0.217	0.327	2.075	1.15	-0.089	-0.061	14.9753	2019-03-27	CGA6	2	Field	CO
Pal19D	1124042	54.487	33.46	0.00103	205.85	5.914	-2.45	189.364	912.816	1.858	0.461	0.189	0.351	-7.652	-0.281	1.385	-0.104	14.9842	2019-03-27	CGA6	2	Field	CO
Pal19D	1117511	64.985	30.32	0.00049	197.882	25.232	-6.55	90.1364	364.851	0.372	0.549	0.329	0.122	1.954	1.001	-0.239	0.238	15.1117	2019-03-22	CGA6	2	Field	CO
Pal19D	1117509	62.688	30.13	0.00083	142.25	21.307	-4.9	93.0752	392.474	0.705	0.527	0.278	0.196	1.963	0.931	0.065	0.004	15.1183	2019-03-22	CGA6	2	Field	CO
Pal19D	1115825	62.819	31.66	0.00099	175.962	24.265	-3.27	126.361	578.974	0.889	0.485	0.273	0.243	2.519	0.865	-0.052	0.187	15.3431	2019-03-21	CGA6	2	Field	CO
Pal19D	1115823	62.743	31.68	0.00086	182.346	3.031	-4.57	149.336	666.379	0.6	0.498	0.314	0.188	3.18	0.739	0.104	0.158	15.3539	2019-03-21	CGA6	2	Field	CO
Pal19D	1127863	62.751	29.7	0.00166	127.165	1.111	-2.6	198.925	1296.35	1.056	0.341	0.321	0.338	2.251	0.559	0.061	0.381	16.8483	2019-04-04	CGA63	2	Field	CO
Pal19D	1127861	63.665	29.84	0.00189	132.152	7.621	-1.85	232.552	1359.95	0.821	0.38	0.341	0.28	2.815	0.698	-0.058	0.36	16.8564	2019-04-04	CGA63	2	Field	CO
Pal19D	1125807	61.194	33.46	0.00138	183.29	21.727	-3.41	190.441	1063.32	0.735	0.398	0.347	0.255	0.874	1.579	-1.301	0.722	17.1039	2019-04-02	CGA63	2	Field	CO
Pal19D	1125805	60.459	33.44	0.00122	180.381	32.068	-4.69	223.111	1109.18	1.374	0.447	0.233	0.32	1.565	1.342	-0.484	0.142	17.1114	2019-04-02	CGA63	2	Field	CO
Pal19D	1123957	54.005	35.12	0.0017	178.544	36.542	-4.43	281.006	1725.02	0.782	0.362	0.358	0.28	-8.511	-0.252	1.293	-0.04	15.9736	2019-03-27	CGA63	2	Field	CO
Pal19D	1123956	53.96	35.13	0.00056	219.031	16.679	-5.08	101.672	429.54	0.68	0.526	0.282	0.192	1.112	1.898	-0.795	-0.103	15.9828	2019-03-27	CGA63	2	Field	CO
Pal19D	1117307	64.111	30.55	0.00072	158.313	32.684	-4.09	110.825	487.679	0.694	0.505	0.292	0.203	1.986	0.971	0.36	-0.331	15.9633	2019-03-22	CGA63	2	Field	CO
Pal19D	1117303	64.228	30.58	0.00078	175.07	32.82	-4.05	109.449	490.361	0.775	0.496	0.284	0.22	1.557	0.844	-0.018	0.174	15.9708	2019-03-22	CGA63	2	Field	CO
Pal19D	1115709	59.626	33.81	0.0018	165.083	18.384	-2.39	246.854	1432.29	1.353	0.383	0.262	0.355	1.215	1.457	-0.67	0.213	16.5981	2019-03-21	CGA63	2	Field	CO
Pal19D	1115708	63.951	33.83	0.00158	161.247	11.386	-3.72	225.958	1434.66	1.996	0.35	0.217	0.433	1.537	0.849	-0.367	0.518	16.6064	2019-03-21	CGA63	2	Field	CO
Pal19D	1127704	56.362	35.02	0.00119	69.811	26.78	3.41	142.026	2118.2	8.943	0.149	0.086	0.765	3.278	0.163	0.087	0.75	17.7944	2019-04-04	CGA7	2	Field	CO
Pal19D	1127702	54.703	35.28	0.00116	66.296	66.442	3.77	130.561	1568.3	8.634	0.185	0.085	0.73	1.954	0.329	-0.086	0.757	17.8025	2019-04-04	CGA7	2	Field	CO
Pal19D	1125633	57.972	32.88	0.0011	120.756	21.525	-1.55	132.109	636.824	2.493	0.461	0.154	0.384	0.944	1.083	-1.097	1.014	17.8564	2019-04-02	CGA7	2	Field	CO
Pal19D	1125631	57.461	32.94	0.00128	94.377	20.037	-1.31	99.2904	573.105	3.493	0.385	0.137	0.478	0.918	1.203	-0.782	0.578	17.8653	2019-04-02	CGA7	2	Field	CO
Pal19D	1123875	48.453	37.3	0.00151	210.174	14.277	-4.15	272.788	1629.56	1.668	0.372	0.235	0.393	8.357	0.44	0.672	-0.112	17.1467	2019-03-27	CGA7	2	Field	CO
Pal19D	1123874	48.293	37.41	0.00117	79.456	8.753	0.94	137.262	1367.83	5.956	0.223	0.112	0.666	-4.626	-0.237	1.561	-0.325	17.1539	2019-03-27	CGA7	2	Field	CO
Pal19D	1116973	68.741	30.81	0.00087	177.331	33.214	-4.06	146.182	679.599	1.154	0.478	0.242	0.28	1.734	0.607	0.144	0.249	16.9092	2019-03-22	CGA7	2	Field	CO
Pal19D	1116972	63.701	30.99	0.00078	196.655	27.161	-2.46	89.8001	356.987	1.101	0.559	0.21	0.231	1.468	-2.503	-1.787	5.29	16.9458	2019-03-22	CGA7	2	Field	CO
Pal19D	1115595	50.957	36	0.00097	180.682	32.231	-5.85	151.597	698.926	1.163	0.482	0.239	0.278	1.612	0.956	-0.36	0.404	17.5642	2019-03-21	CGA7	2	Field	CO
Pal19D	1115593	52.262	35.96	0.00124	189.274	24.363	-5.67	163.106	771.185	1.368	0.47	0.224	0.306	0.162	9.908	-10.227	1.318	17.5731	2019-03-21	CGA7	2	Field	CO
Pal19D	1128025	67.355	30.46	0.00118	148.68	37.171	-4.27	176.136	871.747	0.877	0.449	0.294	0.258	2.451	0.856	0.067	0.077	16.27	2019-04-04	CGA74	2	Field	CO
Pal19D	1128024	67.313	30.63	0.00104	188.078	30.525	-1.78	164.29	721.519	0.867	0.506	0.265	0.229	3.166	0.872	0.176	-0.048	16.2778	2019-04-04	CGA74	2	Field	CO
Pal19D	1125945	73.065	28.23	0.00081	159.968	48.651	-2.95	89.4473	380.789	0.655	0.522	0.289	0.189	0.56	1.602	2.396	-2.998	16.0694	2019-04-02	CGA74	2	Field	CO
Pal19D	1125943	73.036	28.27	0.0009	163.249	51.421	-2.23	111.139	459.918	0.58	0.537	0.293	0.17	0.753	4.731	-2.418	-1.313	16.0761	2019-04-02	CGA74	2	Field	CO
Pal19D	1124023	54.64	35.79	0.00074	212.6	45.752	-5	115.884	476.888	0.895	0.54	0.243	0.217	2.481	0.921	-0.044	0.123	15.3269	2019-03-27	CGA74	2	Field	CO
Pal19D	1124022	52.69	35.74	0.00154	201.54	25.376	-4.11	222.842	1154.32	1.185	0.429	0.261	0.31	1.966	0.846	-0.112	0.266	15.3358	2019-03-27	CGA74	2	Field	CO
Pal19D	1117469	66.751	30.08	0.00112	164.509	18.078	-2.79	142.904	665.754	0.786	0.477	0.293	0.23	0.677	0.17	-1.729	2.559	15.2831	2019-03-22	CGA74	2	Field	CO
Pal19D	1117467	66.314	30.15	0.0012	146.408	29.581	-4.68	137.702	645.578	0.825	0.474	0.288	0.238	1.863	0.625	-0.011	0.385	15.2908	2019-03-22	CGA74	2	Field	CO
Pal19D	1115795	57.611	33.69	0.00128	177.937	26.082	-3.32	182.683	878.706	0.978	0.462	0.272	0.266	1.811	1.067	-0.254	0.187	15.6558	2019-03-21	CGA74	2	Field	CO
Pal19D	1115794	57.629	33.74	0.00089	191.529	26.705	-3.63	160.986	701.462	0.989	0.51	0.246	0.244	1.123	1.077	-0.684	0.608	15.6639	2019-03-21	CGA74	2	Field	CO
Pal19D	1127857	62.663	30.85	-0.00017	-157.324	85.445	-1.96	0	0	1.443	0.604	0.162	0.234	0.27	1.044	-0.377	0.332	16.8792	2019-04-04	CGA80	2	Field	CO
Pal19D	1127855	63.082	31.28	-0.00016	2387.65	82.433	-0.1	0.0946512	0.336	1.208	0.626	0.169	0.204	0.732	0.959	-0.492	0.533	16.8856	2019-04-04	CGA80	2	Field	CO
Pal19D	1125798	59.849	33.87	-0.00013	-1389.9	93.643	-1.1	0.623025	2.13	1.315	0.65	0.151	0.199	0.477	0.491	-0.344	0.854	17.1353	2019-04-02	CGA80	2	Field	CO
Pal19D	1125796	59.684	34.07	0.00027	108.661	93.15	-1	0.679672	3.039	1.437	0.497	0.207	0.297	0.602	1.02	0.149	-0.17	17.1422	2019-04-02	CGA80	2	Field	CO
Pal19D	1123953	50.427	36.14	0.00199	163.005	9.978	-1.85	203.412	1183.31	2.305	0.382	0.187	0.431	2.038	1.087	-0.137	0.051	16.1506	2019-03-27	CGA80	2	Field	CO
Pal19D	1123952	51.741	35.99	0.00134	182.993	33.486	-3.1	152.73	728.324	0.889	0.466	0.283	0.251	2.035	0.997	-0.23	0.233	16.1583	2019-03-27	CGA80	2	Field	CO
Pal19D	1117286	63.444	30.5	0.00118	95.198	68.244	-2.29	83.9721	392.852	2.531	0.475	0.149	0.376	6.062	0.479	0.589	-0.068	16.0025	2019-03-22	CGA80	2	Field	CO
Pal19D	1117282	63.98	30.49	0.00099	172.888	37.848	-3.6	124.859	546.189	0.619	0.508	0.304	0.188	4.213	0.623	0.412	-0.036	16.01	2019-03-22	CGA80	2	Field	CO
Pal19D	1115705	53.49	34.02	0.00137	164.064	35.546	-2.87	163.561	790.149	1.073	0.46	0.261	0.28	3.241	0.51	0.099	0.391	16.6561	2019-03-21	CGA80	2	Field	CO
Pal19D	1115704	58.953	34.12	0.00224	152.771	38.451	-2.31	252.214	1463.38	1.904	0.383	0.212	0.404	2.546	0.768	-0.087	0.32	16.6683	2019-03-21	CGA80	2	Field	CO
Pal19D	1128009	65.365	30.78	-6e-05	-174.305	92.603	-0.92	13.6923	55.626	1.706	0.547	0.168	0.286	0.573	0.325	0.036	0.639	16.4206	2019-04-04	CIR151	2	Field	CO
Pal19D	1128008	64.913	30.83	0.00235	-0.034	87.729	-1.64	4.25323	15.22	1.628	0.621	0.144	0.235	-0.639	-0.721	1.03	0.691	16.4272	2019-04-04	CIR151	2	Field	CO
Pal19D	1125908	69.792	29.8	0.00021	-627.547	91.344	-1.69	0.851622	3.326	1.445	0.569	0.176	0.255	-0.363	2.686	-2.034	0.348	16.2742	2019-04-02	CIR151	2	Field	CO
Pal19D	1125906	68.431	30.55	-0.00039	-25115.5	86.255	-1.84	1.07103	4.235	1.44	0.562	0.179	0.258	0.486	1.525	-0.337	-0.188	16.3258	2019-04-02	CIR151	2	Field	CO
Pal19D	1124006	54.125	36.15	0.00022	168.861	92.359	-0.65	33.6743	127.049	1.457	0.589	0.167	0.244	1.599	1.2	-0.276	0.076	15.485	2019-03-27	CIR151	2	Field	CO
Pal19D	1124005	53.344	36.38	0.00126	91.803	33.04	-2.49	102.931	737.857	7.142	0.31	0.085	0.605	2.394	0.52	0.068	0.411	15.4922	2019-03-27	CIR151	2	Field	CO
Pal19D	1117433	64.554	31.37	0.0011	151.078	74.168	-0.5	122.511	599.662	2.482	0.454	0.157	0.389	4.238	0.387	0.64	-0.027	15.4886	2019-03-22	CIR151	2	Field	CO
Pal19D	1117431	64.282	31.45	0.00128	171.375	7.886	0.19	166.542	806.305	1.078	0.459	0.26	0.281	2.505	0.735	-0.165	0.43	15.4969	2019-03-22	CIR151	2	Field	CO
Pal19D	1115771	56.893	33.54	0.00162	132.987	16.347	-0.51	148.585	1150.48	6.871	0.287	0.091	0.622	1.981	1.038	-1.774	1.736	15.8403	2019-03-21	CIR151	2	Field	CO
Pal19D	1115770	56.276	33.4	0.00148	180.853	21.201	-2.01	230.104	1141.39	1.263	0.448	0.244	0.308	1.154	0.758	0.269	-0.027	15.8494	2019-03-21	CIR151	2	Field	CO
Pal19D	1128013	65.123	30.65	0.00116	153.628	26.75	-3.94	122.359	542.731	0.591	0.501	0.313	0.185	3.332	0.827	0.102	0.071	16.3944	2019-04-04	CIR160	2	Field	CO
Pal19D	1128012	64.881	30.6	0.00096	171.759	24.122	-4.73	120.49	557.822	0.699	0.48	0.306	0.214	2.398	0.976	-0.109	0.133	16.4014	2019-04-04	CIR160	2	Field	CO
Pal19D	1125917	70.171	29.57	0.00118	154.678	35.141	-4	137.087	622.982	0.545	0.489	0.331	0.18	3.848	0.879	0.198	-0.078	16.2456	2019-04-02	CIR160	2	Field	CO
Pal19D	1125915	70.168	29.63	0.00105	146.742	31.343	-2.97	117.107	516.344	0.512	0.504	0.328	0.168	3.554	0.67	0.294	0.036	16.2525	2019-04-02	CIR160	2	Field	CO
Pal19D	1124010	54.878	35.98	0.00133	174.33	50.074	-4.31	188.325	873.696	1.239	0.479	0.233	0.288	1.94	1.095	-0.425	0.33	15.4492	2019-03-27	CIR160	2	Field	CO
Pal19D	1124009	58.477	36.06	0.00241	166.13	53.678	-1.45	285.559	1748.14	3.06	0.363	0.157	0.48	2.421	0.731	-0.024	0.293	15.4586	2019-03-27	CIR160	2	Field	CO
Pal19D	1117442	67.187	30.53	0.00145	148.457	27.343	-3.49	151.139	744.711	0.713	0.451	0.32	0.228	2.52	0.895	0.012	0.093	15.4014	2019-03-22	CIR160	2	Field	CO
Pal19D	1117440	66.935	30.56	0.00168	132.342	19.626	-3.57	149.753	770.333	1.037	0.432	0.279	0.289	1.564	1.075	-0.402	0.327	15.4089	2019-03-22	CIR160	2	Field	CO
Pal19D	1115777	58.299	33.32	0.00149	161.289	34.491	-4.97	175.31	841.419	0.931	0.463	0.278	0.259	2.878	0.881	0.211	-0.093	15.7944	2019-03-21	CIR160	2	Field	CO
Pal19D	1115775	54.139	33.28	0.00146	168.995	6.25	-5.03	150.65	706.282	0.776	0.474	0.296	0.23	1.211	2.575	-0.622	-0.953	15.805	2019-03-21	CIR160	2	Field	CO
Pal19D	1127859	63.594	30.05	0.28442	0	83.807	-2.38	0.892033	3.326	1.615	0.596	0.154	0.249	0.344	0.044	-0.895	1.851	16.8636	2019-04-04	CIR44	2	Field	CO
Pal19D	1127858	63.059	30.39	30.5312	0	78.56	-2	0.471865	1.719	1.523	0.61	0.155	0.236	0.518	0.305	-0.252	0.947	16.8706	2019-04-04	CIR44	2	Field	CO
Pal19D	1125803	61.775	33.42	-1e-05	-1.954	98.661	-1.69	1.00327	3.637	1.457	0.613	0.157	0.23	-0.678	0.561	0.677	-0.238	17.1183	2019-04-02	CIR44	2	Field	CO
Pal19D	1125800	61.313	33.68	-0.00016	-1170.26	92.882	-1.39	0.95253	3.637	1.4	0.582	0.174	0.244	0.716	0.603	-0.291	0.688	17.125	2019-04-02	CIR44	2	Field	CO
Pal19D	1123955	53.879	35.11	0.0004	224.702	101.337	-4.6	56.4179	227.125	0.76	0.552	0.255	0.193	2.49	1.837	-0.137	-0.7	15.9911	2019-03-27	CIR44	2	Field	CO
Pal19D	1123954	52.681	36.36	0.0006	192.467	102.406	-3.95	96.8462	417.081	1.055	0.516	0.235	0.248	1.994	0.845	-0.103	0.258	16.1356	2019-03-27	CIR44	2	Field	CO
Pal19D	1117291	64.604	30.63	0.00075	163.422	64.659	-5.06	74.6027	337.645	0.755	0.491	0.29	0.219	1.411	0.494	-0.131	0.637	15.9803	2019-03-22	CIR44	2	Field	CO
Pal19D	1117289	64.872	30.7	0.00105	147.83	39.861	-2.35	100.251	586.263	2.706	0.38	0.167	0.453	1.018	1.005	-0.587	0.582	15.9886	2019-03-22	CIR44	2	Field	CO
Pal19D	1115707	57.765	34.1	0.00129	163.679	58.872	-4.27	159.868	818.579	1.315	0.434	0.244	0.321	1.454	1.255	-0.21	-0.045	16.6278	2019-03-21	CIR44	2	Field	CO
Pal19D	1115706	57.298	34.16	0.00158	178.901	61.335	-2.39	199.683	1029.56	2.003	0.431	0.189	0.379	0.727	2.498	-1.509	0.011	16.6358	2019-03-21	CIR44	2	Field	CO
Pal19D	1127630	55.771	34.08	0.00089	194.41	52.831	-5.65	135.86	589.668	0.819	0.512	0.268	0.22	2.346	1.03	-0.189	0.159	18.2183	2019-04-04	CIR79	2	Field	CO
Pal19D	1127628	59.168	34.12	0.00061	195.78	41.789	-4.61	81.26	344.614	0.537	0.524	0.309	0.166	3.447	0.565	0.321	0.114	18.2267	2019-04-04	CIR79	2	Field	CO
Pal19D	1125546	56.597	33.8	0.00089	161.417	34.374	-7.13	126.43	551.977	0.637	0.509	0.3	0.191	4.709	0.36	0.299	0.341	18.2653	2019-04-02	CIR79	2	Field	CO
Pal19D	1125543	56.918	33.74	0.0004	178.335	85.529	-4.85	52.0819	200.238	0.647	0.578	0.257	0.166	0.698	-0.643	-1.399	3.041	18.2739	2019-04-02	CIR79	2	Field	CO
Pal19D	1123830	49.593	37.71	0.00145	200.149	56.972	-5.16	198.103	913.336	0.959	0.482	0.265	0.254	1.223	1.709	-0.996	0.287	17.6306	2019-03-27	CIR79	2	Field	CO
Pal19D	1123829	50.895	37.71	0.00105	312.233	48.922	-4.48	207.053	960.579	0.949	0.479	0.267	0.254	1.86	1.074	-0.441	0.367	17.6383	2019-03-27	CIR79	2	Field	CO
Pal19D	1116929	66.99	29.61	0.00112	147.127	47.219	-5.24	136.894	647.254	0.862	0.47	0.284	0.245	-1.493	-1.029	2.344	-0.316	17.3681	2019-03-22	CIR79	2	Field	CO
Pal19D	1116928	66.647	29.51	0.00087	148.132	30.939	-4.67	125.398	556.212	0.668	0.501	0.299	0.2	-2.517	-0.438	2.282	-0.844	17.3761	2019-03-22	CIR79	2	Field	CO
Pal19D	1115464	57.211	36.84	0.00169	221.507	36.32	-0.63	318.606	1863.19	3.181	0.38	0.148	0.472	2.435	0.728	0.032	0.24	18.2194	2019-03-21	CIR79	2	Field	CO
Pal19D	1115463	57.806	37.24	0.00055	172.627	53.691	-7.13	101.589	429.189	0.819	0.526	0.261	0.214	4.479	0.565	0.653	-0.218	18.2286	2019-03-21	CIR79	2	Field	CO
Pal19D	1128043	69.919	29.1	0.00138	152.159	40.955	-2.39	186.715	905.943	0.674	0.458	0.324	0.218	3.819	0.754	0.112	0.134	16.0839	2019-04-04	CIR86	2	Field	CO
Pal19D	1128042	70.617	29.15	0.00131	152.506	47.117	-0.66	156.271	838.814	1.558	0.414	0.229	0.357	0.839	2.336	-1.423	0.087	16.0919	2019-04-04	CIR86	2	Field	CO
Pal19D	1125973	74.063	27.95	0.00105	146.914	31.109	-3	136.772	589.027	0.48	0.516	0.327	0.157	3.625	0.694	0.129	0.177	15.9133	2019-04-02	CIR86	2	Field	CO
Pal19D	1125972	74.114	27.92	0.00145	117.267	31.656	-2.7	119.798	568.843	0.719	0.468	0.31	0.223	1.953	0.798	-0.031	0.233	15.9208	2019-04-02	CIR86	2	Field	CO
Pal19D	1124041	58.745	33.37	0.00204	174.237	43.101	-2.76	307.58	1700.28	1.65	0.402	0.226	0.372	2.744	0.774	-0.051	0.277	14.9942	2019-03-27	CIR86	2	Field	CO
Pal19D	1124040	59.259	33.41	0.0017	172.58	20.6	-2.76	221.023	1203.83	1.159	0.408	0.274	0.318	1.507	1.048	-0.36	0.312	15.0033	2019-03-27	CIR86	2	Field	CO
Pal19D	1117507	64.917	29.91	0.00092	143.612	13.296	-4.72	120.228	494.764	0.608	0.54	0.286	0.174	1.893	0.852	-0.11	0.259	15.1278	2019-03-22	CIR86	2	Field	CO
Pal19D	1117505	65.829	29.89	0.00097	147.269	29.315	-2.9	117.069	482.659	0.656	0.539	0.278	0.183	1.629	0.956	-0.12	0.164	15.1356	2019-03-22	CIR86	2	Field	CO
Pal19D	1115822	62.699	31.77	0.00133	164.548	43.589	-2.44	173.771	877.63	0.717	0.44	0.326	0.234	2.29	0.828	-0.033	0.206	15.3664	2019-03-21	CIR86	2	Field	CO
Pal19D	1115820	62.547	31.97	0.00041	206.074	56.093	-2.22	69.4021	271.049	0.617	0.569	0.266	0.164	2.06	1.236	-0.33	0.094	15.3864	2019-03-21	CIR86	2	Field	CO
Pal19D	1127774	50.35	35.23	0.001	173.755	88.671	-4.91	133.589	690.383	0.681	0.43	0.339	0.231	2.096	0.824	-0.176	0.352	17.4736	2019-04-04	CIR94	2	Field	CO
Pal19D	1127772	52.294	35.05	0.00223	149.173	23.5	-3.98	241.153	1571.54	1.215	0.341	0.298	0.362	1.896	0.845	-0.214	0.369	17.4844	2019-04-04	CIR94	2	Field	CO
Pal19D	1125708	58.127	34.73	0.00194	175.664	49.891	-3.48	284.174	1693.03	1.14	0.373	0.293	0.334	1.368	1.234	-0.63	0.396	17.5286	2019-04-02	CIR94	2	Field	CO
Pal19D	1125706	56.992	34.7	0.0021	173.079	44.359	-2.59	284.169	1819.84	1.265	0.347	0.288	0.365	1.661	0.826	-0.206	0.381	17.5375	2019-04-02	CIR94	2	Field	CO
Pal19D	1123911	48.047	36.8	0.00132	197.712	56.465	-2.91	178.617	862.884	1.082	0.46	0.26	0.281	1.723	0.875	-0.23	0.355	16.8089	2019-03-27	CIR94	2	Field	CO
Pal19D	1123910	48.732	36.81	0.00139	205.854	34.074	-3.96	231.505	1161.3	1.207	0.443	0.252	0.304	2.185	0.788	-0.173	0.386	16.8156	2019-03-27	CIR94	2	Field	CO
Pal19D	1117159	63.86	30.43	0.00121	177.721	38.664	-2.18	168.251	818.141	0.942	0.457	0.28	0.264	2.408	0.669	-0.016	0.348	16.4414	2019-03-22	CIR94	2	Field	CO
Pal19D	1117156	64.302	30.55	0.00121	173.141	46.297	-2.06	144.058	689.932	0.893	0.464	0.283	0.253	1.59	1.081	-0.288	0.207	16.4503	2019-03-22	CIR94	2	Field	CO
Pal19D	1115644	51.428	34.62	0.00118	207.18	58.025	-1.81	188.418	845.87	1.129	0.495	0.237	0.268	1.691	1.026	-0.448	0.422	17.1578	2019-03-21	CIR94	2	Field	CO
Pal19D	1115643	53.479	34.7	0.00049	225.074	87.297	-1.11	58.1551	228.328	0.924	0.566	0.226	0.208	1.656	1.277	-0.457	0.18	17.1658	2019-03-21	CIR94	2	Field	CO
Pal19D	1127735	53.394	33.09	0.00133	67.973	65.427	-2.26	67.6427	392.473	4.812	0.383	0.106	0.511	-24.232	-0.07	1.101	-0.031	17.6242	2019-04-04	ENF1	2	Field	CO
Pal19D	1127734	53.16	33.22	0.00082	70.471	77.252	-1.93	35.4355	228.248	6.236	0.345	0.091	0.565	2.524	0.026	-0.214	1.188	17.6333	2019-04-04	ENF1	2	Field	CO
Pal19D	1125670	55.811	33.28	0.00069	96.428	76.8	-3.03	54.7026	285.355	4.294	0.426	0.108	0.465	2.529	0.994	0.175	-0.169	17.6828	2019-04-02	ENF1	2	Field	CO
Pal19D	1125668	55.032	33.38	0.00101	102.662	65.302	-1.06	70.2214	344.476	2.637	0.453	0.15	0.397	2.037	0.626	-0.014	0.388	17.6908	2019-04-02	ENF1	2	Field	CO
Pal19D	1123893	49.757	37.21	0.0013	215.347	64.318	-2.66	217.795	1068.41	1.466	0.453	0.222	0.325	2.093	1.05	0.094	-0.144	16.9664	2019-03-27	ENF1	2	Field	CO
Pal19D	1123892	50.813	37.28	0.00082	243.703	15.183	-4.05	112.293	559.509	0.869	0.446	0.296	0.257	1.916	1.419	-0.233	-0.186	16.9739	2019-03-27	ENF1	2	Field	CO
Pal19D	1117106	67.818	30.72	0.00132	161.11	33.056	-2.97	156.735	902.333	1.722	0.386	0.225	0.388	0.707	1.285	-0.393	0.108	16.61	2019-03-22	ENF1	2	Field	CO
Pal19D	1117105	68.258	30.74	0.00149	163.359	22.905	-4.22	167.107	998.251	1.015	0.372	0.312	0.316	1.951	0.758	0.263	-0.021	16.6183	2019-03-22	ENF1	2	Field	CO
Pal19D	1115617	52.759	34.46	0.00095	181.876	39.123	-6.15	137.418	655.308	1.402	0.466	0.222	0.312	1.289	1.167	-0.439	0.272	17.3286	2019-03-21	ENF1	2	Field	CO
Pal19D	1115616	53.771	34.38	0.00087	191.075	15.528	-5.75	137.661	618.008	1.257	0.495	0.224	0.281	-2.374	-0.926	1.743	0.183	17.3358	2019-03-21	ENF1	2	Field	CO
Pal19D	1127867	59.423	29.91	0.00073	150.413	86.913	-3.76	92.826	379.191	0.803	0.544	0.253	0.203	2.595	1.058	-0.232	0.174	16.8297	2019-04-04	ENF102	2	Field	CO
Pal19D	1127865	61.854	29.76	0.00086	169.203	53.195	-3	111.214	538.436	0.83	0.459	0.296	0.246	1.285	0.827	0.134	0.039	16.8367	2019-04-04	ENF102	2	Field	CO
Pal19D	1125811	60.355	33.52	0.00083	175.059	92.615	-1.71	106.863	491.661	0.671	0.483	0.31	0.208	2.13	1.003	-0.144	0.141	17.0858	2019-04-02	ENF102	2	Field	CO
Pal19D	1125809	61.844	33.5	0.00174	162.701	30.637	-3.13	213.801	1173.12	2.31	0.405	0.18	0.416	-2.95	-0.772	1.566	0.206	17.0933	2019-04-02	ENF102	2	Field	CO
Pal19D	1123959	53.034	34.68	0.0016	196.209	68.003	-2.65	232.165	1172.55	1.287	0.44	0.245	0.315	1.629	1.134	-0.575	0.441	15.9553	2019-03-27	ENF102	2	Field	CO
Pal19D	1123958	53.761	34.88	0.00157	182.245	47.874	-1.95	233.808	1248.98	1.469	0.416	0.236	0.347	1.689	1.111	-0.34	0.23	15.9619	2019-03-27	ENF102	2	Field	CO
Pal19D	1117312	63.216	30.47	0.001	166.536	12.758	-4.04	131.366	579.217	0.945	0.504	0.255	0.241	1.179	1.016	-0.349	0.333	15.9453	2019-03-22	ENF102	2	Field	CO
Pal19D	1117309	63.475	30.48	0.00078	169.301	56.398	-3.31	87.2869	386.396	1.36	0.502	0.211	0.287	0.794	1.524	-0.885	0.361	15.9533	2019-03-22	ENF102	2	Field	CO
Pal19D	1115711	57.089	34.12	0.00135	159.213	40.146	-5.07	174.125	854.18	1.15	0.453	0.255	0.293	1.709	1.111	-0.371	0.26	16.5781	2019-03-21	ENF102	2	Field	CO
Pal19D	1115710	57.729	34	0.00145	161.94	61.994	-3.31	176.464	935.902	2.284	0.419	0.177	0.404	1.684	1.144	-0.337	0.193	16.5856	2019-03-21	ENF102	2	Field	CO
Pal19D	1127740	55.705	33.34	0.00131	131.838	80.048	-1.66	203.413	1056.14	2.693	0.428	0.155	0.417	1.942	0.913	-0.373	0.46	17.6053	2019-04-04	ENF105	2	Field	CO
Pal19D	1127738	52.165	33.21	0.00159	129.967	62.929	-3.56	222.735	1186.97	1.549	0.417	0.229	0.354	1.006	1.427	-1.675	1.248	17.6133	2019-04-04	ENF105	2	Field	CO
Pal19D	1125674	55.369	33.36	0.00102	93.242	63.924	-2.96	126.277	604.775	2.802	0.464	0.141	0.395	2.26	0.566	0.111	0.323	17.6664	2019-04-02	ENF105	2	Field	CO
Pal19D	1125672	54.498	33.26	0.00093	108.34	77.407	-3.39	124.829	521.426	1.676	0.532	0.175	0.293	-0.302	-8.609	8.073	1.536	17.6728	2019-04-02	ENF105	2	Field	CO
Pal19D	1123895	49.017	37.12	0.00159	204.664	60.554	-1.32	282.236	1378.44	2.143	0.455	0.173	0.372	1.755	0.993	-0.299	0.307	16.9447	2019-03-27	ENF105	2	Field	CO
Pal19D	1123894	49.552	37.22	0.00181	192.601	46.09	-1.38	286.567	1491.37	1.589	0.427	0.221	0.351	2.026	1.099	-0.284	0.186	16.9533	2019-03-27	ENF105	2	Field	CO
Pal19D	1117111	65.878	30.62	0.00115	166.321	15.241	-3.23	187.376	955.027	1.179	0.436	0.259	0.305	-7.694	-1.151	1.68	0.471	16.5928	2019-03-22	ENF105	2	Field	CO
Pal19D	1117108	65.341	30.62	0.00154	141.08	20.376	-3.23	178.529	931.293	1.139	0.426	0.268	0.306	1.384	1.352	-0.261	-0.091	16.5997	2019-03-22	ENF105	2	Field	CO
Pal19D	1115620	52.826	34.54	0.00101	179.102	5.793	-6.11	152.084	695.398	1.343	0.486	0.22	0.295	2.013	1.044	-0.072	0.029	17.31	2019-03-21	ENF105	2	Field	CO
Pal19D	1115619	53.222	34.54	0.00078	199.191	22.176	-5.61	96.2123	408.025	1.037	0.524	0.234	0.242	1.044	1.453	-0.696	0.243	17.3175	2019-03-21	ENF105	2	Field	CO
Pal19D	1127761	48.638	34.4	0.00091	102.938	75.248	-5.77	82.6426	346.51	1.3	0.53	0.204	0.265	1.99	0.798	-0.215	0.417	17.5258	2019-04-04	ENF113	2	Field	CO
Pal19D	1127759	50.651	34.26	0.00063	161.747	42.033	-6.33	84.3972	369.92	1.219	0.507	0.222	0.271	1.339	0.625	-0.073	0.448	17.5328	2019-04-04	ENF113	2	Field	CO
Pal19D	1125696	55.379	34.67	0.00118	169.969	73.78	-5.78	149.05	742.653	0.56	0.446	0.355	0.199	2.404	0.829	-0.077	0.248	17.5856	2019-04-02	ENF113	2	Field	CO
Pal19D	1125692	56.36	34.46	0.001	172.368	48.094	-6.47	135.235	613.312	1.014	0.49	0.253	0.257	1.376	1.235	-0.242	0.007	17.5944	2019-04-02	ENF113	2	Field	CO
Pal19D	1123905	47.654	37.08	0.00155	191.123	58.096	-5.53	267.538	1342.05	1.481	0.443	0.224	0.332	2.46	0.852	-0.065	0.213	16.86	2019-03-27	ENF113	2	Field	CO
Pal19D	1123904	48.25	37	0.00152	176.346	19.947	-6.71	301.167	1571.03	1.201	0.426	0.261	0.313	0.362	5.054	-6.639	2.584	16.8681	2019-03-27	ENF113	2	Field	CO
Pal19D	1117144	66.009	30.19	0.00135	129.896	42.644	-3.67	164.097	838.3	1.074	0.435	0.272	0.293	1.664	0.766	-0.057	0.291	16.5025	2019-03-22	ENF113	2	Field	CO
Pal19D	1117142	66.774	30.17	0.00116	139.901	34.437	-3.85	149.401	685.956	0.816	0.484	0.284	0.232	22.978	0.539	0.888	-0.427	16.5106	2019-03-22	ENF113	2	Field	CO
Pal19D	1115636	52.688	35.82	0.00172	186.359	49.091	-4.05	288.807	1729.9	2.795	0.371	0.166	0.463	-7.32	-0.186	1.34	-0.155	17.2167	2019-03-21	ENF113	2	Field	CO
Pal19D	1115634	53.719	36.07	0.00178	183.16	32.096	-4.26	288.626	1619.67	2.893	0.396	0.155	0.449	3.577	0.88	0.862	-0.743	17.2244	2019-03-21	ENF113	2	Field	CO
Pal19D	1127582	50.646	35.96	0.00146	169.4	30.446	-5.09	218.539	1108.77	1.711	0.438	0.207	0.355	1.086	1.086	-1.168	1.082	18.5581	2019-04-04	ENF126	2	Field	CO
Pal19D	1127580	51.038	35.8	0.00196	160.792	27.707	-4.34	262.171	1613.86	2.043	0.361	0.21	0.429	1.748	0.999	-0.587	0.588	18.5667	2019-04-04	ENF126	2	Field	CO
Pal19D	1125458	57.503	33.45	0.00119	173.734	18.238	-3.44	163.775	850.336	1.037	0.428	0.281	0.291	2.901	2.655	0.47	-2.125	18.565	2019-04-02	ENF126	2	Field	CO
Pal19D	1125457	58.51	33.56	0.00128	175.683	28.693	-4.01	176.535	931.828	1.001	0.421	0.289	0.29	0.757	2.266	-2.004	0.738	18.5733	2019-04-02	ENF126	2	Field	CO
Pal19D	1123805	49.688	36.78	0.00191	186.506	13.876	-2.69	253.746	1278.64	1.414	0.441	0.231	0.327	1.843	0.98	-0.067	0.086	17.8303	2019-03-27	ENF126	2	Field	CO
Pal19D	1123804	50.477	36.91	0.00143	205.081	34.023	-4.8	224.5	1199.25	1.189	0.416	0.267	0.317	2.735	0.81	0.033	0.156	17.8383	2019-03-27	ENF126	2	Field	CO
Pal19D	1116921	67.15	30.4	0.00124	124.697	51.936	-3.93	107.509	489.566	1.329	0.488	0.22	0.292	2.434	0.566	0.19	0.244	17.585	2019-03-22	ENF126	2	Field	CO
Pal19D	1116920	67.207	30.4	0.00096	160.192	22.934	-4.36	120.056	546.705	1.026	0.488	0.253	0.259	2.273	0.683	0.362	-0.045	17.5942	2019-03-22	ENF126	2	Field	CO
Pal19D	1115442	52.523	38.68	0.00088	179.784	26.197	-5.49	160.491	700.679	1.477	0.509	0.198	0.293	1.081	0.896	-0.326	0.43	18.4089	2019-03-21	ENF126	2	Field	CO
Pal19D	1115441	53.586	38.47	0.00106	176.155	29.153	-7.54	160.733	736.464	1.916	0.485	0.177	0.338	1.8	1.061	-0.088	0.027	18.4153	2019-03-21	ENF126	2	Field	CO
Pal19D	1127846	63.176	31.8	0.00159	154.425	36.161	-4.19	203.785	1104.53	1.388	0.41	0.247	0.343	2.799	0.916	0.143	-0.058	16.9308	2019-04-04	ENF130	2	Field	CO
Pal19D	1127843	65.234	31.67	0.00114	155.858	23.514	-4.87	141.972	681.411	0.755	0.463	0.306	0.231	2.9	0.984	-0.017	0.033	16.9378	2019-04-04	ENF130	2	Field	CO
Pal19D	1125786	60.95	33.91	0.00193	119.253	40.438	-2.95	192.174	1051.85	1.176	0.406	0.273	0.321	1.982	0.956	-0.204	0.248	17.1878	2019-04-02	ENF130	2	Field	CO
Pal19D	1125784	60.665	33.9	0.00168	145.062	55.67	-5.09	189.019	997.725	1.957	0.421	0.196	0.383	1.205	1.833	-0.743	-0.09	17.1944	2019-04-02	ENF130	2	Field	CO
Pal19D	1123947	52.206	35.78	0.0016	155.442	61.227	-7.53	196.494	1223.12	0.787	0.357	0.36	0.283	2.167	0.739	-0.066	0.327	16.2061	2019-03-27	ENF130	2	Field	CO
Pal19D	1123946	52.466	35.56	0.00089	173.231	82.19	-5.42	107.98	504.106	0.7	0.476	0.308	0.216	-1.371	-1.953	2.662	0.292	16.2136	2019-03-27	ENF130	2	Field	CO
Pal19D	1117268	64.273	30.19	0.00068	147.207	68.421	-3.05	70.5352	271.655	0.69	0.577	0.25	0.173	2.136	1.171	-0.214	0.043	16.0553	2019-03-22	ENF130	2	Field	CO
Pal19D	1117265	64.896	30.15	0.00073	159.752	46.855	-3.9	105.744	428.807	0.614	0.548	0.28	0.172	1.778	1.651	-0.21	-0.441	16.0636	2019-03-22	ENF130	2	Field	CO
Pal19D	1115696	55.486	34.44	0.00101	143.744	55.25	-2.89	122.936	523.353	1.191	0.522	0.218	0.26	2.296	0.9	-0.202	0.302	16.7439	2019-03-21	ENF130	2	Field	CO
Pal19D	1115694	54.452	34.21	0.00082	162.512	40.11	-3.67	124.143	512.776	0.852	0.538	0.249	0.212	2.379	1.057	-0.2	0.143	16.7531	2019-03-21	ENF130	2	Field	CO
Pal19D	1127673	51.628	35.18	0.00169	145.548	80.548	-4.22	155.582	955.079	0.912	0.362	0.334	0.304	1.464	0.985	-0.116	0.131	17.9758	2019-04-04	ENF144	2	Field	CO
Pal19D	1127671	48.151	35.28	0.00025	209.669	80.913	-5.32	39.0489	156.634	0.698	0.554	0.263	0.184	4.34	0.641	0.49	-0.131	17.9844	2019-04-04	ENF144	2	Field	CO
Pal19D	1125600	60.403	35.26	0.00177	168.773	64.232	-3.45	205.706	1255.84	1.818	0.364	0.226	0.41	1.544	0.804	-0.194	0.389	18.0119	2019-04-02	ENF144	2	Field	CO
Pal19D	1125596	59.862	35.54	0.00121	222.625	75.85	-0.67	235.26	1224.36	2.9	0.427	0.147	0.426	-4.649	-0.12	-0.183	1.303	18.0197	2019-04-02	ENF144	2	Field	CO
Pal19D	1123856	47.802	37.52	0.00091	142.686	61.202	-5.15	166.141	735.463	1.278	0.502	0.219	0.28	2.653	-0.339	-0.171	1.51	17.3742	2019-03-27	ENF144	2	Field	CO
Pal19D	1123855	50.636	37.32	0.00029	236.304	86.262	-5.47	34.4135	128.313	0.644	0.596	0.245	0.158	1.667	1.383	-0.463	0.08	17.3822	2019-03-27	ENF144	2	Field	CO
Pal19D	1116955	68.05	30.45	0.00095	159.724	35.002	-4.41	108.693	535.564	1.047	0.451	0.268	0.281	1.349	0.772	-0.119	0.346	17.1328	2019-03-22	ENF144	2	Field	CO
Pal19D	1116954	69.071	30.3	0.00064	173.685	46.638	-4.43	71.07	289.786	0.802	0.545	0.252	0.202	-0.427	-8.066	9.825	-0.759	17.1406	2019-03-22	ENF144	2	Field	CO
Pal19D	1115567	53.398	34.59	0.00089	202.428	52.296	-4.9	138.714	634.267	1.05	0.486	0.251	0.263	1.154	1.299	-0.547	0.248	17.7633	2019-03-21	ENF144	2	Field	CO
Pal19D	1115565	53.568	34.59	0.00084	185.615	37.227	-3.91	128.64	563.839	0.795	0.507	0.274	0.218	1.633	1.027	-0.314	0.287	17.7706	2019-03-21	ENF144	2	Field	CO
Pal19D	1127619	55.172	33.51	0.0013	155.897	30.309	-4.08	264.736	1417.6	2.318	0.415	0.176	0.409	2.296	1.844	-0.746	-0.098	18.2614	2019-04-04	ENF147	2	Field	CO
Pal19D	1127617	54.882	33.64	0.00152	195.213	48.925	-2.54	216.829	1413.03	1.043	0.341	0.323	0.337	1.728	0.936	0.087	-0.022	18.2731	2019-04-04	ENF147	2	Field	CO
Pal19D	1125538	55.181	33.86	0.0007	222.495	33.258	-5.29	129.393	595.322	0.828	0.483	0.283	0.234	1.511	0.52	-0.008	0.488	18.3017	2019-04-02	ENF147	2	Field	CO
Pal19D	1125536	56.888	34.33	0.00066	181.169	40.879	-6.08	102.327	438.136	0.818	0.519	0.265	0.217	0.615	2.197	-1.555	0.358	18.3508	2019-04-02	ENF147	2	Field	CO
Pal19D	1123826	47.572	37.72	0.00104	264.359	35.991	-2.91	218.687	1122.34	2.135	0.433	0.181	0.386	2.709	0.739	0.355	-0.094	17.6661	2019-03-27	ENF147	2	Field	CO
Pal19D	1123825	48.032	37.76	0.00118	243.002	19.489	-5.17	267.992	1445.48	1.359	0.412	0.249	0.339	0.986	1.744	-0.735	-0.009	17.6739	2019-03-27	ENF147	2	Field	CO
Pal19D	1116925	69.476	29.5	0.00063	216.177	32.61	-4.27	106.721	487.978	1.127	0.486	0.241	0.272	0.503	1.383	-1.365	0.983	17.4011	2019-03-22	ENF147	2	Field	CO
Pal19D	1116924	69.533	29.52	0.00095	191.516	28.025	-2.76	138.693	697.298	1.151	0.442	0.259	0.298	1.519	0.6	-0.022	0.422	17.4083	2019-03-22	ENF147	2	Field	CO
Pal19D	1115460	53.653	37.57	0.00135	151.455	32.52	-3.28	197.875	1671.95	5.365	0.263	0.116	0.621	1.378	0.614	-0.992	1.378	18.2583	2019-03-21	ENF147	2	Field	CO
Pal19D	1115459	52.338	37.24	0.00131	237.498	44.361	-5.57	299.866	1661.77	1.2	0.401	0.272	0.327	1.174	1.15	-0.697	0.547	18.2658	2019-03-21	ENF147	2	Field	CO
Pal19D	1127785	56.778	34.91	-2e-05	5679	95.744	-2.24	0.800735	3.326	0.924	0.535	0.241	0.223	0.805	0.693	-0.712	1.018	17.3006	2019-04-04	ENF184	2	Field	CO
Pal19D	1127783	55.465	35.57	0.00095	2091.49	33.465	-2.16	172.693	721.356	-0.78	0.532	2.124	-1.657	0.238	1.574	0.041	-0.615	17.3142	2019-04-04	ENF184	2	Field	CO
Pal19D	1125722	58.87	34.17	4e-05	256.371	79.117	-1.8	1.0948	3.924	1.165	0.62	0.176	0.205	0.43	1.485	-0.412	-0.073	17.4722	2019-04-02	ENF184	2	Field	CO
Pal19D	1125718	58.694	34.39	3e-05	-42.748	86.983	-1.72	1.35847	4.957	1.604	0.609	0.15	0.241	-0.463	-1.346	1.95	0.397	17.4789	2019-04-02	ENF184	2	Field	CO
Pal19D	1123917	47.312	36.63	0.00099	84.993	40.86	2.38	140.552	1546.23	7.845	0.202	0.09	0.708	3.752	0.115	0.221	0.664	16.7506	2019-03-27	ENF184	2	Field	CO
Pal19D	1123916	46.547	36.62	0.00121	92.333	35.074	0.59	112.726	1575.48	8.787	0.159	0.086	0.755	3.181	0.12	0.154	0.726	16.7603	2019-03-27	ENF184	2	Field	CO
Pal19D	1117177	64.654	30.12	0.00085	147.149	68.832	-4.31	110.022	487.038	0.809	0.502	0.275	0.223	1.919	0.955	-0.054	0.099	16.3822	2019-03-22	ENF184	2	Field	CO
Pal19D	1117175	65.039	30.14	0.00119	146.559	4.623	-3.07	130.966	672.135	0.921	0.433	0.295	0.272	1.936	1.39	-0.399	0.01	16.3917	2019-03-22	ENF184	2	Field	CO
Pal19D	1115654	50.945	35.06	0.00075	196.361	17.161	-6.09	155.116	706.359	1.545	0.488	0.201	0.311	1.803	0.87	-0.037	0.167	17.0819	2019-03-21	ENF184	2	Field	CO
Pal19D	1115652	51.112	34.83	0.00095	176.477	22.878	-5	167.764	747.113	1.116	0.499	0.237	0.264	1.824	1.132	-0.302	0.17	17.0897	2019-03-21	ENF184	2	Field	CO
Pal19D	1127916	64.602	31.72	0.00073	178.168	63.648	-4.33	124.562	536.442	0.77	0.516	0.273	0.21	1.948	0.978	-0.127	0.149	16.6836	2019-04-04	ENF21	2	Field	CO
Pal19D	1127914	63.781	31.64	0.00044	258.246	54.572	-5.53	52.6568	196.664	0.552	0.595	0.261	0.144	5.288	0.953	0.4	-0.353	16.6908	2019-04-04	ENF21	2	Field	CO
Pal19D	1125844	68.229	31.07	0.00125	146.023	38.558	-4.22	156.519	922.6	0.84	0.377	0.339	0.285	1.772	0.875	0.126	0	16.7256	2019-04-02	ENF21	2	Field	CO
Pal19D	1125841	67.444	31.6	0.00171	170.58	54.944	-2.85	228.324	1307.7	1.401	0.388	0.255	0.357	3.218	0.487	0.474	0.038	16.7408	2019-04-02	ENF21	2	Field	CO
Pal19D	1123975	54.201	34.29	0.00162	193.957	12.008	-1.4	227.98	1148.8	1.217	0.441	0.252	0.307	1.474	1.166	-0.064	-0.102	15.7861	2019-03-27	ENF21	2	Field	CO
Pal19D	1123974	54.614	34.44	0.00161	206.058	53.437	-1.67	242.418	1399.24	1.96	0.385	0.208	0.407	1.991	0.064	-0.046	0.981	15.7956	2019-03-27	ENF21	2	Field	CO
Pal19D	1117354	65.453	30.69	0.00107	170.135	19.043	-4.54	148.061	700.053	0.605	0.47	0.33	0.2	1.934	0.881	-0.287	0.406	15.7931	2019-03-22	ENF21	2	Field	CO
Pal19D	1117351	64.767	30.74	0.00153	157.867	26.048	-4.13	160.637	774.343	0.654	0.461	0.326	0.213	2.554	0.523	0.206	0.271	15.8022	2019-03-22	ENF21	2	Field	CO
Pal19D	1115731	53.588	34.18	0.00101	166.927	10.912	-5.69	127.195	561.938	0.82	0.503	0.273	0.224	-8.09	-0.294	1.41	-0.116	16.4081	2019-03-21	ENF21	2	Field	CO
Pal19D	1115729	55.578	34.17	0.00133	171.598	15.071	-4.42	172.039	803.172	1.052	0.476	0.255	0.269	-2.385	-0.846	2.029	-0.184	16.4178	2019-03-21	ENF21	2	Field	CO
Pal19D	1127716	56.126	34.39	0.00084	211.331	60.023	-4.38	150.124	628.265	1.081	0.531	0.226	0.244	2.14	1.755	0.037	-0.792	17.7347	2019-04-04	ENF214	2	Field	CO
Pal19D	1127713	55.506	34.6	0.00161	195.087	25.708	-2.93	253.629	1519.19	2.487	0.371	0.18	0.449	3.557	0.373	0.383	0.244	17.7472	2019-04-04	ENF214	2	Field	CO
Pal19D	1125645	57.358	33.11	0.00068	206.65	67.727	-5	122.201	515.291	0.75	0.527	0.27	0.203	1.888	1.185	0.031	-0.216	17.7972	2019-04-02	ENF214	2	Field	CO
Pal19D	1125643	57.264	33.07	0.00071	183.331	70.436	-5.26	114.853	470.903	0.759	0.542	0.26	0.197	2.609	0.952	0.017	0.031	17.8044	2019-04-02	ENF214	2	Field	CO
Pal19D	1123881	47.301	37.19	0.00063	194.94	93.733	-4.38	97.7023	379.574	0.777	0.572	0.241	0.187	10.06	0.138	0.732	0.13	17.0939	2019-03-27	ENF214	2	Field	CO
Pal19D	1123880	46.21	37.25	0.00068	165.628	77.772	-4.06	104.633	424.303	1.455	0.548	0.184	0.268	1.697	0.992	-0.304	0.313	17.1014	2019-03-27	ENF214	2	Field	CO
Pal19D	1117089	64.63	30.89	0.00082	209.289	72.946	-3.14	104.824	465.883	0.879	0.5	0.266	0.234	1.732	0.739	-0.012	0.273	16.7281	2019-03-22	ENF214	2	Field	CO
Pal19D	1117087	62.449	30.93	0.00135	173.832	43.912	-2.62	186.864	939.487	1.307	0.442	0.242	0.316	2.096	0.862	0.272	-0.134	16.7364	2019-03-22	ENF214	2	Field	CO
Pal19D	1115601	53.184	35.97	0.00082	151.559	25.16	-3.04	141.078	720.704	3.11	0.435	0.137	0.427	1.195	1.595	-1.128	0.533	17.5044	2019-03-21	ENF214	2	Field	CO
Pal19D	1115600	52.742	36.19	0.00127	184.674	74.893	-3.3	131.483	642.162	0.751	0.455	0.311	0.234	2.036	0.772	0.094	0.134	17.5167	2019-03-21	ENF214	2	Field	CO
Pal19D	1127711	55.279	34.5	0.00252	104.57	24.153	-2.72	273.621	1752.29	1.773	0.347	0.235	0.418	2.178	0.966	-0.102	0.136	17.7575	2019-04-04	ENF226	2	Field	CO
Pal19D	1127709	55.556	34.64	0.0024	150.912	35.748	-2.83	243.062	1479.83	3.257	0.365	0.149	0.486	1.798	1.183	-0.177	-0.006	17.7669	2019-04-04	ENF226	2	Field	CO
Pal19D	1125641	57.879	33.04	0.00096	160.482	51.547	-2.36	128.541	571.293	1.445	0.5	0.204	0.295	2.071	0.608	-0.074	0.466	17.8161	2019-04-02	ENF226	2	Field	CO
Pal19D	1125639	57.484	33.03	0.00126	116.938	60.507	-2.56	119.042	637.439	2.303	0.415	0.177	0.408	3.222	0.376	0.263	0.361	17.8281	2019-04-02	ENF226	2	Field	CO
Pal19D	1123879	46.94	37.37	0.0015	179.38	19.601	-2.86	269.694	1444.14	2.845	0.415	0.152	0.433	2.485	0.844	0.045	0.111	17.1106	2019-03-27	ENF226	2	Field	CO
Pal19D	1123878	48.085	37.27	0.00136	133.536	41.319	-1.5	237.494	1426.39	3.925	0.37	0.128	0.502	2.457	0.739	-0.241	0.501	17.1192	2019-03-27	ENF226	2	Field	CO
Pal19D	1117086	63.853	31.02	0.00131	167.384	71.814	-1.33	162.107	778.051	1.099	0.463	0.256	0.281	1.752	1.071	-0.241	0.17	16.7461	2019-03-22	ENF226	2	Field	CO
Pal19D	1117084	63.889	31.36	0.00135	166.241	28.402	-3.51	202.007	1111.15	1.779	0.404	0.214	0.381	1.464	1.458	-0.272	-0.185	16.7533	2019-03-22	ENF226	2	Field	CO
Pal19D	1115599	53.233	36.31	0.00128	156.25	11.85	-3.72	211.601	1211.92	3.422	0.388	0.138	0.473	2.083	0.846	-0.254	0.408	17.5275	2019-03-21	ENF226	2	Field	CO
Pal19D	1115598	52.755	36.2	0.00107	215.076	48.014	-4.48	181.753	844.97	1.115	0.478	0.247	0.275	1.543	1.425	-0.512	0.087	17.5347	2019-03-21	ENF226	2	Field	CO
Pal19D	1127809	58.071	34.19	-0.00014	-222.907	107.458	-1.78	0.73488	3.326	1.373	0.491	0.214	0.295	0.232	0.983	-2.147	2.164	17.1319	2019-04-04	ENF228	2	Field	CO
Pal19D	1127808	57.646	34.14	-6e-05	-93.55	108.556	-1.29	0.862099	3.326	1.395	0.576	0.177	0.247	-0.261	-3.735	3.554	1.181	17.14	2019-04-04	ENF228	2	Field	CO
Pal19D	1125746	53.3	33.74	3e-05	-156.562	97.656	-1.89	0	0	2.762	0.611	0.104	0.286	-0.742	-0.801	2.034	-0.233	17.3556	2019-04-02	ENF228	2	Field	CO
Pal19D	1125744	55.469	33.91	-0.00016	-363.93	94.78	-1.58	0.735332	2.728	1.211	0.599	0.181	0.22	0.818	0.931	-0.112	0.181	17.3625	2019-04-02	ENF228	2	Field	CO
Pal19D	1123929	51.42	36.59	-0.00015	-1313.47	95.536	-2.42	0.294317	0.959	1.057	0.682	0.154	0.163	0.572	1.423	-0.454	0.031	16.3742	2019-03-27	ENF228	2	Field	CO
Pal19D	1123928	50.566	37	0.0002	-456.571	92.389	-1.72	44.009	191.385	2.07	0.511	0.159	0.33	-0.226	-1.74	2.785	-0.044	16.3817	2019-03-27	ENF228	2	Field	CO
Pal19D	1117213	64.318	29.95	0.00064	165.324	50.886	-2.74	82.595	339.269	0.865	0.541	0.246	0.213	1.52	0.538	-0.267	0.73	16.2733	2019-03-22	ENF228	2	Field	CO
Pal19D	1117211	64.6	29.96	0.0007	180.757	53.663	-2.61	96.9355	411.878	0.916	0.523	0.249	0.228	1.345	0.941	-0.179	0.238	16.2811	2019-03-22	ENF228	2	Field	CO
Pal19D	1115671	53.969	35.3	0.00131	155.776	51.387	-2.93	201.892	1070.76	2.543	0.419	0.164	0.417	1.749	1.062	-0.401	0.339	16.9494	2019-03-21	ENF228	2	Field	CO
Pal19D	1115669	54.218	35.59	0.00162	172.026	23.122	-2.26	280.79	1700.21	5.189	0.367	0.102	0.53	1.503	1.004	-0.408	0.404	16.9569	2019-03-21	ENF228	2	Field	CO
Pal19D	1127634	57.668	34.41	0.00057	185.395	84.509	-5.56	50.7775	208.961	0.936	0.54	0.238	0.222	-4.962	-0.47	1.371	0.099	18.2014	2019-04-04	ENF234	2	Field	CO
Pal19D	1127632	57.19	34.2	0.00044	209.317	66.402	-7.13	85.2344	334.056	0.493	0.567	0.29	0.143	1.341	1.592	-0.902	0.31	18.2089	2019-04-04	ENF234	2	Field	CO
Pal19D	1125552	57.529	34.02	0.00091	162.47	25.101	-7.03	115.928	541.216	0.867	0.476	0.281	0.244	1.113	1.107	-0.106	-0.001	18.2475	2019-04-02	ENF234	2	Field	CO
Pal19D	1125548	57.397	33.87	0.0007	179.536	36.875	-6.7	138.7	598.489	0.756	0.515	0.276	0.209	1.95	1.327	-0.447	0.12	18.255	2019-04-02	ENF234	2	Field	CO
Pal19D	1123832	48.641	37.78	0.00126	205.936	39.949	-6.53	221.5	1091.4	1.09	0.451	0.263	0.286	1.973	0.751	-0.223	0.472	17.6125	2019-03-27	ENF234	2	Field	CO
Pal19D	1123831	51.327	37.8	0.00132	220.496	42.214	-3.67	241.45	1239.16	1.602	0.433	0.218	0.349	-0.842	-2.327	4.319	-0.993	17.6194	2019-03-27	ENF234	2	Field	CO
Pal19D	1116931	68.102	29.78	0.00102	149.982	35.987	-5.59	120.206	557.67	0.992	0.479	0.261	0.259	1.729	0.689	-0.241	0.553	17.3436	2019-03-22	ENF234	2	Field	CO
Pal19D	1116930	66.66	29.68	0.00095	169.749	18.102	-4.74	126.997	592.891	0.969	0.476	0.266	0.258	27.737	-0.002	0.952	0.05	17.3581	2019-03-22	ENF234	2	Field	CO
Pal19D	1115466	56.473	36.39	0.00177	215.313	20.964	-1.84	315.996	2029.52	3.091	0.346	0.16	0.494	-1.402	-1.822	2.139	0.683	18.2047	2019-03-21	ENF234	2	Field	CO
Pal19D	1115465	56.802	36.57	0.00163	202.731	17.309	-0.32	308.333	2088.97	4.862	0.328	0.115	0.557	2.379	0.789	0.152	0.059	18.2111	2019-03-21	ENF234	2	Field	CO
Pal19D	1127604	55.245	33.94	0.00124	163.477	43.312	-4.43	125.347	574.329	0.631	0.485	0.316	0.199	1.567	0.923	-0.272	0.349	18.4636	2019-04-04	ENF235	2	Field	CO
Pal19D	1127602	54.873	33.94	0.00124	154.175	48.438	-5.83	176.144	936.44	0.812	0.418	0.321	0.261	1.843	1.007	-0.121	0.113	18.4706	2019-04-04	ENF235	2	Field	CO
Pal19D	1125511	55.145	32.72	0.00103	164.227	21.591	-2.94	125.078	566.091	1.114	0.491	0.241	0.268	3.128	0.351	0.758	-0.11	18.4758	2019-04-02	ENF235	2	Field	CO
Pal19D	1125505	56.212	32.79	0.0008	178.092	57.385	-5.4	108.229	482.95	0.652	0.498	0.304	0.198	2.315	0.728	0.167	0.105	18.4839	2019-04-02	ENF235	2	Field	CO
Pal19D	1123816	47.581	37.26	0.00056	246.707	63.184	-4.33	95.0751	370.663	0.832	0.57	0.235	0.195	3.491	0.633	0.255	0.112	17.7403	2019-03-27	ENF235	2	Field	CO
Pal19D	1123815	47.439	37.22	0.00044	195.779	72.755	-7.03	70.3413	300.604	0.934	0.52	0.248	0.232	1.234	1.556	-0.817	0.262	17.7478	2019-03-27	ENF235	2	Field	CO
Pal19D	1117126	62.563	32.58	0.00113	166.371	28.992	-6.01	136.586	715.861	1.454	0.424	0.235	0.341	1.193	1.162	-0.189	0.028	17.4683	2019-03-22	ENF235	2	Field	CO
Pal19D	1117124	63.305	32.44	0.00104	148.321	31.292	-6.05	145.608	675.519	0.92	0.479	0.271	0.25	7.843	0.548	0.866	-0.414	17.4756	2019-03-22	ENF235	2	Field	CO
Pal19D	1115452	52.171	38.09	0.00162	188.553	33.676	-3.14	243.384	1845.91	6.36	0.293	0.096	0.611	0.367	3.14	-2.862	0.722	18.3233	2019-03-21	ENF235	2	Field	CO
Pal19D	1115451	53.382	38.19	0.00138	190.326	11.455	-1.4	298.398	2167.01	4.921	0.306	0.117	0.577	1.402	0.896	-0.72	0.824	18.33	2019-03-21	ENF235	2	Field	CO
Pal19D	1128047	70.504	28.2	-0.00016	-222.386	89.611	-2.57	0.814205	3.326	1.73	0.544	0.167	0.289	0.372	1.17	0.868	-1.038	16.0492	2019-04-04	ENF25	2	Field	CO
Pal19D	1128046	70.633	28.61	8e-05	-541.178	90.41	-2.46	50.5902	187.371	1.437	0.6	0.164	0.236	0.243	2.329	-0.629	-0.7	16.0578	2019-04-04	ENF25	2	Field	CO
Pal19D	1125977	74.261	26.38	0.00011	-187.275	93.655	-2.01	1.01386	4.235	2.183	0.532	0.147	0.321	0.385	2.18	-0.734	-0.446	15.8139	2019-04-02	ENF25	2	Field	CO
Pal19D	1125976	74.14	26.66	-4e-05	-257.089	87.337	-1.99	0.917477	3.326	1.814	0.613	0.138	0.25	0.776	0.62	-0.08	0.461	15.8206	2019-04-02	ENF25	2	Field	CO
Pal19D	1124045	60.916	33.49	0.00133	167.088	15.829	-2.16	184.272	941.365	1.329	0.435	0.243	0.323	2.735	0.718	0.047	0.235	14.9547	2019-03-27	ENF25	2	Field	CO
Pal19D	1124044	60.495	33.54	0.0015	170.188	30.779	-2.43	223.826	1198.53	1.191	0.415	0.267	0.318	2.005	0.979	-0.147	0.168	14.9633	2019-03-27	ENF25	2	Field	CO
Pal19D	1117515	63.045	30.61	0.00075	158.429	15.664	-6.18	104.228	457.742	0.597	0.506	0.309	0.185	1.928	0.894	0.122	-0.017	15.0936	2019-03-22	ENF25	2	Field	CO
Pal19D	1117513	64.446	30.46	0.00073	160.612	15.464	-5.55	104.345	434.229	0.534	0.534	0.304	0.162	1.666	1.276	-0.078	-0.198	15.1014	2019-03-22	ENF25	2	Field	CO
Pal19D	1115828	62.194	31.19	0.00145	131.54	73.796	-1.96	129.556	628.608	1.172	0.458	0.249	0.292	1.819	1.213	-0.353	0.14	15.3119	2019-03-21	ENF25	2	Field	CO
Pal19D	1115827	62.532	31.37	0.0007	170.744	27.737	-4.26	100.253	408.777	0.639	0.545	0.278	0.177	3.488	0.52	0.409	0.07	15.325	2019-03-21	ENF25	2	Field	CO
Pal19D	1127694	53.73	35.4	0.00048	257.007	52.839	-4.21	60.5743	229.709	0.674	0.586	0.247	0.167	1.579	1.045	-0.323	0.278	17.8597	2019-04-04	ENF29	2	Field	CO
Pal19D	1127693	52.886	35.56	0.00212	129.576	35.615	-4.59	211.449	1419.6	1.212	0.331	0.303	0.367	-32.687	-0.029	1.072	-0.043	17.8692	2019-04-04	ENF29	2	Field	CO
Pal19D	1125621	58.655	33.01	0.00087	160.383	84.311	-3.96	101.815	421.331	0.768	0.537	0.262	0.201	2.039	0.929	-0.138	0.209	17.91	2019-04-02	ENF29	2	Field	CO
Pal19D	1125619	57.812	32.95	0.00116	128.285	16.382	-2.34	135.793	957.974	3.973	0.315	0.138	0.547	1.171	0.984	-0.561	0.577	17.9186	2019-04-02	ENF29	2	Field	CO
Pal19D	1123869	50.688	37.17	0.00128	160.844	12.111	-0.14	283.484	1698.02	3.523	0.371	0.139	0.49	-0.564	-4.887	9.223	-3.337	17.2625	2019-03-27	ENF29	2	Field	CO
Pal19D	1123868	47.498	37.12	0.00097	116.378	30.316	1.27	163	1684.76	6.527	0.215	0.104	0.681	5.034	0.085	0.111	0.804	17.2703	2019-03-27	ENF29	2	Field	CO
Pal19D	1116967	67.99	30.87	0.00098	173.648	21.431	-4.39	146.781	715.305	1.357	0.456	0.231	0.313	1.369	1.259	-0.165	-0.094	17.0236	2019-03-22	ENF29	2	Field	CO
Pal19D	1116966	67.17	30.75	0.00086	177.41	36.267	-4	142.006	660.188	0.971	0.478	0.265	0.257	1.957	0.858	-0.174	0.317	17.0319	2019-03-22	ENF29	2	Field	CO
Pal19D	1115586	48.633	34.78	0.00124	179.92	11.936	-3.49	172.997	789.402	1.132	0.487	0.241	0.272	2.417	0.835	0.155	0.01	17.6289	2019-03-21	ENF29	2	Field	CO
Pal19D	1115584	51.478	34.55	0.0007	188.865	54.641	-3.3	134.177	571.211	1.29	0.522	0.209	0.269	-0.221	-12.221	11.393	1.829	17.6372	2019-03-21	ENF29	2	Field	CO
Pal19D	1127841	63.359	31.43	-0.00022	1332.8	91.105	-2.1	0.886046	3.326	1.656	0.592	0.154	0.254	-0.485	-0.121	1.669	-0.549	16.9475	2019-04-04	ENF41	2	Field	CO
Pal19D	1127839	60.729	31.4	6e-05	4988.78	92.555	-0.62	1.34285	4.957	1.526	0.602	0.158	0.24	0.681	0.743	-0.223	0.479	16.9567	2019-04-04	ENF41	2	Field	CO
Pal19D	1125782	61.179	33.94	0.00138	167.825	59.955	-3.61	180.798	884.964	1.724	0.454	0.201	0.346	1.398	1.25	-0.414	0.164	17.2047	2019-04-02	ENF41	2	Field	CO
Pal19D	1125780	60.525	33.86	0.00171	90.71	73.996	-2.39	154.917	875.977	1.716	0.393	0.224	0.384	2.2	0.873	-0.071	0.198	17.2139	2019-04-02	ENF41	2	Field	CO
Pal19D	1123945	52.774	35.38	0.00066	184.415	94.814	-4.28	90.8098	410.997	0.661	0.491	0.307	0.203	1.357	1.994	-0.566	-0.428	16.2219	2019-03-27	ENF41	2	Field	CO
Pal19D	1123944	51.97	35.4	0.00187	167.591	32.804	-3.51	272.29	1555.5	1.533	0.389	0.241	0.37	2.008	0.943	-0.157	0.214	16.23	2019-03-27	ENF41	2	Field	CO
Pal19D	1117263	65.391	30.18	0.00085	158.127	19.326	-3.75	107.002	448.647	0.753	0.53	0.268	0.202	-3.601	-0.207	1.619	-0.412	16.0719	2019-03-22	ENF41	2	Field	CO
Pal19D	1117260	64.688	30.66	0.00074	183.885	50.685	-3.77	99.3524	421.342	0.792	0.524	0.266	0.21	1.97	0.846	-0.143	0.297	16.1081	2019-03-22	ENF41	2	Field	CO
Pal19D	1115693	52.29	33.82	0.00116	159.266	27.374	-5.43	141.235	639.217	1.016	0.491	0.252	0.257	1.227	1.765	-0.833	0.068	16.7647	2019-03-21	ENF41	2	Field	CO
Pal19D	1115692	52.776	33.63	0.00129	149.777	44.848	-0.85	144.858	658.296	1.229	0.489	0.229	0.282	1.707	0.996	-0.23	0.234	16.7725	2019-03-21	ENF41	2	Field	CO
Pal19D	1127649	50.604	35.27	0.00113	61.731	70.306	-0.36	110.015	1509.12	9.601	0.162	0.079	0.759	1.387	-0.095	-0.702	1.797	18.1175	2019-04-04	ENF45	2	Field	CO
Pal19D	1127647	49.498	35.02	0.00108	103.804	68.263	-3.69	156.333	796.804	2.408	0.436	0.165	0.398	-6.323	-0.033	1.52	-0.487	18.1247	2019-04-04	ENF45	2	Field	CO
Pal19D	1125574	56.221	35.72	0.0012	141.287	68.523	-2.31	195.958	1056.95	2.655	0.412	0.161	0.427	1.341	1.239	-0.7	0.462	18.1533	2019-04-02	ENF45	2	Field	CO
Pal19D	1125571	55.632	35.64	0.00097	219.606	68.953	-2.97	119.165	502.487	1.166	0.527	0.218	0.254	1.271	1.105	-0.266	0.161	18.1617	2019-04-02	ENF45	2	Field	CO
Pal19D	1123842	43.04	37.46	0.00098	69.083	67.062	-4.31	79.9438	416.049	3.763	0.427	0.12	0.453	1.002	1.127	-0.957	0.83	17.5036	2019-03-27	ENF45	2	Field	CO
Pal19D	1123841	48.86	37.26	0.00124	170.055	63.994	-0.2	221.678	1094.71	1.748	0.45	0.2	0.35	1.12	1.222	-0.958	0.736	17.5122	2019-03-27	ENF45	2	Field	CO
Pal19D	1116941	67.412	29.87	0.00069	182.892	57.46	-4.35	127.333	589.506	0.968	0.48	0.264	0.256	3.746	0.593	0.725	-0.318	17.2506	2019-03-22	ENF45	2	Field	CO
Pal19D	1116940	66.987	29.89	0.0003	200.372	71.134	-5.9	56.7827	234.107	0.631	0.539	0.283	0.178	3.511	0.29	0.517	0.194	17.2586	2019-03-22	ENF45	2	Field	CO
Pal19D	1115477	53.407	35.95	0.0017	187.016	12.79	-4.15	348.468	2238.07	2.235	0.346	0.202	0.452	2.032	0.759	-0.268	0.509	18.1167	2019-03-21	ENF45	2	Field	CO
Pal19D	1115475	57.083	35.99	0.00117	210.758	62.005	-5.66	223.142	1134.72	1.186	0.437	0.258	0.306	2.74	0.703	0.209	0.088	18.1242	2019-03-21	ENF45	2	Field	CO
Pal19D	1128017	66.725	30.82	4e-05	-581.652	92.28	-2.11	5.21361	20.01	1.759	0.579	0.153	0.269	-1.994	-0.199	1.238	-0.039	16.3636	2019-04-04	ENF59	2	Field	CO
Pal19D	1128016	66.347	30.9	4e-05	-2757.43	94.292	-1.93	0.968365	3.326	1.744	0.647	0.129	0.224	-0.095	-5.823	3.759	3.064	16.3703	2019-04-04	ENF59	2	Field	CO
Pal19D	1125928	71.652	29.21	-0.00015	-197.728	90.407	-1.86	0.842642	3.326	1.735	0.563	0.16	0.277	-0.786	0.56	0.06	0.38	16.2064	2019-04-02	ENF59	2	Field	CO
Pal19D	1125926	71.152	29.51	-0.00043	1118.27	89.824	-1.8	0.853119	3.326	1.888	0.57	0.149	0.281	-0.652	-0.994	1.482	0.512	16.2178	2019-04-02	ENF59	2	Field	CO
Pal19D	1124014	55.79	35.55	0.00142	175.406	80.411	-4.58	162.381	816.396	0.817	0.442	0.307	0.251	2.226	0.654	0.025	0.32	15.4106	2019-03-27	ENF59	2	Field	CO
Pal19D	1124013	56.204	35.59	0.00113	179.614	68.632	-4.4	151.664	686.419	0.952	0.491	0.261	0.248	1.568	1.124	-0.209	0.085	15.4186	2019-03-27	ENF59	2	Field	CO
Pal19D	1117450	65.594	29.8	0.00116	76.781	36.261	-2.41	105.695	568.714	3.361	0.413	0.134	0.452	2.511	0.681	-0.138	0.457	15.3622	2019-03-22	ENF59	2	Field	CO
Pal19D	1117448	65.8	29.91	0.00149	70.865	39.48	-1.38	100.541	574.356	3.651	0.389	0.131	0.48	2.59	0.704	0.049	0.247	15.3692	2019-03-22	ENF59	2	Field	CO
Pal19D	1115783	57.49	33.62	0.00058	176.429	74.443	-4.87	85.8749	345.712	0.634	0.552	0.274	0.174	1.924	0.927	-0.233	0.306	15.7525	2019-03-21	ENF59	2	Field	CO
Pal19D	1115782	56.898	33.49	0.0003	225.156	92.871	-3.94	50.1649	185.796	0.601	0.6	0.25	0.15	2.253	1.039	-0.044	0.004	15.7631	2019-03-21	ENF59	2	Field	CO
Pal19D	1127708	56.117	34.78	0.00172	159.423	35.527	-3.6	287.264	1970.26	0.864	0.324	0.363	0.313	3.078	0.764	-0.083	0.319	17.7764	2019-04-04	ENF61	2	Field	CO
Pal19D	1127706	55.122	34.79	0.00193	147.412	23.665	-3.36	269.997	1764.68	1.068	0.34	0.319	0.341	3.151	0.753	-0.093	0.34	17.7833	2019-04-04	ENF61	2	Field	CO
Pal19D	1125637	56.787	32.96	0.00094	163.673	39.768	-4.65	150.83	728.649	0.6	0.46	0.337	0.202	2.542	0.957	-0.226	0.269	17.8397	2019-04-02	ENF61	2	Field	CO
Pal19D	1125635	57.352	32.87	0.00068	149.277	62.889	-4.56	107.694	450.695	0.632	0.531	0.287	0.182	3.37	0.724	0.105	0.171	17.8472	2019-04-02	ENF61	2	Field	CO
Pal19D	1123877	46.388	37.31	0.0012	204.208	45.685	-3.9	260.416	1286.01	1.375	0.45	0.231	0.318	2.179	1.077	-0.32	0.243	17.1289	2019-03-27	ENF61	2	Field	CO
Pal19D	1123876	47.888	37.24	0.001	182.147	43.206	-3.83	165.436	753.352	0.782	0.488	0.287	0.225	2.641	0.979	-0.167	0.189	17.1375	2019-03-27	ENF61	2	Field	CO
Pal19D	1117083	64.147	31.68	0.00109	152.903	48.443	-1.82	164.711	742.443	0.998	0.493	0.254	0.253	3.459	0.773	0.187	0.04	16.7656	2019-03-22	ENF61	2	Field	CO
Pal19D	1117082	64.384	31.77	0.00123	148.226	44.217	-0.31	193.805	895.379	1.023	0.481	0.257	0.263	3.624	0.685	0.312	0.003	16.7733	2019-03-22	ENF61	2	Field	CO
Pal19D	1115597	51.361	36.05	0.00054	183.084	74.451	-4.16	97.2612	390.137	0.764	0.554	0.253	0.193	3.302	0.863	-0.003	0.14	17.5453	2019-03-21	ENF61	2	Field	CO
Pal19D	1115596	49.267	36.04	0.00066	200.902	58.28	-3.33	121.672	505.386	1.302	0.535	0.202	0.263	2.51	1.148	-0.205	0.057	17.5531	2019-03-21	ENF61	2	Field	CO
Pal19D	1128015	63.934	30.88	0.00106	155.88	27.802	-4.97	127.932	593.516	0.798	0.479	0.29	0.231	1.198	0.868	-0.146	0.278	16.3783	2019-04-04	ENF62	2	Field	CO
Pal19D	1128014	64.521	30.76	0.00102	149.098	17.691	-4.61	134.083	614.356	0.933	0.485	0.267	0.249	1.021	1.393	-0.615	0.222	16.3856	2019-04-04	ENF62	2	Field	CO
Pal19D	1125924	70.991	29.54	0.00181	102.66	46.437	-2.83	126.532	656.97	1.5	0.428	0.229	0.343	1.864	0.861	-0.267	0.406	16.2278	2019-04-02	ENF62	2	Field	CO
Pal19D	1125920	70.474	29.52	0.00113	132.263	48.379	-3.27	101.302	464.157	0.733	0.485	0.297	0.218	1.112	1.447	-0.351	-0.096	16.2358	2019-04-02	ENF62	2	Field	CO
Pal19D	1124012	56.638	35.78	0.00223	149.888	42.57	-2.23	274.633	1383.89	1.647	0.441	0.211	0.348	1.988	1.015	-0.165	0.15	15.4317	2019-03-27	ENF62	2	Field	CO
Pal19D	1124011	55.556	35.95	0.00112	204.372	44.688	-2	196.46	1017.66	0.644	0.429	0.347	0.224	1.919	0.992	-0.131	0.139	15.4394	2019-03-27	ENF62	2	Field	CO
Pal19D	1117446	65.942	30.21	0.00123	161.366	36.172	-3.46	166.044	803.893	0.784	0.459	0.303	0.238	2.431	0.864	0.134	0.002	15.3822	2019-03-22	ENF62	2	Field	CO
Pal19D	1117444	66.886	30.39	0.0014	159.254	37.187	-3.1	161.976	827.465	0.836	0.435	0.308	0.257	2.094	0.886	0.136	-0.022	15.3903	2019-03-22	ENF62	2	Field	CO
Pal19D	1115780	56.733	33.44	0.00093	186.261	45.575	-5.45	163.267	746.534	0.896	0.486	0.271	0.243	1.058	1.979	-0.986	0.007	15.775	2019-03-21	ENF62	2	Field	CO
Pal19D	1115778	57.761	33.35	0.00125	150.104	42.676	-5.86	158.966	815.838	0.7	0.433	0.333	0.234	2.162	0.634	-0.015	0.382	15.7842	2019-03-21	ENF62	2	Field	CO
Pal19D	1127765	53.794	34.97	0.0004	197.772	80.205	-5.46	57.0067	222.639	0.955	0.569	0.22	0.21	0.627	3.087	-1.548	-0.539	17.5083	2019-04-04	ENF8	2	Field	CO
Pal19D	1127763	53.688	34.75	0.00045	191.378	74.3	-5.28	54.2	218.99	1.29	0.55	0.197	0.253	0.663	-1.178	-3.215	5.392	17.5153	2019-04-04	ENF8	2	Field	CO
Pal19D	1125701	57.794	34.6	0.00128	180.374	23.358	-2.88	165.472	802.87	1.401	0.458	0.226	0.316	1.133	1.138	-0.613	0.475	17.5672	2019-04-02	ENF8	2	Field	CO
Pal19D	1125698	56.887	34.68	0.00226	141.025	24.808	-5.97	271.433	2044.69	1.522	0.295	0.279	0.425	1.417	1.037	-0.424	0.386	17.5744	2019-04-02	ENF8	2	Field	CO
Pal19D	1123907	44.807	37.28	0.00129	131.87	61.171	-1.85	216.206	1222.54	3.053	0.393	0.15	0.457	0.802	3.132	-2.709	0.577	16.8414	2019-03-27	ENF8	2	Field	CO
Pal19D	1123906	46.236	37.06	0.00131	143.141	74.138	-1.08	188.346	1020.84	2.797	0.41	0.155	0.434	1.632	1.363	-0.877	0.514	16.8492	2019-03-27	ENF8	2	Field	CO
Pal19D	1117149	65.275	30.55	0.00135	138.557	47.08	-4.36	146.413	742.834	1.177	0.438	0.258	0.304	1.804	0.8	-0.222	0.421	16.4839	2019-03-22	ENF8	2	Field	CO
Pal19D	1117147	65.411	30.32	0.00125	147.858	39.215	-4.75	154.203	804.395	0.89	0.426	0.304	0.27	3.539	0.517	0.49	-0.007	16.4914	2019-03-22	ENF8	2	Field	CO
Pal19D	1115639	47.997	35.77	0.00111	152.103	89.831	-5.8	150.071	784.683	1.092	0.425	0.275	0.3	1.161	1.269	-0.895	0.626	17.1961	2019-03-21	ENF8	2	Field	CO
Pal19D	1115637	51.81	35.69	0.00209	164.669	34.93	-4.68	299.782	2006.57	1.483	0.332	0.269	0.399	2.925	0.656	0.431	-0.087	17.205	2019-03-21	ENF8	2	Field	CO
Pal19D	1128001	64.754	30.35	0.00046	189.222	22.306	-4.24	66.0186	253.82	0.625	0.578	0.26	0.162	1.319	1.321	-0.411	0.09	16.4939	2019-04-04	G13595	2	Field	CO
Pal19D	1128000	64.34	30.34	0.00061	192.862	20.05	-2.41	93.0219	392.249	0.692	0.527	0.28	0.194	2.455	0.848	0.02	0.132	16.5017	2019-04-04	G13595	2	Field	CO
Pal19D	1125889	67.623	30.38	0.00094	188.051	7.192	-2.45	128.893	580.99	0.698	0.493	0.299	0.208	2.406	0.775	0.094	0.131	16.3936	2019-04-02	G13595	2	Field	CO
Pal19D	1125887	67.072	30.36	0.00062	203.057	25.586	-3.5	94.0222	385.495	0.646	0.542	0.278	0.18	1.948	0.826	0.058	0.116	16.4014	2019-04-02	G13595	2	Field	CO
Pal19D	1123998	51.875	35.46	0.00027	206.654	73.935	-5.32	47.6722	186.183	0.776	0.569	0.242	0.188	1.808	1.294	-0.449	0.155	15.5522	2019-03-27	G13595	2	Field	CO
Pal19D	1123997	51.644	35.43	0.00031	172.459	62.433	-5.28	45.9667	168.007	0.686	0.608	0.232	0.159	1.647	1.356	-0.37	0.014	15.5597	2019-03-27	G13595	2	Field	CO
Pal19D	1117412	66.067	31.46	0.00078	198.86	31.21	-4.21	115.684	532.248	0.74	0.483	0.297	0.22	2.485	0.949	0.022	0.028	15.5603	2019-03-22	G13595	2	Field	CO
Pal19D	1117408	65.08	31.53	0.0011	173.205	26.539	-1.49	127.951	594.843	0.726	0.478	0.302	0.219	1.619	1.278	-0.214	-0.064	15.5681	2019-03-22	G13595	2	Field	CO
Pal19D	1115760	58.749	32.97	0.00075	180.661	47.92	-4.48	112.101	500.229	0.789	0.498	0.28	0.221	2.17	1.149	-0.092	-0.058	15.9303	2019-03-21	G13595	2	Field	CO
Pal19D	1115759	57.878	32.84	0.00079	188.113	44.722	-4.21	116.65	531.191	0.799	0.488	0.284	0.227	2.37	1.027	-0.075	0.047	15.9389	2019-03-21	G13595	2	Field	CO
Pal19D	1127638	53.854	34.51	0.00063	214.695	27.916	-3.33	110.17	500.658	0.916	0.489	0.267	0.244	-4.114	-0.871	1.443	0.427	18.1844	2019-04-04	G19833	2	Field	CO
Pal19D	1127636	54.515	34.46	0.00071	222.652	22.815	-5.17	128.394	559.451	1.35	0.51	0.209	0.282	1.36	0.92	-0.143	0.223	18.1919	2019-04-04	G19833	2	Field	CO
Pal19D	1125557	57.071	34.34	0.00068	197.784	16.68	-6.17	123.762	552.263	0.858	0.498	0.27	0.232	1.439	1.053	-0.314	0.261	18.2306	2019-04-02	G19833	2	Field	CO
Pal19D	1125555	58.062	34.21	0.00089	183.137	22.895	-4.7	128.807	574.776	0.833	0.498	0.274	0.228	1.529	0.765	-0.071	0.306	18.2378	2019-04-02	G19833	2	Field	CO
Pal19D	1123834	47.469	37.84	0.00169	198.392	23.949	-3.67	290.384	1507.7	0.935	0.428	0.295	0.276	3.095	0.735	0.431	-0.166	17.5942	2019-03-27	G19833	2	Field	CO
Pal19D	1123833	49.532	37.78	0.00115	185.601	27.884	-3.69	254.534	1306.31	1.57	0.433	0.221	0.346	1.802	0.648	-0.074	0.426	17.6011	2019-03-27	G19833	2	Field	CO
Pal19D	1116933	67.737	29.69	0.00075	200.402	12.291	-4.12	114.051	522.571	1.009	0.485	0.257	0.259	1.873	0.131	0.284	0.584	17.3256	2019-03-22	G19833	2	Field	CO
Pal19D	1116932	67.712	29.73	0.00099	185.105	11.209	-3.96	112.539	532.098	1.003	0.47	0.265	0.265	1.652	0.502	0.264	0.234	17.3339	2019-03-22	G19833	2	Field	CO
Pal19D	1115468	55.693	36.05	0.00179	203.04	6.84	-2.68	349.576	2157.88	3.536	0.36	0.141	0.499	3.431	0.543	0.637	-0.181	18.1889	2019-03-21	G19833	2	Field	CO
Pal19D	1115467	56.311	36.17	0.00133	194.46	49.178	-2.68	266.855	1401.92	2.315	0.423	0.174	0.403	4.97	0.257	0.79	-0.047	18.1958	2019-03-21	G19833	2	Field	CO
Pal19D	1127744	54.782	33.18	-0.00023	417.958	92.264	-1.5	0.751291	2.728	1.329	0.612	0.166	0.221	-1.11	-0.296	0.497	0.798	17.5914	2019-04-04	MAC104	2	Field	CO
Pal19D	1127741	54.459	33.22	-0.00078	3.697	88.182	-1.83	0.352397	1.245	1.379	0.629	0.156	0.215	0.185	2.064	-1.673	0.609	17.5981	2019-04-04	MAC104	2	Field	CO
Pal19D	1125678	55.298	33.05	-0.0001	-236.624	92.255	-1.46	0.614121	2.317	1.23	0.589	0.184	0.227	-0.564	0.406	0.6	-0.006	17.6519	2019-04-02	MAC104	2	Field	CO
Pal19D	1125676	55.703	33.24	5e-05	-92.8	90.174	-1.35	43.0912	174.423	1.322	0.549	0.194	0.257	0.527	0.872	0.138	-0.01	17.6583	2019-04-02	MAC104	2	Field	CO
Pal19D	1123897	47.355	37.06	0.00114	83.666	25.985	1.13	86.8082	709.217	6.178	0.272	0.101	0.627	2.93	0.499	-0.001	0.501	16.9269	2019-03-27	MAC104	2	Field	CO
Pal19D	1123896	48.319	37.11	0.00026	194.51	108.008	-3.26	47.4984	181.673	0.718	0.581	0.244	0.175	1.711	1.249	-0.477	0.228	16.9367	2019-03-27	MAC104	2	Field	CO
Pal19D	1117122	65.063	30.4	0.00129	155.764	45.309	-3.11	168.156	855.105	0.872	0.437	0.301	0.262	2.4	1.58	-0.438	-0.142	16.5753	2019-03-22	MAC104	2	Field	CO
Pal19D	1117115	64.679	30.44	0.00105	168.898	55.961	-2.59	152.267	726.12	1.311	0.466	0.231	0.303	1.734	1.103	-0.336	0.233	16.5831	2019-03-22	MAC104	2	Field	CO
Pal19D	1115623	50.911	34.66	0.00089	178.054	34.061	-5.91	124.954	560.962	0.854	0.495	0.272	0.233	2.57	0.746	0.12	0.135	17.2908	2019-03-21	MAC104	2	Field	CO
Pal19D	1115622	51.804	34.53	0.00078	187.595	33.022	-4.24	136.617	568.525	0.897	0.534	0.246	0.22	2.146	0.394	-0.135	0.741	17.3003	2019-03-21	MAC104	2	Field	CO
Pal19D	1127931	64.959	30.36	0.00177	170.692	12.378	-0.28	274.04	1602.58	0.958	0.38	0.317	0.303	3.553	0.713	0.23	0.057	16.6139	2019-04-04	MAC110	2	Field	CO
Pal19D	1127930	64.824	30.61	0.0019	153.512	27.572	-2.04	244.284	1596.63	1.213	0.34	0.298	0.362	2.096	0.886	0.037	0.077	16.6219	2019-04-04	MAC110	2	Field	CO
Pal19D	1125860	67.281	30.8	0.00089	161.58	32.075	-3.91	149.1	654.808	0.526	0.506	0.324	0.17	2.74	0.796	0.21	-0.006	16.5914	2019-04-02	MAC110	2	Field	CO
Pal19D	1125858	67.776	30.81	0.00107	178.634	43.889	-3.74	159.902	741.834	0.601	0.479	0.325	0.196	2.667	0.656	0.058	0.286	16.5992	2019-04-02	MAC110	2	Field	CO
Pal19D	1123984	55.45	33.85	0.00068	215.283	35.081	-5.18	121.092	508.682	0.683	0.529	0.28	0.191	1.892	1.143	-0.195	0.052	15.6708	2019-03-27	MAC110	2	Field	CO
Pal19D	1123983	55.143	33.83	0.00073	210.337	19.562	-4.05	116.679	489.22	0.745	0.53	0.269	0.201	1.386	1.012	-0.293	0.282	15.6822	2019-03-27	MAC110	2	Field	CO
Pal19D	1117378	66.796	30.62	0.00078	184.132	27.465	-4.1	115.314	497.58	0.684	0.515	0.288	0.197	1.716	0.95	0.082	-0.032	15.7175	2019-03-22	MAC110	2	Field	CO
Pal19D	1117376	65.886	30.59	0.00084	178.751	39.288	-3.87	113.835	498.95	0.798	0.507	0.274	0.219	1.13	1.172	-0.219	0.047	15.7253	2019-03-22	MAC110	2	Field	CO
Pal19D	1115742	54.883	34.88	0.00108	198.543	35.005	-3.69	168.378	799.518	1.365	0.468	0.225	0.307	1.744	0.999	-0.044	0.044	16.2869	2019-03-21	MAC110	2	Field	CO
Pal19D	1115740	55.587	34.7	0.00041	216.327	100.35	-5.37	67.8645	312.884	0.655	0.482	0.313	0.205	1.414	1.331	-0.235	-0.096	16.2981	2019-03-21	MAC110	2	Field	CO
Pal19D	1127806	56.097	33.96	0.0015	191.367	29.689	-3.1	239.434	1237.38	1.091	0.43	0.272	0.297	3.596	0.578	0.102	0.32	17.1544	2019-04-04	MAC112	2	Field	CO
Pal19D	1127804	57.107	34.01	0.00078	193.041	49.143	-7.12	121.97	576.689	0.622	0.47	0.327	0.203	2.187	0.579	-0.364	0.785	17.1639	2019-04-04	MAC112	2	Field	CO
Pal19D	1125742	56.507	34.07	0.00113	229.635	39.472	-3.78	169.126	882.243	1.149	0.426	0.267	0.307	2.266	0.543	0.307	0.15	17.3714	2019-04-02	MAC112	2	Field	CO
Pal19D	1125740	57.182	34.04	0.00093	193.447	44.629	-5.51	156.551	753.01	0.86	0.462	0.289	0.249	1.635	0.695	-0.906	1.21	17.3786	2019-04-02	MAC112	2	Field	CO
Pal19D	1123927	49.515	37.08	0.00126	200.198	26.894	-4.75	216.083	1194.49	0.862	0.402	0.321	0.277	2.246	0.838	-0.216	0.378	16.3917	2019-03-27	MAC112	2	Field	CO
Pal19D	1123926	50.947	36.94	0.00154	130.001	47.738	-0.11	200.898	1623.41	5.516	0.275	0.111	0.614	0.545	0.778	-5.581	5.803	16.3992	2019-03-27	MAC112	2	Field	CO
Pal19D	1117207	64.929	30	0.00074	140.981	65.781	-2.97	91.7417	373.389	0.827	0.546	0.249	0.205	1.382	2.084	-1.129	0.044	16.2911	2019-03-22	MAC112	2	Field	CO
Pal19D	1117206	64.31	30.04	0.00078	176.413	49.994	-3.48	108.746	481.389	0.677	0.502	0.297	0.201	5.138	0.474	0.607	-0.081	16.2994	2019-03-22	MAC112	2	Field	CO
Pal19D	1115668	52.826	35.92	0.00132	103.379	38.319	1.77	189.075	1647.71	11.317	0.255	0.06	0.684	-20.253	-0.038	2.336	-1.297	16.97	2019-03-21	MAC112	2	Field	CO
Pal19D	1115666	49.942	35.76	0.00178	200.293	57.789	-2.79	294.761	1794.59	2.081	0.365	0.206	0.429	2.517	0.648	0.102	0.25	16.9803	2019-03-21	MAC112	2	Field	CO
Pal19D	1127877	62.188	30.4	0.00072	197.867	71.41	-3.83	85.4636	364.528	0.816	0.521	0.264	0.215	3.493	0.768	0.337	-0.105	16.7897	2019-04-04	MAC132	2	Field	CO
Pal19D	1127874	62.081	30.28	0.00058	189.126	25.994	-4.24	100.917	404.8	0.473	0.554	0.303	0.143	1.882	0.806	-0.21	0.404	16.7972	2019-04-04	MAC132	2	Field	CO
Pal19D	1125819	64.429	32.57	0.00074	204.24	81.844	-4	114.129	520.781	0.621	0.487	0.317	0.196	2.348	1.178	-0.133	-0.045	16.8867	2019-04-02	MAC132	2	Field	CO
Pal19D	1125817	64.845	32.65	0.00122	172.253	41.268	-4.76	193.282	1115.62	0.659	0.385	0.371	0.244	2.375	1.008	-0.085	0.077	16.8953	2019-04-02	MAC132	2	Field	CO
Pal19D	1123963	52.284	34.66	0.00086	199.215	36.006	-5.01	156.304	791.212	0.566	0.439	0.358	0.203	1.642	1.129	-0.559	0.43	15.9192	2019-03-27	MAC132	2	Field	CO
Pal19D	1123962	53.652	34.63	0.00078	206.781	48.089	-5.02	139.064	629.393	0.686	0.491	0.302	0.207	2.604	1.003	-0.204	0.202	15.9261	2019-03-27	MAC132	2	Field	CO
Pal19D	1117321	64.606	30.56	0.00072	152.622	60.384	-2.49	103.239	475.975	0.566	0.482	0.331	0.187	1.608	1.132	-0.289	0.157	15.9028	2019-03-22	MAC132	2	Field	CO
Pal19D	1117318	65.006	30.69	0.0006	189.789	76.843	-3.97	130.568	559.058	0.601	0.519	0.301	0.181	1.959	0.897	0.003	0.1	15.9103	2019-03-22	MAC132	2	Field	CO
Pal19D	1115715	54.346	34.08	0.00079	198.514	77.052	-3.65	122.659	625.175	0.591	0.436	0.355	0.21	3.184	0.393	0.131	0.476	16.5372	2019-03-21	MAC132	2	Field	CO
Pal19D	1115714	54.725	34.31	0.00119	220.336	43.545	-3.56	274.232	1348.24	0.888	0.452	0.29	0.258	1.976	1.057	-0.262	0.205	16.5464	2019-03-21	MAC132	2	Field	CO
Pal19D	1127854	61.023	31.59	0.00133	209.051	56.151	-3.88	204.333	926.679	0.628	0.49	0.313	0.197	-15.881	0.178	1.118	-0.296	16.8958	2019-04-04	MAC148	2	Field	CO
Pal19D	1127852	61.381	31.74	0.00165	196.222	23.429	-2.13	276.877	1542.06	1.647	0.399	0.227	0.374	3.057	0.794	0.32	-0.113	16.9039	2019-04-04	MAC148	2	Field	CO
Pal19D	1125794	59.408	34.22	0.00097	210.202	70.417	-4.4	195.554	957.191	1.005	0.454	0.273	0.274	5.884	1.651	0.167	-0.818	17.1508	2019-04-02	MAC148	2	Field	CO
Pal19D	1125792	59.354	34.15	0.00113	193.893	34.938	-5.62	188.879	951.771	0.87	0.441	0.299	0.26	3.091	0.64	0.166	0.195	17.1586	2019-04-02	MAC148	2	Field	CO
Pal19D	1123951	51.85	36.04	0.00084	193.37	82.64	-5.11	179.49	874.71	0.846	0.456	0.295	0.249	2.641	0.995	-0.006	0.01	16.1689	2019-03-27	MAC148	2	Field	CO
Pal19D	1123950	55.751	35.96	0.00115	187.478	63.465	-4	226.057	1131.42	1.138	0.444	0.26	0.296	-12.261	-0.745	1.624	0.121	16.1767	2019-03-27	MAC148	2	Field	CO
Pal19D	1117280	62.748	30.41	0.00073	178.976	32.96	-2.93	101.921	433.893	0.885	0.522	0.253	0.224	1.407	1.063	-0.189	0.126	16.0194	2019-03-22	MAC148	2	Field	CO
Pal19D	1117276	64.842	30.33	0.00084	173.085	24.352	-4.66	140.303	610.146	0.735	0.511	0.282	0.207	3.009	0.911	0.312	-0.223	16.0264	2019-03-22	MAC148	2	Field	CO
Pal19D	1115702	59.494	34.18	0.00158	184.407	63.39	-3.54	287.826	1579.29	1.27	0.405	0.262	0.333	2.029	0.966	-0.036	0.07	16.6811	2019-03-21	MAC148	2	Field	CO
Pal19D	1115701	58.296	34.45	0.00114	193.392	12.969	-3.63	225.942	1195.46	1.229	0.42	0.26	0.32	3.553	0.723	0.243	0.035	16.6914	2019-03-21	MAC148	2	Field	CO
Pal19D	1127837	59.317	31.43	-3e-05	-44.502	91.299	-1.32	1.09771	4.235	1.446	0.576	0.173	0.251	0.524	0.794	0.549	-0.343	16.9639	2019-04-04	MAC27	2	Field	CO
Pal19D	1127835	60.318	31.6	-2e-05	-177.32	87.952	-0.38	8.07762	29.475	1.177	0.609	0.179	0.211	0.548	0.498	-0.493	0.994	16.9728	2019-04-04	MAC27	2	Field	CO
Pal19D	1125778	59.039	33.72	6e-05	-424.549	96.336	-1.35	0.794257	2.728	1.145	0.647	0.164	0.188	-1.081	0.198	0.223	0.579	17.2239	2019-04-02	MAC27	2	Field	CO
Pal19D	1125776	58.648	33.76	0.0001	-723.538	96.622	-0.91	0.878881	3.637	1.528	0.537	0.183	0.28	-0.566	-0.152	1.399	-0.246	17.2308	2019-04-02	MAC27	2	Field	CO
Pal19D	1123943	52.668	35.64	0.0016	61.729	65.167	-2.01	91.9749	579.005	3.973	0.353	0.13	0.517	2.13	0.653	-0.057	0.404	16.2408	2019-03-27	MAC27	2	Field	CO
Pal19D	1123942	52.296	35.96	0.00082	91.392	104.724	-2.63	65.4389	292.595	2.269	0.497	0.154	0.349	2.363	0.463	0.141	0.396	16.2492	2019-03-27	MAC27	2	Field	CO
Pal19D	1117257	65.394	30.75	0.00063	202.678	23.109	-2.68	93.1078	361.724	0.64	0.572	0.261	0.167	1.206	1.147	-0.55	0.403	16.1192	2019-03-22	MAC27	2	Field	CO
Pal19D	1117254	65.232	30.79	0.00059	180.175	42.17	-3.12	83.1784	318.691	0.565	0.58	0.269	0.152	1.374	1.128	-0.429	0.301	16.1278	2019-03-22	MAC27	2	Field	CO
Pal19D	1115690	54.537	33.59	0.00182	198.427	24.96	-1.44	286.864	1668.79	2.008	0.382	0.206	0.413	1.615	1.392	-0.359	-0.033	16.7864	2019-03-21	MAC27	2	Field	CO
Pal19D	1115689	53.856	33.67	0.00076	215.443	96.548	-3.3	132.185	539.973	0.857	0.544	0.245	0.21	1.923	1.095	-0.127	0.032	16.7975	2019-03-21	MAC27	2	Field	CO
Pal19D	1128003	64.428	30.26	0.00069	174.427	28.562	-2.2	77.4466	319.895	0.674	0.538	0.276	0.186	1.623	2.203	-0.241	-0.961	16.4744	2019-04-04	MAC31	2	Field	CO
Pal19D	1128002	64.478	30.37	0.00093	170.86	32.792	-3.33	98.7419	417.955	0.785	0.525	0.266	0.209	1.85	0.982	-0.052	0.07	16.4839	2019-04-04	MAC31	2	Field	CO
Pal19D	1125893	67.157	30.41	0.00132	154.996	33.793	-3.88	132.727	598.273	0.659	0.493	0.306	0.202	2.046	0.967	-0.01	0.043	16.3739	2019-04-02	MAC31	2	Field	CO
Pal19D	1125891	67.649	30.33	0.00079	174.179	32.644	-3.9	81.84	333.089	0.574	0.546	0.288	0.165	1.926	1.119	-0.11	-0.009	16.3833	2019-04-02	MAC31	2	Field	CO
Pal19D	1124000	44.774	35.89	0.00073	214.59	48.583	-5.74	112.015	452.585	0.731	0.55	0.26	0.19	1.659	1.432	0.116	-0.549	15.535	2019-03-27	MAC31	2	Field	CO
Pal19D	1123999	49.891	35.71	0.00063	207.567	35.369	-6.9	107.858	468.135	0.661	0.512	0.294	0.194	2.445	0.888	-0.217	0.328	15.5425	2019-03-27	MAC31	2	Field	CO
Pal19D	1117419	65.71	31.39	0.00111	156.651	21.525	-3.82	146.725	687.882	0.614	0.474	0.326	0.2	3.643	0.623	1.026	-0.649	15.5442	2019-03-22	MAC31	2	Field	CO
Pal19D	1117417	65.746	31.41	0.00107	173.513	19.174	-4.52	144.634	720.649	0.592	0.446	0.348	0.206	2.362	0.95	0.044	0.006	15.5511	2019-03-22	MAC31	2	Field	CO
Pal19D	1115763	59.132	33.04	0.00094	156.187	19.019	-5.69	137.525	674.639	0.548	0.453	0.354	0.194	2.972	0.711	0.133	0.156	15.9103	2019-03-21	MAC31	2	Field	CO
Pal19D	1115762	59.554	32.9	0.00116	180.328	23.658	-4.51	130.89	617.55	1.081	0.471	0.254	0.275	1.123	1.245	-0.562	0.318	15.9194	2019-03-21	MAC31	2	Field	CO
Pal19D	1127942	66.104	29.93	0.00102	155.202	38.347	-2.73	139.152	620.936	0.629	0.498	0.308	0.194	2.032	0.937	-0.088	0.151	16.5775	2019-04-04	MAC60	2	Field	CO
Pal19D	1127940	66.364	30.02	0.00109	143.008	27.238	-3.03	137.846	622.609	0.609	0.492	0.316	0.192	1.343	0.673	-0.346	0.673	16.5844	2019-04-04	MAC60	2	Field	CO
Pal19D	1125868	68.919	30.6	0.00128	143.225	39.69	-4.41	164.223	750.904	0.745	0.486	0.294	0.219	1.176	1.376	-0.344	-0.033	16.49	2019-04-02	MAC60	2	Field	CO
Pal19D	1125866	68.34	30.61	0.00119	158.395	21.646	-4.42	159.496	730.795	0.613	0.485	0.319	0.196	1.828	1	-0.116	0.116	16.4972	2019-04-02	MAC60	2	Field	CO
Pal19D	1123988	58.2	34.32	0.00097	174.307	29.406	-4.35	168.276	763.158	1.186	0.49	0.233	0.277	0.766	1.821	-1.276	0.454	15.6381	2019-03-27	MAC60	2	Field	CO
Pal19D	1123987	56.242	34.13	0.00064	195.704	47.953	-5.2	97.9415	417.75	0.64	0.521	0.292	0.187	1.635	0.926	-0.241	0.315	15.6456	2019-03-27	MAC60	2	Field	CO
Pal19D	1117387	67.598	30.82	0.00069	180.252	45.313	-4.25	98.8418	398.636	0.506	0.551	0.298	0.151	1.765	0.843	0.086	0.072	15.6814	2019-03-22	MAC60	2	Field	CO
Pal19D	1117385	68.29	30.72	0.00071	176.556	27.695	-2.82	107.567	456.179	0.558	0.524	0.306	0.171	1.753	0.949	-0.135	0.186	15.6892	2019-03-22	MAC60	2	Field	CO
Pal19D	1115747	57.643	33.03	0.00115	191.364	17.209	-3.38	167.023	826.641	1.097	0.449	0.263	0.288	0.852	2.909	-1.319	-0.59	16.0481	2019-03-21	MAC60	2	Field	CO
Pal19D	1115746	51.287	32.85	0.00128	187.814	24.383	-4.36	193.984	995.553	1.22	0.433	0.256	0.312	1.269	0.949	-0.367	0.418	16.0578	2019-03-21	MAC60	2	Field	CO
Pal19D	1127887	62.402	30.59	0.00048	151.436	31.488	-4.79	105.278	431.643	0.515	0.542	0.302	0.156	2.951	1.076	-0.01	-0.066	16.7717	2019-04-04	MAC61	2	Field	CO
Pal19D	1127879	62.329	30.45	0.00069	194.963	83.846	-4.26	86.2978	349.313	0.721	0.549	0.262	0.189	1.936	0.846	-0.122	0.276	16.7797	2019-04-04	MAC61	2	Field	CO
Pal19D	1125823	61.564	32.53	0.00158	158.751	28.359	-3.68	222.655	1200.94	1.035	0.412	0.289	0.299	4.051	0.448	0.537	0.016	16.8689	2019-04-02	MAC61	2	Field	CO
Pal19D	1125821	62.731	32.58	0.00131	172.157	14.9	-4.33	208.576	1063.08	0.714	0.436	0.329	0.235	3.181	0.849	0.217	-0.066	16.8767	2019-04-02	MAC61	2	Field	CO
Pal19D	1123965	53.457	35.2	0.00121	186.144	57.849	-5.69	215.739	1097.07	0.611	0.437	0.349	0.214	1.638	1.281	-0.578	0.297	15.9006	2019-03-27	MAC61	2	Field	CO
Pal19D	1123964	52.831	34.89	0.00168	122.351	20.037	-2.56	191.669	1141.91	2.977	0.373	0.158	0.47	1.439	1.005	-0.35	0.345	15.9092	2019-03-27	MAC61	2	Field	CO
Pal19D	1117327	64.767	30.67	0.00087	169.261	47.026	-3.47	159.394	725.838	0.762	0.488	0.29	0.221	-5.887	-0.152	1.356	-0.205	15.8822	2019-03-22	MAC61	2	Field	CO
Pal19D	1117323	63.852	30.61	0.00123	176.452	50.301	-4.22	170.158	787.769	0.95	0.48	0.266	0.253	1.076	1.57	-0.583	0.013	15.8911	2019-03-22	MAC61	2	Field	CO
Pal19D	1115717	54.453	34.02	0.00104	204.372	34.92	-4.01	202.102	1002.49	1.383	0.448	0.232	0.321	1.38	1.18	-0.44	0.26	16.515	2019-03-21	MAC61	2	Field	CO
Pal19D	1115716	55.467	33.99	0.00159	181.156	16.811	-3.3	255.36	1325.86	1.134	0.428	0.268	0.304	1.797	1.231	-0.339	0.108	16.5253	2019-03-21	MAC61	2	Field	CO
Pal19D	1128039	66.898	29.26	0.00131	118.262	26.223	-3.08	140.585	714.899	0.589	0.437	0.355	0.209	1.881	0.959	-0.043	0.084	16.1328	2019-04-04	MAC67	2	Field	CO
Pal19D	1128038	67.98	29.33	0.00121	144.114	37.79	-3.46	152.376	769.577	0.619	0.44	0.346	0.214	2.501	1.065	-0.084	0.019	16.1397	2019-04-04	MAC67	2	Field	CO
Pal19D	1125969	73.668	27.63	0.00104	137.836	33.102	-3.64	119.338	517.959	0.492	0.512	0.327	0.161	3.271	0.716	0.284	0	15.9508	2019-04-02	MAC67	2	Field	CO
Pal19D	1125968	73.22	27.68	0.00108	142.129	26.955	-3.11	123.09	567.498	0.623	0.482	0.319	0.199	3.377	0.684	0.636	-0.32	15.9581	2019-04-02	MAC67	2	Field	CO
Pal19D	1124037	58.345	33.33	0.00143	180.472	24.987	-4.18	210.587	1238.02	0.792	0.378	0.347	0.275	1.091	2.58	-1.131	-0.449	15.0333	2019-03-27	MAC67	2	Field	CO
Pal19D	1124036	58.701	33.38	0.00092	185.343	21.056	-3.19	120.432	508.797	0.905	0.526	0.249	0.225	2.508	0.894	0.082	0.024	15.0419	2019-03-27	MAC67	2	Field	CO
Pal19D	1117500	67.134	29.72	0.0008	154.221	15.953	-4.73	116.84	543.187	0.617	0.478	0.323	0.199	2.878	0.832	0.047	0.121	15.1622	2019-03-22	MAC67	2	Field	CO
Pal19D	1117498	68.002	29.69	0.00104	149.359	5.155	-5.18	116.255	512.587	0.671	0.504	0.297	0.199	1.771	0.97	0.045	-0.015	15.1703	2019-03-22	MAC67	2	Field	CO
Pal19D	1115815	61.133	32.23	0.00138	168.6	26.559	-1.51	170.061	917.263	1.176	0.412	0.27	0.318	2.561	0.755	0.193	0.052	15.4272	2019-03-21	MAC67	2	Field	CO
Pal19D	1115814	61.28	32.58	0.001	168.26	31.153	-1.12	99.4716	427.559	0.767	0.517	0.273	0.209	1.665	0.99	-0.102	0.112	15.4392	2019-03-21	MAC67	2	Field	CO
Pal19D	1127733	53.959	33.48	0.00128	221.337	83.06	-0.45	231.305	1235.61	1.416	0.416	0.242	0.342	2.24	0.873	0.054	0.073	17.6436	2019-04-04	MAC74	2	Field	CO
Pal19D	1127732	54.913	33.8	0.00107	212.257	80.881	-0.99	215.538	1137.71	1.618	0.421	0.221	0.358	2.228	0.721	0.178	0.102	17.6519	2019-04-04	MAC74	2	Field	CO
Pal19D	1125666	55.44	33.4	0.00056	206.036	56.726	-3.43	88.2864	352.23	0.712	0.557	0.259	0.184	0.757	1.977	-1.287	0.31	17.7014	2019-04-02	MAC74	2	Field	CO
Pal19D	1125664	56.214	33.43	0.00067	242.183	54.448	-2.75	115.779	491.006	0.669	0.524	0.285	0.191	0.7	0.842	-1.175	1.333	17.7097	2019-04-02	MAC74	2	Field	CO
Pal19D	1123891	46.777	37.55	0.00097	205.994	58.669	-1.7	152.246	691.87	1.599	0.489	0.197	0.315	2.364	0.809	-0.044	0.235	16.9872	2019-03-27	MAC74	2	Field	CO
Pal19D	1123890	42.963	37.49	0.00184	167.589	52.511	-2.54	224.501	1366.83	2.651	0.365	0.174	0.461	1.27	1.079	-0.29	0.212	16.9964	2019-03-27	MAC74	2	Field	CO
Pal19D	1117103	67.834	30.75	0.00127	151.017	18.263	-3.82	167.29	924.763	0.666	0.402	0.359	0.239	1.726	0.855	0.122	0.023	16.6281	2019-03-22	MAC74	2	Field	CO
Pal19D	1117102	68.063	30.86	0.0014	153.363	62.587	-3.25	157.811	791.626	1.06	0.443	0.27	0.287	1.284	1.143	-0.249	0.106	16.6356	2019-03-22	MAC74	2	Field	CO
Pal19D	1115614	56.186	34.22	0.00111	197.296	36.315	-4	152.558	725.949	1.144	0.467	0.249	0.284	1.614	1.804	-0.49	-0.314	17.3486	2019-03-21	MAC74	2	Field	CO
Pal19D	1115613	51.012	34.02	0.00094	194.42	38.546	-3.05	127.408	573.134	1.247	0.494	0.225	0.281	1.484	1.202	-0.54	0.337	17.3558	2019-03-21	MAC74	2	Field	CO
Pal19D	1127949	64.397	30.2	0.00093	152.772	26.32	-3.67	122.478	615.776	1.075	0.442	0.269	0.289	0.439	1.201	-1.997	1.796	16.5439	2019-04-04	MAC94	2	Field	CO
Pal19D	1127948	64.74	30.08	0.0009	159.857	45.32	-3.6	130.802	619.769	0.611	0.469	0.33	0.201	3.345	0.719	0.153	0.127	16.5517	2019-04-04	MAC94	2	Field	CO
Pal19D	1125876	67.932	30.5	0.00112	155.87	40.633	-3.93	148.124	692.976	0.595	0.475	0.329	0.196	2.659	0.969	-0.021	0.051	16.4536	2019-04-02	MAC94	2	Field	CO
Pal19D	1125874	68.084	30.55	0.00111	158.679	24.452	-3.38	139.692	682.256	0.932	0.455	0.282	0.263	1.096	1.278	-0.559	0.282	16.4628	2019-04-02	MAC94	2	Field	CO
Pal19D	1123992	51.488	34.64	0.00049	198.828	90.847	-6.47	73.6703	322.903	0.649	0.507	0.299	0.194	2.054	0.987	-0.103	0.116	15.6064	2019-03-27	MAC94	2	Field	CO
Pal19D	1123991	52.412	34.59	0.00092	204.627	61.248	-5.58	134.005	622.989	0.809	0.478	0.289	0.233	1.765	0.702	-0.481	0.779	15.6133	2019-03-27	MAC94	2	Field	CO
Pal19D	1117395	65.275	31.89	0.00141	178.183	56.054	-3.58	155.41	754.051	1.077	0.458	0.261	0.281	3.615	0.549	0.385	0.065	15.6169	2019-03-22	MAC94	2	Field	CO
Pal19D	1117393	64.451	31.76	0.00111	169.935	55.662	-4.55	131.764	595.139	0.904	0.492	0.267	0.241	3.47	0.563	0.296	0.142	15.6253	2019-03-22	MAC94	2	Field	CO
Pal19D	1115753	57.437	32.75	0.0011	150.093	67.236	-3.7	132.125	623.377	1.4	0.471	0.221	0.309	1.86	1.085	-0.325	0.24	16.0064	2019-03-21	MAC94	2	Field	CO
Pal19D	1115752	61.575	32.68	0.00104	198.182	71.35	-4.01	127.102	595.886	1.226	0.474	0.236	0.29	1.436	1.117	-0.446	0.329	16.015	2019-03-21	MAC94	2	Field	CO
Pal19D	1127681	53.05	35.3	0.00172	178.514	60.868	-3.15	249.012	1376.52	1.043	0.402	0.293	0.305	3.271	1.342	0.048	-0.389	17.9286	2019-04-04	MAC99	2	Field	CO
Pal19D	1127679	51.444	35.27	0.00188	152.502	6.851	-7.92	274.544	1968.06	0.922	0.31	0.359	0.331	2.386	1.08	0.052	-0.132	17.9375	2019-04-04	MAC99	2	Field	CO
Pal19D	1125607	60.422	34.54	0.00125	182.766	73.395	-0.53	191.055	1030.5	1.1	0.412	0.28	0.308	2.45	0.797	-0.148	0.351	17.9767	2019-04-02	MAC99	2	Field	CO
Pal19D	1125605	60.012	34.6	0.00138	166.36	23.413	-6.21	199.146	1043.74	0.848	0.424	0.312	0.265	1.775	1.015	-0.371	0.355	17.9844	2019-04-02	MAC99	2	Field	CO
Pal19D	1123861	47.435	38.28	0.00112	168.501	42.232	-5.73	178.084	1009.54	0.687	0.392	0.361	0.248	13.248	0.153	0.832	0.015	17.3383	2019-03-27	MAC99	2	Field	CO
Pal19D	1123859	48.46	38.24	0.00064	216.172	35.278	-6.61	138.087	604.057	0.736	0.508	0.284	0.209	2.35	0.92	0.046	0.034	17.3456	2019-03-27	MAC99	2	Field	CO
Pal19D	1116959	67.28	30.83	0.00084	165.397	31.833	-6.88	118.582	516.699	0.873	0.51	0.262	0.228	2.652	0.75	0.218	0.032	17.0978	2019-03-22	MAC99	2	Field	CO
Pal19D	1116958	66.867	30.71	0.0008	161.62	10.862	-6.58	121.787	560.328	1.103	0.483	0.246	0.271	0.832	1.307	-0.377	0.07	17.1056	2019-03-22	MAC99	2	Field	CO
Pal19D	1115573	50.534	34.84	0.00088	193.621	35.762	-6.67	158.51	743.133	0.893	0.474	0.278	0.248	1.603	1.453	-0.486	0.033	17.7272	2019-03-21	MAC99	2	Field	CO
Pal19D	1115571	53.259	34.66	0.00106	180.605	36.81	-6.31	147.951	704.027	1.036	0.467	0.262	0.271	1.553	0.994	-0.067	0.073	17.7347	2019-03-21	MAC99	2	Field	CO
Pal19D	1127928	65.361	30.68	0.00098	164.454	39.232	-4.39	104.395	509.865	0.59	0.455	0.343	0.202	1.895	1.116	-0.286	0.17	16.63	2019-04-04	MAN1	2	Field	CO
Pal19D	1127926	65.071	30.84	0.00171	168.007	45.668	-0.59	220.944	1292.07	1.557	0.38	0.242	0.378	1.802	1.396	-0.388	-0.009	16.6375	2019-04-04	MAN1	2	Field	CO
Pal19D	1125856	68.241	30.85	0.00108	175.119	40.326	-4.38	115.571	555.896	0.719	0.462	0.313	0.225	1.662	1.14	-0.012	-0.128	16.6078	2019-04-02	MAN1	2	Field	CO
Pal19D	1125854	67.34	30.96	0.00102	166.399	68.673	-3.79	113.205	538.687	0.986	0.467	0.268	0.264	1.542	0.807	0.212	-0.019	16.6806	2019-04-02	MAN1	2	Field	CO
Pal19D	1123982	54.994	33.82	0.00098	192.735	13.43	-5.19	119.422	547.179	0.782	0.485	0.289	0.226	1.035	1.515	-0.46	-0.055	15.6956	2019-03-27	MAN1	2	Field	CO
Pal19D	1123981	54.772	33.86	0.00123	174.313	20.277	-5.51	154.56	768.382	0.789	0.447	0.309	0.244	2.342	0.768	0.008	0.224	15.7036	2019-03-27	MAN1	2	Field	CO
Pal19D	1117373	65.756	30.53	0.00101	157.124	24.821	-4.82	107.771	472.369	0.614	0.507	0.305	0.187	2.282	0.971	-0.037	0.066	15.7361	2019-03-22	MAN1	2	Field	CO
Pal19D	1117371	65.488	30.55	0.00112	186.25	19.537	-4.08	135.475	640.543	0.897	0.47	0.279	0.251	1.066	1.708	-0.438	-0.27	15.7439	2019-03-22	MAN1	2	Field	CO
Pal19D	1115739	55.387	34.93	0.00115	175.951	19.334	-5.7	179.424	857.464	1.054	0.465	0.26	0.274	2.28	0.946	-0.116	0.171	16.3192	2019-03-21	MAN1	2	Field	CO
Pal19D	1115738	56.647	34.85	0.00094	170.312	7.441	-6.74	139.297	639.565	0.867	0.484	0.276	0.24	3.384	0.53	0.311	0.159	16.3272	2019-03-21	MAN1	2	Field	CO
Pal19D	1128007	64.385	30.82	0.0007	175.145	48.761	-5.15	101.674	450.084	0.622	0.502	0.307	0.191	4.157	0.338	0.307	0.355	16.4358	2019-04-04	MAN23	2	Field	CO
Pal19D	1128006	64.523	30.61	0.00079	165.714	23.452	-4.04	109.39	463.028	0.581	0.525	0.3	0.174	2.081	1.032	0.009	-0.041	16.4428	2019-04-04	MAN23	2	Field	CO
Pal19D	1125903	67.94	30.63	0.00095	164.669	35.456	-3.67	132.026	595.114	0.629	0.493	0.311	0.196	2.547	0.968	0.018	0.014	16.3342	2019-04-02	MAN23	2	Field	CO
Pal19D	1125899	67.838	30.62	0.00099	164.61	31.055	-4.43	139.409	623.335	0.591	0.497	0.317	0.187	2.197	0.881	0.051	0.068	16.3422	2019-04-02	MAN23	2	Field	CO
Pal19D	1124004	53.608	36.3	0.00148	218.152	41.627	0.73	236.509	1863.74	3.889	0.282	0.147	0.571	1.696	0.639	-0.486	0.846	15.5019	2019-03-27	MAN23	2	Field	CO
Pal19D	1124003	54.939	36.3	0.00135	211.729	70.813	-4.75	201.709	1112.26	0.825	0.403	0.327	0.27	9.952	0.232	0.744	0.025	15.5092	2019-03-27	MAN23	2	Field	CO
Pal19D	1117429	64.472	31.36	0.0013	154.077	10.106	-4.61	164.498	789.525	0.978	0.463	0.271	0.265	0.432	4.176	-3.379	0.203	15.5083	2019-03-22	MAN23	2	Field	CO
Pal19D	1117426	65.03	31.35	0.00132	160.758	17.486	-4	167.191	827.474	0.92	0.449	0.287	0.264	2.413	0.746	0.198	0.056	15.5169	2019-03-22	MAN23	2	Field	CO
Pal19D	1115768	56.987	33.4	0.00152	181.095	17.261	-3.35	205.559	1074.82	1.811	0.425	0.204	0.37	1.575	1.152	-0.341	0.189	15.8625	2019-03-21	MAN23	2	Field	CO
Pal19D	1115767	54.787	33.32	0.00125	192.112	17.578	-4.65	198.564	991.581	1.177	0.445	0.255	0.3	1.375	0.995	-0.324	0.329	15.8714	2019-03-21	MAN23	2	Field	CO
Pal19D	1127640	53.143	34.64	0.00118	177.779	49.183	-3.45	156.545	861.085	0.825	0.404	0.326	0.269	2.19	0.646	0.15	0.204	18.1678	2019-04-04	MBC26	2	Field	CO
Pal19D	1127639	54.239	34.61	0.00043	205.29	90.171	-4.86	60.0758	250.943	0.809	0.532	0.258	0.209	1.88	1.031	-0.133	0.101	18.1753	2019-04-04	MBC26	2	Field	CO
Pal19D	1125561	56.656	34.37	0.00032	182.567	106.929	-3.68	37.8968	149.849	0.691	0.562	0.259	0.179	1.823	1.129	-0.339	0.21	18.2136	2019-04-02	MBC26	2	Field	CO
Pal19D	1125559	56.538	34.42	0.00032	189.659	96.519	-6.61	40.8084	163.988	0.697	0.553	0.263	0.183	1.836	1.205	-0.2	-0.005	18.2217	2019-04-02	MBC26	2	Field	CO
Pal19D	1123836	49.81	37.6	0.00197	210.795	48.785	-4.01	270.146	1450.06	0.949	0.414	0.3	0.285	2.544	1.618	0.476	-1.093	17.5697	2019-03-27	MBC26	2	Field	CO
Pal19D	1123835	48.118	37.71	0.00098	190.127	68.109	-4.34	95.1089	494.972	0.747	0.427	0.328	0.245	2.121	0.815	-0.201	0.386	17.5811	2019-03-27	MBC26	2	Field	CO
Pal19D	1116935	68.243	29.84	0.0008	160.469	56.865	-6.25	90.2618	403.585	0.982	0.497	0.254	0.249	2.427	0.292	0.374	0.335	17.3092	2019-03-22	MBC26	2	Field	CO
Pal19D	1116934	68.22	29.76	0.00092	150.076	24.79	-4.48	108.336	477.673	0.91	0.504	0.26	0.236	1.836	0.937	-0.096	0.159	17.3169	2019-03-22	MBC26	2	Field	CO
Pal19D	1115470	53.715	36.25	0.00179	207.819	27.958	-0.45	331.27	1922.08	3.251	0.383	0.145	0.472	5.923	0.42	0.196	0.384	18.1689	2019-03-21	MBC26	2	Field	CO
Pal19D	1115469	55.766	36.18	0.00194	183.798	11.085	-3.15	318.855	2041.98	2.666	0.347	0.178	0.475	2.221	0.648	-0.103	0.455	18.1767	2019-03-21	MBC26	2	Field	CO
Pal19D	1127872	61.572	30.08	0.0006	168.28	20.056	-3.93	96.8758	405.423	0.664	0.531	0.282	0.187	0.32	1.689	-1.441	0.752	16.8075	2019-04-04	MBC32	2	Field	CO
Pal19D	1127870	60.221	29.94	0.0005	182.233	20.794	-3.52	91.9284	360.928	0.419	0.566	0.305	0.128	1.905	0.681	-0.042	0.361	16.8153	2019-04-04	MBC32	2	Field	CO
Pal19D	1125815	63.864	32.55	0.00141	175.203	42.172	-2.41	195.047	1044.43	0.875	0.415	0.312	0.273	0.565	1.414	-1.179	0.765	16.9053	2019-04-02	MBC32	2	Field	CO
Pal19D	1125813	61.172	33.03	0.0016	197.516	11.894	0.6	204.339	1286.37	3.299	0.353	0.151	0.497	1.315	0.725	-0.273	0.548	16.9833	2019-04-02	MBC32	2	Field	CO
Pal19D	1123961	53.754	34.63	0.00051	251.894	83.403	-4.09	85.6789	340.604	0.631	0.559	0.27	0.171	1.593	1.164	-0.226	0.062	15.9347	2019-03-27	MBC32	2	Field	CO
Pal19D	1123960	54.989	34.54	0.00082	264.493	1.842	-4.68	183.591	787.605	0.567	0.518	0.308	0.175	2.344	0.745	0.231	0.023	15.9414	2019-03-27	MBC32	2	Field	CO
Pal19D	1117316	64.437	30.63	0.00075	157.626	58.388	-3.7	97.3857	411.431	1.134	0.526	0.222	0.252	1.238	1.274	-0.576	0.302	15.9214	2019-03-22	MBC32	2	Field	CO
Pal19D	1117313	64.326	30.49	0.00076	193.088	38.294	-4.25	124.109	541.843	0.797	0.509	0.273	0.218	1.372	0.869	-0.263	0.394	15.9289	2019-03-22	MBC32	2	Field	CO
Pal19D	1115713	55.473	34.32	0.00098	189.25	5.092	-3.54	178.918	838.809	1.397	0.474	0.219	0.306	1.156	1.152	-0.49	0.338	16.5564	2019-03-21	MBC32	2	Field	CO
Pal19D	1115712	54.995	34.2	0.0012	186.946	12.409	-4.91	181.398	880.145	1.457	0.458	0.221	0.321	1.416	1.14	-0.34	0.2	16.5639	2019-03-21	MBC32	2	Field	CO
Pal19D	1127819	56.866	35.25	0.0004	201.286	85.191	-5.14	54.8121	219.073	0.976	0.556	0.225	0.219	2.209	0.688	0.2	0.112	17.0933	2019-04-04	MBC34	2	Field	CO
Pal19D	1127816	57.16	35.23	0.00101	210.764	79.477	-3.08	146.036	667.746	1.111	0.486	0.243	0.27	0.542	2.975	-2.285	0.309	17.1014	2019-04-04	MBC34	2	Field	CO
Pal19D	1125758	58.132	34.41	0.00039	164.585	87.991	-2.3	39.0302	160.618	1.073	0.54	0.222	0.238	0.917	1.244	-0.476	0.232	17.3208	2019-04-02	MBC34	2	Field	CO
Pal19D	1125752	55.764	34.38	0.00078	209.442	70.307	-4.09	124.879	546.276	0.873	0.508	0.263	0.229	1.281	0.829	-0.351	0.522	17.3286	2019-04-02	MBC34	2	Field	CO
Pal19D	1123933	52.058	35.87	0.00148	181.738	42.059	-4.48	168.954	952.929	1.821	0.394	0.215	0.391	0.921	0.744	-0.571	0.826	16.3369	2019-03-27	MBC34	2	Field	CO
Pal19D	1123932	50.764	35.99	0.0014	183.645	81.672	-2.7	155.072	816.598	1.944	0.422	0.196	0.382	1.199	0.768	-0.615	0.847	16.3456	2019-03-27	MBC34	2	Field	CO
Pal19D	1117227	64.106	29.88	0.00087	167.697	35.948	-3.36	97.6845	431.564	0.84	0.503	0.27	0.227	1.543	0.841	0.162	-0.003	16.2356	2019-03-22	MBC34	2	Field	CO
Pal19D	1117222	63.223	29.79	0.00081	169.964	36.7	-1.97	107.705	439.97	0.736	0.544	0.263	0.194	1.466	1.119	-0.195	0.076	16.2436	2019-03-22	MBC34	2	Field	CO
Pal19D	1115677	54.434	33.97	0.00135	199.174	75.326	-3.1	205.034	1054.7	1.312	0.432	0.246	0.322	5.838	0.333	0.827	-0.16	16.8869	2019-03-21	MBC34	2	Field	CO
Pal19D	1115675	53.57	34.7	0.00174	187.671	31.33	-1.33	256.395	1675.79	4.194	0.34	0.127	0.533	1.478	1.094	-0.244	0.15	16.9139	2019-03-21	MBC34	2	Field	CO
Pal19D	1127999	64.337	30.32	0.00067	178.983	62.787	-3.46	79.6655	318.981	0.738	0.555	0.256	0.189	1.741	1.158	-0.108	-0.05	16.5117	2019-04-04	MBC36	2	Field	CO
Pal19D	1127998	63.962	30.28	0.00121	131.92	37.13	-4.17	107.966	551.549	0.925	0.435	0.293	0.271	1.212	0.824	-0.371	0.547	16.5194	2019-04-04	MBC36	2	Field	CO
Pal19D	1125884	67.673	30.26	0.00132	156.548	22.094	-4.01	125.884	596.467	0.798	0.469	0.295	0.235	2.087	0.753	-0.007	0.255	16.4117	2019-04-02	MBC36	2	Field	CO
Pal19D	1125882	67.583	30.19	0.00096	138.154	26.024	-4.76	106.185	458.189	0.715	0.515	0.283	0.202	2.21	0.803	0.095	0.102	16.4214	2019-04-02	MBC36	2	Field	CO
Pal19D	1123996	51.415	35.32	0.00084	171.491	19.732	-5.36	99.4298	469.119	1.487	0.471	0.213	0.317	0.99	0.674	-0.471	0.797	15.5692	2019-03-27	MBC36	2	Field	CO
Pal19D	1123995	50.672	35.17	0.00068	179.58	58.575	-6.5	86.3287	355.262	0.794	0.54	0.256	0.204	1.933	1.144	-0.525	0.38	15.5794	2019-03-27	MBC36	2	Field	CO
Pal19D	1117406	63.389	31.56	0.00115	174.788	40.962	-3.39	127.484	565.465	0.815	0.501	0.275	0.224	2.365	0.995	-0.002	0.007	15.58	2019-03-22	MBC36	2	Field	CO
Pal19D	1117401	62.677	31.36	0.00172	144.028	21.219	-3.47	172.345	892.75	1.178	0.429	0.262	0.309	2.079	0.897	-0.115	0.218	15.5894	2019-03-22	MBC36	2	Field	CO
Pal19D	1115758	57.686	32.57	0.00137	148.946	29.743	-4.72	168.22	786.993	0.97	0.475	0.267	0.259	2.104	1.925	-0.148	-0.776	15.9575	2019-03-21	MBC36	2	Field	CO
Pal19D	1115756	59.054	32.53	0.00112	181.432	20.74	-2.13	150.072	696.227	0.81	0.479	0.288	0.233	1.756	1.009	-0.277	0.267	15.9669	2019-03-21	MBC36	2	Field	CO
Pal19D	1127781	55.199	35.44	0.00131	186.648	42.832	-3.63	154.56	808.155	0.666	0.425	0.345	0.23	3.695	0.476	0.544	-0.02	17.4364	2019-04-04	MBC46	2	Field	CO
Pal19D	1127780	54.016	35.51	0.00165	165.826	19.263	-3.74	266.924	1471.87	1.816	0.403	0.212	0.385	1.83	0.769	-0.526	0.757	17.445	2019-04-04	MBC46	2	Field	CO
Pal19D	1125716	57.606	34.64	0.00091	204.421	55.792	-3.95	155.382	777.689	1.173	0.444	0.256	0.3	1.208	1.218	-0.336	0.118	17.4894	2019-04-02	MBC46	2	Field	CO
Pal19D	1125714	58.696	34.58	0.00175	153.777	40.134	-3.25	209.396	1472.55	3.716	0.316	0.145	0.539	1.233	1.141	-0.539	0.397	17.4972	2019-04-02	MBC46	2	Field	CO
Pal19D	1123915	47.415	36.75	0.00146	174.582	28.925	1.33	207.326	1251.97	4.86	0.368	0.108	0.524	1.423	0.714	-0.422	0.708	16.7708	2019-03-27	MBC46	2	Field	CO
Pal19D	1123914	49.896	36.72	0.00043	222.36	78.24	-4.27	56.2278	228.012	0.752	0.548	0.258	0.194	1.348	0.265	-0.903	1.638	16.7786	2019-03-27	MBC46	2	Field	CO
Pal19D	1117173	64.476	30.03	0.00091	163.585	36.301	-2.54	129.358	572.634	0.632	0.502	0.305	0.193	1.939	1.041	0.008	-0.049	16.4036	2019-03-22	MBC46	2	Field	CO
Pal19D	1117169	63.817	30.05	0.00034	161.026	73.838	-3.26	31.2087	119.78	0.726	0.579	0.244	0.177	1.718	1.039	-0.38	0.342	16.4119	2019-03-22	MBC46	2	Field	CO
Pal19D	1115651	47.985	34.46	0.00014	203.331	88.007	-2.96	21.8968	77.115	0.983	0.631	0.186	0.183	2.089	0.968	-0.067	0.099	17.1136	2019-03-21	MBC46	2	Field	CO
Pal19D	1115649	50.479	34.55	0.00096	123.488	30.867	-2.66	123.843	646.025	2.837	0.426	0.15	0.425	1.735	0.721	-0.218	0.497	17.1258	2019-03-21	MBC46	2	Field	CO
Pal19D	1127600	53.997	34.1	0.00143	141.246	52.517	2.86	190.405	1652.82	5.264	0.256	0.119	0.625	1.975	0.53	0.167	0.303	18.485	2019-04-04	MBC71	2	Field	CO
Pal19D	1127598	54.303	34.29	0.00137	162.111	64.536	-2.56	200.26	1049.58	0.731	0.424	0.333	0.243	1.604	1.336	-0.229	-0.107	18.4919	2019-04-04	MBC71	2	Field	CO
Pal19D	1125502	55.876	32.9	0.00047	196.133	71.735	-5.09	101.57	403.778	0.638	0.559	0.269	0.172	2.25	-0.568	2.797	-1.23	18.4953	2019-04-02	MBC71	2	Field	CO
Pal19D	1125496	56.218	32.92	0.00086	108.145	69.231	-3.17	93.2442	406.293	1.996	0.51	0.163	0.326	1.97	0.78	-0.247	0.467	18.5033	2019-04-02	MBC71	2	Field	CO
Pal19D	1123814	46.39	37.11	0.00058	252.511	68.949	-5.96	124.603	518.532	0.651	0.534	0.283	0.184	1.888	1.523	-0.366	-0.157	17.7589	2019-03-27	MBC71	2	Field	CO
Pal19D	1123813	45.772	36.88	0.00099	113.741	79.719	-4.03	90.9913	416.913	2.431	0.485	0.15	0.365	0.864	1.308	-1.088	0.78	17.7656	2019-03-27	MBC71	2	Field	CO
Pal19D	1117121	63.961	32.23	0.00085	176.843	34.843	-6.42	142.825	669.595	1.031	0.474	0.259	0.267	1.018	2.356	-0.516	-0.84	17.4847	2019-03-22	MBC71	2	Field	CO
Pal19D	1117120	65.123	32.04	0.00084	152.008	44.082	-6.81	129.161	617.257	0.955	0.465	0.274	0.261	-3.922	-0.28	1.962	-0.683	17.4917	2019-03-22	MBC71	2	Field	CO
Pal19D	1115450	53.729	38.52	0.00156	231.536	27.911	-3.09	346.719	1870.11	2.65	0.412	0.161	0.427	-4.582	-0.17	1.222	-0.052	18.3414	2019-03-21	MBC71	2	Field	CO
Pal19D	1115449	53.447	38.66	0.00161	217.257	36.737	-4.95	314.242	1707.38	1.531	0.409	0.234	0.358	3.417	0.659	0.441	-0.099	18.3481	2019-03-21	MBC71	2	Field	CO
Pal19D	1127642	53.041	34.74	0.00111	183.601	45.135	-6.07	215.093	1129.99	1.012	0.423	0.287	0.29	3.081	0.463	0.054	0.483	18.1517	2019-04-04	MCA47	2	Field	CO
Pal19D	1127641	52.584	34.71	0.00167	105.526	38.497	-1.38	186.042	1914.01	7.98	0.216	0.087	0.697	1.983	0.661	0.02	0.318	18.1592	2019-04-04	MCA47	2	Field	CO
Pal19D	1125563	56.691	34.75	0.00092	125.579	40.888	-2.24	148.043	816.34	3.582	0.403	0.13	0.467	1.119	1.81	-0.673	-0.137	18.1933	2019-04-02	MCA47	2	Field	CO
Pal19D	1125562	56.033	34.46	0.00067	178.437	31.035	-6.97	140.586	663.298	0.68	0.471	0.315	0.214	2.218	0.652	-0.049	0.397	18.205	2019-04-02	MCA47	2	Field	CO
Pal19D	1123838	48.626	37.54	0.00152	221.613	40.647	-4.83	279.646	1631.06	1.334	0.381	0.265	0.354	2.783	1.387	-0.434	0.047	17.54	2019-03-27	MCA47	2	Field	CO
Pal19D	1123837	49.29	37.54	0.00127	118.684	35.431	-1.51	200.751	1677.12	3.923	0.266	0.149	0.585	1.051	1.119	-0.673	0.554	17.5483	2019-03-27	MCA47	2	Field	CO
Pal19D	1116937	67.381	30.03	0.00078	166.8	12.01	-5.32	118.321	571.598	1.066	0.46	0.262	0.279	2.917	0.302	0.423	0.275	17.2914	2019-03-22	MCA47	2	Field	CO
Pal19D	1116936	66.889	29.96	0.00068	152.999	21.739	-5.63	114.631	532.918	0.961	0.478	0.266	0.256	3.116	0.328	0.349	0.323	17.3003	2019-03-22	MCA47	2	Field	CO
Pal19D	1115472	49.774	36.21	0.00153	243.004	2.657	-4.02	349.359	2237.33	3.932	0.347	0.132	0.521	1.914	1.297	-0.255	-0.042	18.1539	2019-03-21	MCA47	2	Field	CO
Pal19D	1115471	50.682	36.19	0.00096	176.677	50.823	0.21	233.94	1375.31	3.474	0.378	0.139	0.483	1.966	0.813	-0.06	0.246	18.1606	2019-03-21	MCA47	2	Field	CO
Pal19D	1128051	70.643	27.01	0.00093	128.917	19.034	-1.59	113.963	527.607	0.513	0.48	0.344	0.176	3.447	0.874	0.12	0.007	16.0147	2019-04-04	MCA48	2	Field	CO
Pal19D	1128050	70.695	27.36	0.00117	129.662	10.726	-1.66	112.469	527.279	0.569	0.474	0.335	0.191	3.38	0.855	0.168	-0.023	16.0228	2019-04-04	MCA48	2	Field	CO
Pal19D	1125981	75.552	25.37	0.00093	129.347	25.541	-1.6	106.977	470.745	0.53	0.505	0.324	0.171	7.187	0.622	0.567	-0.189	15.7786	2019-04-02	MCA48	2	Field	CO
Pal19D	1125980	74.88	25.77	0.00113	130.657	32.833	-2	107.773	451.88	0.494	0.53	0.314	0.155	4.626	0.767	0.289	-0.056	15.7881	2019-04-02	MCA48	2	Field	CO
Pal19D	1124049	59.877	32.87	0.00125	166.821	22.779	-5.16	173.033	906.879	0.734	0.424	0.332	0.244	3.893	0.674	0.102	0.224	14.9175	2019-03-27	MCA48	2	Field	CO
Pal19D	1124048	60.531	33.23	0.00116	163.073	19.902	-4.26	164.291	849.049	0.704	0.43	0.334	0.235	2.957	0.805	0.038	0.158	14.9261	2019-03-27	MCA48	2	Field	CO
Pal19D	1117525	64.853	31.52	0.00085	163.469	20.191	-5.13	101.898	438.837	0.759	0.516	0.275	0.209	2.075	0.89	-0.102	0.212	15.0567	2019-03-22	MCA48	2	Field	CO
Pal19D	1117523	64.331	31.32	0.00054	169.044	72.6	-4.57	73.2695	287.67	0.543	0.566	0.281	0.153	1.847	1.279	-0.349	0.07	15.0658	2019-03-22	MCA48	2	Field	CO
Pal19D	1115840	60.646	30.61	0.00139	130.536	50.774	-1.86	160.842	789.023	1.225	0.453	0.246	0.301	1.952	0.975	-0.167	0.192	15.2419	2019-03-21	MCA48	2	Field	CO
Pal19D	1115839	63.088	30.84	0.00099	168.384	5.093	-2.31	130.618	566.918	0.808	0.512	0.27	0.218	1.821	1.173	-0.145	-0.029	15.2675	2019-03-21	MCA48	2	Field	CO
Pal19D	1127727	53.087	34.15	0.00073	172.311	14.375	-5.34	85.5349	389.503	1.317	0.488	0.221	0.291	0.698	1.476	-0.64	0.164	17.6792	2019-04-04	MNC108	2	Field	CO
Pal19D	1127725	53.333	34.23	0.00067	180.743	59.84	-5.8	115.912	559.962	0.847	0.46	0.292	0.247	1.728	1.104	-0.169	0.065	17.6875	2019-04-04	MNC108	2	Field	CO
Pal19D	1125657	56.579	33.29	0.00073	167.769	76.64	-3.78	74.6408	337.131	0.811	0.492	0.28	0.227	1.745	1.253	-0.345	0.092	17.7436	2019-04-02	MNC108	2	Field	CO
Pal19D	1125655	56.339	33.25	0.0011	178.628	37.839	-4.44	125.905	653.712	1.058	0.428	0.278	0.294	1.378	1.024	-0.325	0.301	17.7514	2019-04-02	MNC108	2	Field	CO
Pal19D	1123887	48.191	37.64	0.00084	211.784	90.619	-4.79	164.188	789.747	0.932	0.462	0.278	0.26	2.251	1.099	-0.269	0.17	17.0272	2019-03-27	MNC108	2	Field	CO
Pal19D	1123886	41.173	37.56	0.00097	219.521	66.382	-5.75	148.597	838.112	0.812	0.394	0.335	0.272	2.155	0.906	-0.246	0.339	17.0361	2019-03-27	MNC108	2	Field	CO
Pal19D	1117097	63.573	31.27	0.00129	161.624	44.332	-5.22	184.811	966.331	0.885	0.425	0.305	0.27	2.623	0.699	0.196	0.106	16.6697	2019-03-22	MNC108	2	Field	CO
Pal19D	1117096	60.626	31.05	0.0005	189.814	81.595	-6.72	68.2727	286.8	0.562	0.529	0.301	0.169	2.804	1.08	-0.057	-0.023	16.6789	2019-03-22	MNC108	2	Field	CO
Pal19D	1115608	50.837	36.56	0.00172	216.108	10.196	-3.53	329.731	2318.78	4.059	0.316	0.135	0.549	-0.569	-7.896	3.031	5.865	17.4289	2019-03-21	MNC108	2	Field	CO
Pal19D	1115607	51.473	36.65	0.00192	234.947	20.074	-1.48	345.427	2429.16	3.011	0.316	0.171	0.514	2.363	0.887	0.361	-0.248	17.4367	2019-03-21	MNC108	2	Field	CO
Pal19D	1127720	55.037	34.28	0.00113	209.646	50.587	-1.51	155.408	749.137	1.883	0.461	0.187	0.352	1.632	1.005	-0.268	0.262	17.7158	2019-04-04	MNC139	2	Field	CO
Pal19D	1127718	55.346	34.3	0.00226	145.264	16.186	-3.11	268.902	1688.02	1.935	0.354	0.22	0.426	1.731	1.069	-0.722	0.653	17.7258	2019-04-04	MNC139	2	Field	CO
Pal19D	1125649	56.988	33.21	0.00108	186.727	47.489	-3.84	114.456	504.655	0.662	0.504	0.298	0.198	2.548	0.29	0.393	0.317	17.7783	2019-04-02	MNC139	2	Field	CO
Pal19D	1125647	57.757	33.14	0.00127	184.756	41.59	-4.47	143.396	662.488	0.952	0.481	0.266	0.253	1.612	1.018	-0.12	0.102	17.7864	2019-04-02	MNC139	2	Field	CO
Pal19D	1123883	46.089	37.64	0.00152	200.972	35.83	-6.21	239.691	1372.8	0.716	0.388	0.356	0.255	1.175	1.875	-1.03	0.155	17.0739	2019-03-27	MNC139	2	Field	CO
Pal19D	1123882	47.067	37.49	0.00105	205.598	90.851	-5.16	177.064	840.759	1.18	0.468	0.244	0.288	-7.3	-2.535	2.265	1.271	17.0808	2019-03-27	MNC139	2	Field	CO
Pal19D	1117092	62.288	30.82	0.00084	162.13	55.709	-4.43	87.8537	396.81	1.204	0.492	0.231	0.278	0.824	1.292	-0.751	0.459	16.7081	2019-03-22	MNC139	2	Field	CO
Pal19D	1117090	64.115	30.74	0.00066	178.501	94.758	-3.99	76.5711	327.227	0.738	0.52	0.276	0.204	0.974	1.913	-1.573	0.66	16.7175	2019-03-22	MNC139	2	Field	CO
Pal19D	1115603	53.447	36.29	0.00128	213.447	35.156	-4.97	262.133	1438.32	1.903	0.405	0.205	0.39	2.858	0.547	0.257	0.196	17.4781	2019-03-21	MNC139	2	Field	CO
Pal19D	1115602	54.517	36.28	0.00047	172.152	90	-8.53	67.9643	308.228	0.768	0.49	0.289	0.222	2.001	1.011	0.048	-0.059	17.4872	2019-03-21	MNC139	2	Field	CO
Pal19D	1127802	57.41	34.06	0.00167	181.994	67.303	-3.45	275.891	1679.7	1.488	0.365	0.255	0.38	1.7	0.828	-0.235	0.407	17.1728	2019-04-04	MNC178	2	Field	CO
Pal19D	1127799	52.829	34.38	0.00153	207.579	63.438	-4.01	269.389	1398.7	1.686	0.428	0.213	0.359	1.898	0.684	0.14	0.176	17.23	2019-04-04	MNC178	2	Field	CO
Pal19D	1125738	58.701	33.9	0.00071	199.758	90.847	-4.04	119.157	544.841	0.786	0.486	0.288	0.226	1.336	1.275	-0.607	0.332	17.3878	2019-04-02	MNC178	2	Field	CO
Pal19D	1125736	58.216	34	0.00117	171.591	66.155	-4.67	166.079	790.289	0.911	0.467	0.279	0.254	1.525	1.219	-0.339	0.12	17.3969	2019-04-02	MNC178	2	Field	CO
Pal19D	1123925	51.589	36.86	0.00148	225.257	47.641	-2.85	275.39	1577.26	1.077	0.388	0.295	0.318	1.939	0.653	-0.275	0.622	16.4075	2019-03-27	MNC178	2	Field	CO
Pal19D	1123924	52.177	37.02	0.00147	198.634	8.711	-4.91	200.081	1221.49	1.122	0.364	0.3	0.336	3.418	0.401	-0.127	0.726	16.4164	2019-03-27	MNC178	2	Field	CO
Pal19D	1117200	64.157	30.08	0.00053	196.216	53.783	-3.08	90.4956	364.975	0.635	0.551	0.274	0.174	5.157	0.351	0.606	0.043	16.3083	2019-03-22	MNC178	2	Field	CO
Pal19D	1117196	64.636	30.14	0.00083	161.713	27.021	-3.86	114.611	508.365	0.581	0.501	0.315	0.183	1.45	0.947	-0.232	0.285	16.3172	2019-03-22	MNC178	2	Field	CO
Pal19D	1115665	49.73	35.7	0.00065	195.046	70.289	-5.95	118.707	549.569	0.797	0.48	0.289	0.231	2.378	0.934	0.012	0.054	16.9897	2019-03-21	MNC178	2	Field	CO
Pal19D	1115663	46.703	35.58	0.00191	193.409	40.524	-3.77	289.002	1934.42	2.789	0.332	0.176	0.491	0.807	1.43	-1.289	0.859	16.9989	2019-03-21	MNC178	2	Field	CO
Pal19D	1127912	63.23	31.55	0.00089	161.177	37.221	-5.88	121.632	541.669	0.658	0.499	0.302	0.199	2.82	0.895	0.169	-0.063	16.7022	2019-04-04	MNC286	2	Field	CO
Pal19D	1127910	63.835	31.3	0.00081	154.291	47.419	-6.73	120.612	542.562	0.715	0.494	0.295	0.211	2.554	1.009	0.089	-0.097	16.7111	2019-04-04	MNC286	2	Field	CO
Pal19D	1125839	66.674	31.86	0.00113	151.69	42.75	-4.05	151.564	768.968	0.906	0.438	0.295	0.267	1.114	1.284	-0.704	0.42	16.7658	2019-04-02	MNC286	2	Field	CO
Pal19D	1125837	66.647	31.9	0.00158	134.385	43.193	-1.9	154.503	829.324	1.724	0.414	0.215	0.371	1.267	1.132	-0.392	0.261	16.7786	2019-04-02	MNC286	2	Field	CO
Pal19D	1123973	54.962	34.69	0.00169	150.7	37.925	-3.37	200.949	1349.11	0.92	0.331	0.348	0.32	1.297	0.976	-0.31	0.334	15.805	2019-03-27	MNC286	2	Field	CO
Pal19D	1123972	54.862	34.89	0.00183	184.892	51.06	-2.78	242.204	1328.96	1.506	0.405	0.237	0.358	2.065	0.701	-0.062	0.361	15.8136	2019-03-27	MNC286	2	Field	CO
Pal19D	1117349	64.748	30.71	0.00109	164.503	53.793	-3.6	135.474	610.657	0.791	0.493	0.283	0.224	1.829	0.988	-0.226	0.238	15.8119	2019-03-22	MNC286	2	Field	CO
Pal19D	1117345	64.503	30.78	0.00106	181.364	26.306	-5.15	158.951	753.143	0.865	0.469	0.285	0.246	1.604	0.871	-0.113	0.242	15.8197	2019-03-22	MNC286	2	Field	CO
Pal19D	1115728	53.394	33.97	0.00083	184.323	42.405	-5.76	118.498	507.379	0.949	0.519	0.247	0.234	2.013	0.49	0.238	0.272	16.4306	2019-03-21	MNC286	2	Field	CO
Pal19D	1115727	54.16	33.94	0.00053	200.217	87.783	-5.27	77.5243	321.411	0.881	0.536	0.247	0.217	1.146	1.417	-0.661	0.243	16.4383	2019-03-21	MNC286	2	Field	CO
Pal19D	1127724	54.267	34.37	0.00176	205.675	43.667	-4.5	259.052	1603.54	1.656	0.359	0.241	0.4	1.935	0.288	0.108	0.604	17.6972	2019-04-04	MNC323	2	Field	CO
Pal19D	1127722	54.639	34.25	0.00109	193.287	77.109	-3.53	167.993	787.59	0.983	0.474	0.265	0.261	1.322	0.951	-0.444	0.493	17.7078	2019-04-04	MNC323	2	Field	CO
Pal19D	1125653	56.505	33.06	0.00064	235.467	75.292	-3.59	75.608	326.883	1.009	0.514	0.242	0.244	1.372	0.882	-0.28	0.398	17.76	2019-04-02	MNC323	2	Field	CO
Pal19D	1125651	56.595	33.14	0.00075	184.984	46.905	-5.03	111.691	491.491	0.805	0.505	0.274	0.221	1.178	0.928	-0.182	0.253	17.7675	2019-04-02	MNC323	2	Field	CO
Pal19D	1123885	46.53	37.37	0.00167	215.551	29.448	-4.7	263.025	1468.59	1.233	0.398	0.27	0.333	1.585	0.883	-0.284	0.401	17.0489	2019-03-27	MNC323	2	Field	CO
Pal19D	1123884	46.208	37.23	0.00038	180.556	84.218	-3.56	54.136	204.944	0.793	0.587	0.23	0.183	1.169	1.422	-0.682	0.26	17.0578	2019-03-27	MNC323	2	Field	CO
Pal19D	1117094	60.247	30.82	0.00132	176.512	35.218	-4.77	163.641	832.144	0.766	0.437	0.319	0.244	1.317	0.181	-1.281	2.1	16.6883	2019-03-22	MNC323	2	Field	CO
Pal19D	1117093	61.977	30.75	0.0011	162.556	43.808	-4	121.822	683.623	0.54	0.396	0.392	0.212	2.081	1.162	0.003	-0.165	16.6978	2019-03-22	MNC323	2	Field	CO
Pal19D	1115605	56.495	36.85	0.00189	203.656	47.246	-1.65	281.756	1825.44	3.406	0.343	0.149	0.508	1.77	0.876	0.084	0.04	17.4539	2019-03-21	MNC323	2	Field	CO
Pal19D	1115604	44.892	36.62	0.00032	165.788	98.68	-4.37	46.62	187.681	0.824	0.552	0.246	0.202	2.095	0.568	0.017	0.415	17.4636	2019-03-21	MNC323	2	Field	CO
Pal19D	1127701	54.153	35.34	0.00255	134.982	16.679	-5.33	270.523	2094.64	0.657	0.287	0.43	0.283	2.016	0.889	-0.037	0.149	17.8219	2019-04-04	MNC340	2	Field	CO
Pal19D	1127700	53.668	35.35	0.00195	172.222	36.748	-6.82	309.213	2195.33	0.564	0.313	0.439	0.248	1.955	1.098	-0.18	0.081	17.8306	2019-04-04	MNC340	2	Field	CO
Pal19D	1125629	57.718	33	0.00083	189.136	43.831	-4.93	135.919	656.614	0.787	0.46	0.302	0.238	1.931	0.912	-0.245	0.333	17.8753	2019-04-02	MNC340	2	Field	CO
Pal19D	1125627	58.27	33	0.00083	170.521	28.4	-5.25	135.947	622.897	0.643	0.485	0.313	0.202	0.979	0.976	-1.489	1.513	17.8822	2019-04-02	MNC340	2	Field	CO
Pal19D	1123873	42.019	37.68	0.00031	186.192	75.788	-4.13	58.3324	240.051	0.582	0.54	0.291	0.169	-4.26	-0.837	1.766	0.072	17.1739	2019-03-27	MNC340	2	Field	CO
Pal19D	1123872	48.095	37.15	0.0013	208.199	49.87	1.86	171.847	1383.63	3.867	0.276	0.149	0.575	2.469	0.659	-0.071	0.412	17.2347	2019-03-27	MNC340	2	Field	CO
Pal19D	1116971	68.727	30.86	0.00088	177.318	44.608	-3.51	132.914	659.297	0.891	0.448	0.292	0.26	2.496	0.783	0.131	0.086	16.9603	2019-03-22	MNC340	2	Field	CO
Pal19D	1116970	67.926	30.87	0.001	162.107	19.939	-5.44	137.038	692.109	1.038	0.44	0.275	0.285	1.363	0.799	-0.279	0.481	16.9811	2019-03-22	MNC340	2	Field	CO
Pal19D	1115592	52.505	35.91	0.00041	191.107	90.618	-5.98	68.5284	307.647	0.797	0.495	0.281	0.224	1.41	1.561	-0.686	0.125	17.5831	2019-03-21	MNC340	2	Field	CO
Pal19D	1115590	53.279	35.92	0.00055	229.857	58.487	-5.31	100.856	438.598	0.74	0.511	0.281	0.208	1.65	1.245	-0.481	0.236	17.5917	2019-03-21	MNC340	2	Field	CO
Pal19D	1127946	66.328	30.01	0.00107	170.04	31.951	-4.3	143.315	715.68	0.635	0.445	0.34	0.216	2.137	0.923	-0.11	0.188	16.5611	2019-04-04	MNC373	2	Field	CO
Pal19D	1127944	66.543	29.95	0.00085	136.392	29.163	-3.95	130.556	576.786	0.492	0.503	0.333	0.164	2.662	0.863	0.07	0.067	16.5689	2019-04-04	MNC373	2	Field	CO
Pal19D	1125872	68.034	30.59	0.00121	174.789	24.895	-4.06	148.847	765.675	0.633	0.432	0.348	0.22	2.459	0.812	0.154	0.033	16.4728	2019-04-02	MNC373	2	Field	CO
Pal19D	1125870	68.349	30.59	0.00107	168.013	33.527	-3.97	138.79	660.433	0.564	0.467	0.341	0.192	2.184	1.089	-0.016	-0.073	16.48	2019-04-02	MNC373	2	Field	CO
Pal19D	1123990	53.632	34.56	0.00061	186.695	83.865	-6.17	92.7666	411.473	0.929	0.501	0.259	0.24	0.514	0.474	-3.485	4.011	15.6228	2019-03-27	MNC373	2	Field	CO
Pal19D	1123989	54.777	34.47	0.00052	201.488	86.101	-6.36	85.2172	364.176	0.71	0.52	0.28	0.199	1.856	1.229	-0.079	-0.151	15.6297	2019-03-27	MNC373	2	Field	CO
Pal19D	1117391	67.974	31.08	0.00072	197.328	15.332	-3.94	119.673	517.395	0.702	0.514	0.285	0.2	2.581	0.891	0.002	0.107	15.6625	2019-03-22	MNC373	2	Field	CO
Pal19D	1117389	67.28	30.93	0.00077	144.428	21.015	-5.88	102.008	448.88	0.625	0.505	0.305	0.191	0.098	19.29	-21.939	3.649	15.6714	2019-03-22	MNC373	2	Field	CO
Pal19D	1115750	60.014	32.63	0.00114	181.751	9.855	-4.6	165.877	810.146	0.879	0.455	0.29	0.255	1.269	1.036	-0.676	0.641	16.0264	2019-03-21	MNC373	2	Field	CO
Pal19D	1115749	59.496	32.81	0.00088	184.5	60.952	-5.06	112.099	497.223	0.925	0.501	0.259	0.24	2.473	0.887	0.054	0.059	16.0369	2019-03-21	MNC373	2	Field	CO
Pal19D	1127834	60.624	32.05	0.00202	184.547	29.924	-1.01	334.31	2230.97	2.254	0.333	0.205	0.462	1.608	1.332	-0.383	0.052	16.9833	2019-04-04	MNC402	2	Field	CO
Pal19D	1127832	61.962	31.97	0.00216	172.296	22.921	-3.62	298.891	1942.12	1.542	0.342	0.259	0.399	2.225	0.806	0.104	0.09	16.9925	2019-04-04	MNC402	2	Field	CO
Pal19D	1125774	58.361	33.99	0.00174	148.657	17.677	-6.18	219.164	1458.18	1.208	0.334	0.301	0.364	3.046	0.785	0.447	-0.232	17.24	2019-04-02	MNC402	2	Field	CO
Pal19D	1125772	59.754	34.09	0.00162	180.956	44.878	-2.87	283.275	1417.79	1.392	0.444	0.232	0.323	0.818	2.074	-1.982	0.909	17.2489	2019-04-02	MNC402	2	Field	CO
Pal19D	1123941	51.282	36.15	0.00149	191.609	76.747	-3.22	180.061	943.715	0.844	0.424	0.312	0.264	1.569	0.991	-0.276	0.286	16.2589	2019-03-27	MNC402	2	Field	CO
Pal19D	1123940	51.718	35.99	0.0017	194.216	19.27	-5.91	231.032	1372.74	0.694	0.374	0.37	0.257	2.059	1.053	-0.218	0.165	16.2694	2019-03-27	MNC402	2	Field	CO
Pal19D	1117252	65.13	30.79	0.00077	183.723	52.208	-4.84	96.2679	420.292	0.791	0.509	0.274	0.217	2.103	0.607	0.366	0.028	16.1369	2019-03-22	MNC402	2	Field	CO
Pal19D	1117248	65.174	30.78	0.00085	167.25	57.345	-4.17	88.3375	360.856	0.81	0.544	0.252	0.204	1.751	1.044	-0.101	0.057	16.1464	2019-03-22	MNC402	2	Field	CO
Pal19D	1115687	55.187	33.91	0.00188	182.118	15.793	-2.14	320.691	1846.24	2.433	0.386	0.179	0.435	1.922	0.981	-0.004	0.023	16.81	2019-03-21	MNC402	2	Field	CO
Pal19D	1115686	53.191	33.99	0.00122	184.801	20.86	-3.98	188.164	893.465	1.746	0.468	0.194	0.338	0.66	2.318	-1.829	0.511	16.8172	2019-03-21	MNC402	2	Field	CO
Pal19D	1127778	53.887	35.47	0.00173	156.968	39.482	-7.58	251.818	1554.43	1.06	0.36	0.311	0.33	2.267	0.714	-0.232	0.518	17.4564	2019-04-04	MNC420	2	Field	CO
Pal19D	1127776	49.285	35.47	0.00124	152.801	86.263	-5.07	112.747	566.853	0.733	0.442	0.322	0.236	0.788	2.402	-1.845	0.442	17.4644	2019-04-04	MNC420	2	Field	CO
Pal19D	1125712	57.148	34.69	0.00187	173.559	27.457	-4.22	232.46	1411.42	0.887	0.366	0.336	0.298	2.229	0.95	-0.119	0.17	17.5089	2019-04-02	MNC420	2	Field	CO
Pal19D	1125710	56.975	34.66	0.00123	179.449	90.623	-1.95	170.271	794.917	1.299	0.476	0.228	0.296	2.109	1.173	-0.34	0.167	17.5161	2019-04-02	MNC420	2	Field	CO
Pal19D	1123913	48.201	36.75	0.00168	132.226	48.073	-2.78	175.561	792.957	1.559	0.492	0.198	0.309	1.385	1.246	-0.677	0.431	16.7908	2019-03-27	MNC420	2	Field	CO
Pal19D	1123912	48.688	36.82	0.00151	193.823	39.418	-4.01	214.167	1125.12	1.146	0.423	0.269	0.308	1.995	0.996	-0.197	0.201	16.7992	2019-03-27	MNC420	2	Field	CO
Pal19D	1117165	62.851	30.18	0.00068	180.359	70.713	-3.52	87.9338	363.889	0.868	0.537	0.248	0.215	1.711	0.923	0.135	-0.058	16.4236	2019-03-22	MNC420	2	Field	CO
Pal19D	1117162	62.472	30.27	0.00105	163.353	47.487	-3.31	129.564	574.692	0.622	0.501	0.308	0.191	2.381	0.839	-0.078	0.238	16.4314	2019-03-22	MNC420	2	Field	CO
Pal19D	1115647	50.66	34.53	0.00132	170.339	13.573	-4.2	176.281	828.195	1.216	0.473	0.238	0.289	1.501	1.659	-0.239	-0.419	17.1386	2019-03-21	MNC420	2	Field	CO
Pal19D	1115646	51.528	34.5	0.00123	181.212	22.25	-3.82	171.566	809.463	1.054	0.471	0.258	0.271	1.237	1.246	-0.798	0.552	17.1472	2019-03-21	MNC420	2	Field	CO
Pal19D	1127661	53.715	34.97	0.00212	151.2	14.825	-4.1	299.624	1824.19	2.06	0.365	0.208	0.428	1.477	1.02	-0.638	0.618	18.0444	2019-04-04	MNC426	2	Field	CO
Pal19D	1127660	54.939	35.07	0.00231	156.28	18.863	-3	320.625	1990.22	1.918	0.358	0.22	0.422	1.188	1.607	-1.267	0.66	18.0525	2019-04-04	MNC426	2	Field	CO
Pal19D	1125588	58.587	36.13	0.00125	186.916	18.165	-4.35	213.251	1025.74	1.573	0.462	0.209	0.329	1.706	0.841	-0.143	0.301	18.0814	2019-04-02	MNC426	2	Field	CO
Pal19D	1125587	58.576	35.95	0.0014	193.873	28.267	-4.88	216.914	1057.09	1.592	0.456	0.21	0.334	2.67	0.705	0.08	0.214	18.0897	2019-04-02	MNC426	2	Field	CO
Pal19D	1123850	49.902	36.97	0.00161	176.005	13.542	-5.9	277.253	1725.82	1.364	0.357	0.272	0.371	1.211	1.508	-0.891	0.382	17.435	2019-03-27	MNC426	2	Field	CO
Pal19D	1123849	50.241	37.05	0.00183	197.506	29.428	-3.34	301.891	1636.26	2.294	0.41	0.179	0.411	2.714	1.549	0.52	-1.069	17.4422	2019-03-27	MNC426	2	Field	CO
Pal19D	1116949	65.854	30.18	0.00084	186.83	31.843	-4.75	131.104	567.917	1.015	0.513	0.241	0.245	2.158	0.881	0.019	0.1	17.1864	2019-03-22	MNC426	2	Field	CO
Pal19D	1116948	66.319	30.2	0.00095	168.068	32.776	-4.64	123.069	585.626	1.184	0.467	0.244	0.289	0.669	2.062	-1.574	0.512	17.1936	2019-03-22	MNC426	2	Field	CO
Pal19D	1115557	54.641	34.28	0.00103	179.222	14.665	-6.07	152.085	714.518	0.97	0.473	0.267	0.26	1.977	0.87	-0.211	0.341	17.8158	2019-03-21	MNC426	2	Field	CO
Pal19D	1115556	54.843	34.26	0.00114	176.384	16.854	-5.33	150.491	748.153	1.198	0.447	0.252	0.301	1.63	1.054	-0.374	0.321	17.8228	2019-03-21	MNC426	2	Field	CO
Pal19D	1127793	57.185	34.43	0.00152	217.693	61.782	-2.1	296.166	1803.14	1.568	0.365	0.247	0.388	2.336	0.69	0.242	0.068	17.2631	2019-04-04	MNC474	2	Field	CO
Pal19D	1127790	56.962	34.46	0.00194	168.071	34.114	-5.75	290.279	2041.34	0.757	0.316	0.389	0.295	2.131	0.965	-0.135	0.17	17.2717	2019-04-04	MNC474	2	Field	CO
Pal19D	1125730	58.27	33.98	0.00105	181.307	47.428	-3.7	199.015	923.289	1.213	0.479	0.236	0.286	1.31	1.486	-0.703	0.217	17.4239	2019-04-02	MNC474	2	Field	CO
Pal19D	1125728	61.264	33.98	0.00114	184.21	41.548	-5.73	180.86	947.903	0.594	0.424	0.361	0.214	1.431	1.241	-0.556	0.315	17.4317	2019-04-02	MNC474	2	Field	CO
Pal19D	1123921	52.429	36.94	0.00153	202.129	7.664	-5.31	274.194	1586.77	0.693	0.384	0.364	0.252	1.682	0.986	-0.263	0.277	16.4431	2019-03-27	MNC474	2	Field	CO
Pal19D	1123920	51.235	36.86	0.00094	210.623	35.148	-7.04	184.398	966.447	0.729	0.424	0.333	0.243	1.66	0.807	-0.314	0.507	16.4514	2019-03-27	MNC474	2	Field	CO
Pal19D	1117188	65.688	30.07	0.00105	168.508	37.72	-3.31	128.118	589.455	0.917	0.483	0.27	0.247	0.559	1.52	-1.947	1.427	16.3469	2019-03-22	MNC474	2	Field	CO
Pal19D	1117186	65.998	30.04	0.00124	157.965	17.11	-3.89	135.421	636.229	0.858	0.473	0.283	0.243	1.205	1.233	-0.563	0.33	16.3558	2019-03-22	MNC474	2	Field	CO
Pal19D	1115659	51.982	35.31	0.00141	210.016	30.206	-3.71	281.573	1560.4	1.69	0.401	0.223	0.377	2.104	0.875	-0.304	0.429	17.0381	2019-03-21	MNC474	2	Field	CO
Pal19D	1115658	50.718	35.27	0.00093	170.904	80.508	-5.48	138.749	626.687	1.079	0.492	0.245	0.264	0.842	2.181	-1.098	-0.084	17.0478	2019-03-21	MNC474	2	Field	CO
Pal19D	1127596	53.901	34.72	0.00199	204.136	37.642	1.23	318.305	2068.26	3.672	0.342	0.141	0.517	4.943	0.202	0.497	0.301	18.5042	2019-04-04	MNC476	2	Field	CO
Pal19D	1127594	52.544	35.05	0.00082	203.518	91.29	-2.76	151.706	689.415	0.959	0.489	0.261	0.25	4.218	0.545	0.435	0.02	18.5122	2019-04-04	MNC476	2	Field	CO
Pal19D	1125487	56.408	32.99	0.00101	169.248	32.614	-4.88	150.942	719.798	0.948	0.466	0.274	0.26	-1.063	-2.504	4.026	-0.522	18.5119	2019-04-02	MNC476	2	Field	CO
Pal19D	1125470	57.614	32.98	0.00109	174.79	32.865	-4.99	151.739	734.635	0.578	0.459	0.343	0.198	1.966	0.944	-0.125	0.181	18.5208	2019-04-02	MNC476	2	Field	CO
Pal19D	1123812	47.529	36.86	0.00165	195.2	19.12	-2.43	275.2	1466.56	2.288	0.417	0.177	0.406	1.929	0.928	-0.23	0.302	17.7742	2019-03-27	MNC476	2	Field	CO
Pal19D	1123811	51.157	36.99	0.00116	232.315	17.723	-2.74	214.156	1023.45	0.855	0.465	0.289	0.247	1.578	1.41	-0.55	0.14	17.7828	2019-03-27	MNC476	2	Field	CO
Pal19D	1117118	63.562	31.9	0.00062	212.072	61.604	-7.67	107.409	458.13	0.516	0.521	0.316	0.163	1.729	0.834	-0.039	0.206	17.4989	2019-03-22	MNC476	2	Field	CO
Pal19D	1117117	62.829	31.71	0.00077	175.329	24.995	-7.1	111.092	514.313	0.698	0.48	0.306	0.214	3.689	0.291	0.589	0.12	17.5064	2019-03-22	MNC476	2	Field	CO
Pal19D	1115448	52.995	38.71	0.00163	227.684	22.14	-3.65	334.71	2071.87	2.268	0.359	0.196	0.445	1.671	0.053	-1.19	2.137	18.3561	2019-03-21	MNC476	2	Field	CO
Pal19D	1115447	52.742	38.6	0.00193	218.238	28.051	-5.41	333.673	1916.01	2.146	0.387	0.195	0.418	2.277	1.31	-0.298	-0.012	18.3628	2019-03-21	MNC476	2	Field	CO
Pal19D	1127891	63.345	30.92	0.00092	157.045	22.209	-3.68	91.2681	379.809	0.711	0.534	0.273	0.194	1.956	0.691	-0.072	0.381	16.7544	2019-04-04	MNC481	2	Field	CO
Pal19D	1127889	62.044	30.74	0.00073	165.191	30.339	-5.07	103.668	412.116	0.451	0.559	0.304	0.137	1.981	0.799	0.046	0.155	16.7614	2019-04-04	MNC481	2	Field	CO
Pal19D	1125827	63.651	32	0.0012	151.632	63.133	-4.11	150.824	739.875	0.858	0.453	0.294	0.253	2.013	0.97	-0.011	0.041	16.8258	2019-04-02	MNC481	2	Field	CO
Pal19D	1125825	64.51	32.27	0.00191	189.98	17.795	-1.7	287.743	1737.58	1.071	0.368	0.305	0.327	2.594	0.692	0.416	-0.108	16.8333	2019-04-02	MNC481	2	Field	CO
Pal19D	1123967	57.566	35.59	0.00141	187.235	61.906	-3.99	181.715	872.161	0.934	0.463	0.278	0.259	1.5	1.046	-0.208	0.163	15.8814	2019-03-27	MNC481	2	Field	CO
Pal19D	1123966	56.904	35.55	0.00107	197.601	38.979	-4.98	160.319	727.071	0.646	0.49	0.31	0.2	1.688	0.848	-0.186	0.337	15.8892	2019-03-27	MNC481	2	Field	CO
Pal19D	1117332	64.721	30.66	0.00104	157.386	30.486	-5.71	128.785	628.986	0.628	0.455	0.335	0.21	2.464	0.751	0.256	-0.008	15.8639	2019-03-22	MNC481	2	Field	CO
Pal19D	1117329	65.707	30.74	0.00129	175.91	17.309	-4.07	188.485	912.54	0.799	0.459	0.301	0.24	2.382	0.789	0.146	0.066	15.8714	2019-03-22	MNC481	2	Field	CO
Pal19D	1115719	55.425	34.11	0.00201	175.953	33.777	-2.22	294.907	1805.37	2.266	0.363	0.195	0.442	1.241	0.959	-0.79	0.831	16.4889	2019-03-21	MNC481	2	Field	CO
Pal19D	1115718	55.453	34.26	0.00124	185.326	50.871	-2.33	179.499	820.753	1.375	0.486	0.216	0.298	1.092	1.212	-0.827	0.615	16.4986	2019-03-21	MNC481	2	Field	CO
Pal19D	1128019	65.954	30.67	0.00142	157.356	29.739	-3.74	191.461	1015.44	0.867	0.419	0.311	0.27	2.443	0.769	0.062	0.169	16.345	2019-04-04	MNC484	2	Field	CO
Pal19D	1128018	66.09	30.68	0.00101	159.285	28.603	-3.61	137.09	625.551	0.919	0.487	0.267	0.246	1.634	0.722	-0.114	0.392	16.3531	2019-04-04	MNC484	2	Field	CO
Pal19D	1125933	71.809	29.08	0.00107	150.327	37.616	-3.99	116.369	498.261	0.634	0.519	0.295	0.187	2.53	0.616	0.032	0.353	16.1817	2019-04-02	MNC484	2	Field	CO
Pal19D	1125930	71.237	29.12	0.00105	148.068	33.769	-3.97	114.853	545.363	0.774	0.468	0.3	0.232	2.312	0.784	0.247	-0.032	16.1903	2019-04-02	MNC484	2	Field	CO
Pal19D	1124016	56.19	35.29	0.00094	203.63	60.185	-3.62	181.959	816.877	0.853	0.495	0.273	0.232	1.863	1.73	-0.387	-0.343	15.3881	2019-03-27	MNC484	2	Field	CO
Pal19D	1124015	56.444	35.42	0.00064	212.968	92.033	-4.27	99.1847	409.685	0.858	0.538	0.249	0.213	2.27	1.347	-0.486	0.14	15.3981	2019-03-27	MNC484	2	Field	CO
Pal19D	1117455	68.642	29.79	0.00104	142.777	27.395	-3.4	130.493	637.329	0.889	0.455	0.289	0.257	1.625	1.201	-0.295	0.094	15.3414	2019-03-22	MNC484	2	Field	CO
Pal19D	1117453	64.164	29.88	0.00117	162.722	10.063	-2.99	164.773	753.42	1.086	0.486	0.246	0.268	1.592	1.072	-0.484	0.411	15.3486	2019-03-22	MNC484	2	Field	CO
Pal19D	1115786	58.248	33.37	0.00069	233.175	64.818	-2.77	124.415	518.72	0.693	0.533	0.276	0.191	2.626	0.97	-0.122	0.152	15.725	2019-03-21	MNC484	2	Field	CO
Pal19D	1115785	58.433	33.48	0.00048	184.307	84.21	-1.94	83.5783	326.414	0.661	0.569	0.26	0.172	1.857	1.243	-0.406	0.163	15.7358	2019-03-21	MNC484	2	Field	CO
Pal19D	1127770	53.484	35.14	0.00099	185.304	88.037	-3.92	176.641	768.173	0.947	0.511	0.251	0.238	1.974	0.969	-0.108	0.138	17.4928	2019-04-04	MNC493	2	Field	CO
Pal19D	1127768	52.587	35.14	0.00127	148.511	40.285	-5.06	182.681	985.335	0.661	0.412	0.354	0.234	3.813	0.745	0.192	0.064	17.5	2019-04-04	MNC493	2	Field	CO
Pal19D	1125704	57.621	34.67	0.00157	169.721	48.049	-3.03	251.297	1298.69	0.877	0.43	0.304	0.266	2.284	2.337	-1.104	-0.233	17.5494	2019-04-02	MNC493	2	Field	CO
Pal19D	1125702	59.383	34.54	0.00188	156.218	44.884	-5.73	291.744	1728.85	1.126	0.375	0.294	0.331	1.377	1.257	-0.7	0.443	17.5575	2019-04-02	MNC493	2	Field	CO
Pal19D	1123909	48.321	36.91	0.00107	176.909	70.047	-2	173.599	807.06	1.538	0.478	0.206	0.316	1.401	0.959	-0.805	0.846	16.825	2019-03-27	MNC493	2	Field	CO
Pal19D	1123908	48.58	37.1	0.00047	181.897	96.574	-3.61	85.3011	341.546	0.885	0.555	0.236	0.209	0.791	2.832	-2.235	0.403	16.8331	2019-03-27	MNC493	2	Field	CO
Pal19D	1117154	64.703	30.61	0.00123	149.084	33.381	-4.09	168.309	838.612	0.851	0.446	0.299	0.255	0.52	4.05	-1.883	-1.166	16.4606	2019-03-22	MNC493	2	Field	CO
Pal19D	1117151	64.604	30.63	0.00102	142.556	44.073	-3.35	159.369	728.71	0.681	0.486	0.306	0.208	2.441	0.691	-0.229	0.538	16.4725	2019-03-22	MNC493	2	Field	CO
Pal19D	1115641	53.191	34.97	0.00148	191.045	56.449	-1.64	267.475	1421.98	2.093	0.418	0.188	0.394	1.027	1.516	-0.965	0.449	17.1778	2019-03-21	MNC493	2	Field	CO
Pal19D	1115640	53.506	35.52	0.00116	195.103	76.378	-3.45	229.051	1078.4	1.107	0.472	0.251	0.277	3.41	0.862	0.334	-0.195	17.1858	2019-03-21	MNC493	2	Field	CO
Pal19D	1128035	67.954	30.35	0.00103	151.162	28.279	-3.82	138.497	673.458	0.658	0.457	0.328	0.216	2.676	0.824	0.067	0.109	16.1822	2019-04-04	MNC497	2	Field	CO
Pal19D	1128034	68.892	30.34	0.00103	183.205	13.571	-3.05	161.479	755.457	0.923	0.475	0.273	0.252	2.439	0.608	0.045	0.347	16.1892	2019-04-04	MNC497	2	Field	CO
Pal19D	1125965	73.158	28.11	0.00099	132.321	11.007	-3.64	125.077	558.132	0.651	0.498	0.304	0.198	3.53	0.675	0.341	-0.015	15.9819	2019-04-02	MNC497	2	Field	CO
Pal19D	1125964	72.655	28.1	0.00089	177.983	18.527	-3.25	118.867	563.217	0.813	0.469	0.293	0.238	1.693	0.68	0.419	-0.099	15.9889	2019-04-02	MNC497	2	Field	CO
Pal19D	1124033	57.679	33.41	0.00146	143.876	42.232	-5.92	170.627	969.749	0.603	0.391	0.38	0.229	2.628	0.521	0.364	0.115	15.0781	2019-03-27	MNC497	2	Field	CO
Pal19D	1124032	58.198	33.6	0.00038	162.362	59.528	-4.49	46.8877	182.478	0.787	0.571	0.24	0.189	2.812	0.957	0.01	0.033	15.0869	2019-03-27	MNC497	2	Field	CO
Pal19D	1117490	66.705	29.91	0.0007	173.257	20.897	-4.86	75.977	311.509	0.589	0.542	0.288	0.17	1.776	0.893	0.252	-0.145	15.1944	2019-03-22	MNC497	2	Field	CO
Pal19D	1117487	66.812	29.88	0.00079	170.322	26.318	-4.18	88.4066	377.081	0.49	0.521	0.322	0.158	2.24	0.679	0.002	0.319	15.2033	2019-03-22	MNC497	2	Field	CO
Pal19D	1115810	57.315	33.39	0.00168	160.439	8.623	-5.28	232.034	1213.25	0.987	0.425	0.289	0.285	2.072	1.075	-0.01	-0.065	15.5117	2019-03-21	MNC497	2	Field	CO
Pal19D	1115809	58.239	33.2	0.001	179.337	60.632	-6.13	156.487	754.338	0.766	0.461	0.305	0.234	1.939	0.851	0.013	0.136	15.52	2019-03-21	MNC497	2	Field	CO
Pal19D	1127608	54.701	34.3	0.0008	190.937	14.917	-6.23	155.31	645.107	0.702	0.535	0.273	0.192	1.279	0.664	-0.456	0.792	18.3233	2019-04-04	MNC519	2	Field	CO
[truncated: 11,096 more rows]
